# Supplementary material for: Breast cancer is marked by specific, Public T-cell receptor CDR3 regions shared by mice and humans
Source: PLoS Comput Biol. 2021 Jan 19;17(1):e1008486. doi: 10.1371/journal.pcbi.1008486 (PMC7846026; doi:10.1371/journal.pcbi.1008486)
Supplement: S1 Table — (TXT) [file pcbi.1008486.s001.txt]

AA_seq
CAAAASLGKLQF
CAAAAYQGGRALIF
CAAADSNYQLIW
CAAADTNAYKVIF
CAAAGASSSFSKLVF
CAAAGGGSGNKLIF
CAAAGGNYKPTF
CAAAGTGSKLSF
CAAAGTQVVGQLTF
CAAANTNTGKLTF
CAAARNNNNAPRF
CAAASGSWQLIF
CAAASNSGTYQRF
CAAASSDSWQLIF
CAAASSGQKLVF
CAAASSNTDKVVF
CAAASYGGSGNKLIF
CAAATGNYKYVF
CAAATSGGNYKPTF
CAAATSSGQKLFF
CAAATSSGQKLGF
CAAAVTGNTRKLIF
CAAAYGNEKITF
CAAAYTGNYKYVF
CAAAYTGYQNFYF
CAACNTGNYKYVF
CAACSGGSNAKLTF
CAACYGGSGNKLIF
CAADAQGLTF
CAADASSGSWQLIF
CAADATSSGQKLVF
CAADDNNRIFF
CAADDSGGSNYKLTF
CAADGATGGNNKLTF
CAADGGGSGNKLIF
CAADGGSNAKLTF
CAADGTNAYKVIF
CAADITGNTRKLIF
CAADLYQGGRALIF
CAADNYGGSGNKLIF
CAADPGYNKLTF
CAADPGYQNFYF
CAADPSSFSKLVF
CAADQGTGSKLSF
CAADRGSNAKLTF
CAADRNYQLIW
CAADSDTNAYKVIF
CAADSGSFNKLTF
CAADTGGYKVVF
CAADTGNTRKLIF
CAADTSSSFSKLVF
CAAEAAGNYKYVF
CAAEAAGYNKLTF
CAAEAANAYKVIF
CAAEAASGTYQRF
CAAEAASGYNKLTF
CAAEAASSGSWQLIF
CAAEAATGGYKVVF
CAAEADSNYQLIW
CAAEADYAQGLTF
CAAEADYNQGKLIF
CAAEAGASSGQKLVF
CAAEAGGADRLTF
CAAEAGGFASALTF
CAAEAGGGSNAKLTF
CAAEAGGGSNYKLTF
CAAEAGGMGYKLTF
CAAEAGGNNKLTF
CAAEAGGNYKYVF
CAAEAGNNRIFF
CAAEAGNRIFF
CAAEAGNTDKVVF
CAAEAGNYNQGKLIF
CAAEAGPNYNVLYF
CAAEAGSNNRLTL
CAAEAGSWQLIF
CAAEAGTDKVVF
CAAEALGGSGNKLIF
CAAEALLSGSFNKLTF
CAAEALYNQGKLIF
CAAEAMPNYNVLYF
CAAEANMGYKLTF
CAAEANQGGRALIF
CAAEANSNNRLTL
CAAEANSNYQLIW
CAAEAPNTDKVVF
CAAEAQGGSAKLIF
CAAEAQTGFASALTF
CAAEARGGRALIF
CAAEARNAGAKLTF
CAAEARNNNNRIFF
CAAEARTDKVVF
CAAEARTNAYKVIF
CAAEASGSNAKLTF
CAAEASGTYQRF
CAAEASNSGTYQRF
CAAEASPNYNVLYF
CAAEASSNYQLIW
CAAEASTNTGKLTF
CAAEASYGGSGNKLIF
CAAEATGGNYKPTF
CAAEATNTDKVVF
CAAEATNTGKLTF
CAAEATSGSWQLIF
CAAEATTGNTRKLIF
CAAEAYNYAQGLTF
CAAEAYQGGRALIF
CAAEAYSNNRLTL
CAAEDDSGYNKLTF
CAAEDGGSNAKLTF
CAAEDNAGAKLTF
CAAEDNNRIVF
CAAEDNRIFF
CAAEDPGGSNAKLTF
CAAEDTGGADRLTF
CAAEEAGGYKVVF
CAAEEAGNYKYVF
CAAEEEGYKLTF
CAAEEGGSAKLIF
CAAEEGMGYKLTF
CAAEEGNTRKLIF
CAAEEGNYQLIW
CAAEEGRGSALGRLHF
CAAEEGSAGNKLTF
CAAEEGSGGSNAKLTF
CAAEEGYQNFYF
CAAEENSGTYQRF
CAAEETGNYKYVF
CAAEETGSGGKLTL
CAAEETNAYKVIF
CAAEGAGYQNFYF
CAAEGANTGKLTF
CAAEGASSGQKLVF
CAAEGATNAYKVIF
CAAEGDSGTYQRF
CAAEGDSGYNKLTF
CAAEGGADRLTF
CAAEGGAGNKLTF
CAAEGGNAGAKLTF
CAAEGGNNAGAKLTF
CAAEGGNYAQGLTF
CAAEGGSAKLIF
CAAEGGSFNKLTF
CAAEGGTGGYKVVF
CAAEGGTGNYKYVF
CAAEGGTGSKLSF
CAAEGGTGSNRLTF
CAAEGGYNQGKLIF
CAAEGITGNTRKLIF
CAAEGLSGSFNKLTF
CAAEGMGYKLTF
CAAEGNEKITF
CAAEGNNNNAPRF
CAAEGNNNNRIFF
CAAEGNNYAQGLTF
CAAEGNSGTYQRF
CAAEGNYNQGKLIF
CAAEGNYQLIW
CAAEGPGGNYKPTF
CAAEGPGTGSNRLTF
CAAEGQGGSAKLIF
CAAEGRIFF
CAAEGRNMGYKLTF
CAAEGSGGNYKPTF
CAAEGSSGSWQLIF
CAAEGTGGADRLTF
CAAEGTGGNNKLTF
CAAEHSGTYQRF
CAAEHTGNYKYVF
CAAEKAGGYKVVF
CAAEKGNTRKLIF
CAAELGYKLTF
CAAELSSSFSKLVF
CAAELTSGGNYKPTF
CAAELTTASLGKLQF
CAAEMNNNAGAKLTF
CAAEMNYNQGKLIF
CAAEMPNYNVLYF
CAAENGGSGNKLIF
CAAENTDKVVF
CAAEPGTGGYKVVF
CAAEPNNNNRIFF
CAAEPNTDKVVF
CAAEPNTGYQNFYF
CAAEPQGGRALIF
CAAEPSSGQKLVF
CAAEPTGNYKYVF
CAAERASGGNYKPTF
CAAERDSNYQLIW
CAAERGFASALTF
CAAERGGGNNKLTF
CAAERGGLSGKLTF
CAAERGGNYKPTF
CAAERGGSALGRLHF
CAAERGSAGNKLTF
CAAERGSNYQLIW
CAAERGTGSKLSF
CAAERTASLGKLQF
CAAERTGNTRKLIF
CAAERTGSGGKLTL
CAAERTNAYKVIF
CAAESGGNNKLTF
CAAESNNNNAPRF
CAAESNTDKVVF
CAAESQGGRALIF
CAAESSGGNYKPTF
CAAESSNYQLIW
CAAESTGSGGKLTL
CAAESYAQGLTF
CAAESYGGSGNKLIF
CAAETNAGAKLTF
CAAETRNMGYKLTF
CAAETTGNYKYVF
CAAEVDSGTYQRF
CAAEVDSNYQLIW
CAAEVDTNAYKVIF
CAAEVDYANKMIF
CAAEVGYNQGKLIF
CAAEVSALGRLHF
CAAEVSSGSWQLIF
CAAEVTNTGKLTF
CAAEVYNQGKLIF
CAAEWGSGNKLIF
CAAEYSNYQLIW
CAAFNNNAPRF
CAAFNNNRIFF
CAAFNYNQGKLIF
CAAFRGSALGRLHF
CAAFRNNNNRIFF
CAAFSGTYQRF
CAAFSSNTDKVVF
CAAFVGDNSKLIW
CAAFYNQGKLIF
CAAGAAQQGTGSKLSF
CAAGAASSSFSKLVF
CAAGADSGGSNAKLTF
CAAGAEGTGSKLSF
CAAGAGANTGKLTF
CAAGAQGLTF
CAAGAQTGFASALTF
CAAGASGGNNKLTF
CAAGAVATGGNNKLTF
CAAGDGNEKITF
CAAGDNNAGAKLTF
CAAGDNTNTGKLTF
CAAGDSGYNKLTF
CAAGDTGNYKYVF
CAAGDTGYQNFYF
CAAGDVGDNSKLIW
CAAGDYAQGLTF
CAAGEGFASALTF
CAAGGDTGYQNFYF
CAAGGGADRLTF
CAAGGGANTGKLTF
CAAGGGLSGKLTF
CAAGGGNNKLTF
CAAGGGTSGGNYKPTF
CAAGGLSGKLTF
CAAGGMGYKLTF
CAAGGNNRIFF
CAAGGNSGGSNAKLTF
CAAGGNSGTYQRF
CAAGGNVGDNSKLIW
CAAGGNYKPTF
CAAGGQQGTGSKLSF
CAAGGSAKLIF
CAAGGSASGRLHF
CAAGGSGGNYKPTF
CAAGGSGGSNAKLTF
CAAGGTGNTRKLIF
CAAGGTGYQNFYF
CAAGGVNTGNYKYVF
CAAGGYAQGLTF
CAAGKRGSALGRLHF
CAAGLDYANKMIF
CAAGLNQGGSAKLIF
CAAGLPGTGSNRLTF
CAAGLTGNTRKLIF
CAAGMGYKLTF
CAAGMQQGTGSKLSF
CAAGMTNSAGNKLTF
CAAGNGNEKITF
CAAGNKLTF
CAAGNNNNDPRF
CAAGNNNRIVF
CAAGNNYAQGLTF
CAAGNRIFF
CAAGNTGGADRLTF
CAAGNTRKLIF
CAAGPGANTGKLTF
CAAGPGSWQLIF
CAAGPNNNNAPRF
CAAGPSSGQKLVF
CAAGPSSGSWQLIF
CAAGPSSNTDKVVF
CAAGPTGGNNKLTF
CAAGRMNYNQGKLIF
CAAGRNNYAQGLTF
CAAGRTF
CAAGSAGNKLTF
CAAGSAKLIF
CAAGSGGADRLTF
CAAGSGSFNKLTF
CAAGSGSWQLIF
CAAGSNNNNAPRF
CAAGSNYGNEKITF
CAAGSRNMGYKLTF
CAAGSSGSWQLIF
CAAGSTGGADRLTF
CAAGTGFASALTF
CAAGTGGYKVVL
CAAGTGKLTF
CAAGTGNYKYVF
CAAGTSSSFSKLVF
CAAGTYQRF
CAAGVMGYKLTF
CAAGVNNNRIFF
CAAGVNTGNYKYVF
CAAGVSGSFNKLTF
CAAGVTGNTRKLIF
CAAGWNNNRIFF
CAAGYMGYKLTF
CAAGYSNYQLIW
CAAGYTGNYKYVF
CAAGYYGGSGNKLIF
CAAHGGSNAKLTF
CAAHMATGGNNKLTF
CAAHNNNAPRF
CAAHNNNNAPRF
CAAHNNNRIVF
CAAHTDKVVF
CAAHTNTGKLTF
CAAHVTGSGGKLTL
CAAHYAQGLTF
CAAHYQGGRALIF
CAAHYRGSALGRLHF
CAAIATGGNNKLTF
CAAIATSSGQKLVF
CAAIDSNYQLIW
CAAIDYSNNRLTL
CAAIIASSSFSKLVF
CAAILTGNTRKLIF
CAAIMDSNYQLIW
CAAINNNNRIFF
CAAINTGYQNFYF
CAAIPGNTRKLIF
CAAIPNYNVLYF
CAAIPSNTDKVVF
CAAIPTGGNNKLTF
CAAIRGSALGRLHF
CAAISSNTDKVVF
CAAISSSFSKLVF
CAAITGGADRLTF
CAAITGGYKVVF
CAAITGNYKYVF
CAAITSSGQKLVF
CAAIVNTGNYKYVF
CAAIYSNNRLTL
CAAKAGNTRKLIF
CAAKASGSWQLIF
CAAKASSGSWQLIF
CAAKDYNQGKLIF
CAAKGDYANKMIF
CAAKGGFASALTF
CAAKGGGADRLTF
CAAKGGGRALIF
CAAKGGRALIF
CAAKGGSNAKLTF
CAAKGNAGAKLTF
CAAKGNNNRIFF
CAAKGSGTYQRF
CAAKGSNAKLTF
CAAKIASSSFSKLVF
CAAKNMGYKLTF
CAAKNSGTYQRF
CAAKPNTGKLTF
CAAKRNAGAKLTF
CAAKRTGGYKVVF
CAAKSGSFNKLTF
CAAKSNSAGNKLTF
CAAKSNTDKVVF
CAAKSNYQLIW
CAAKTASLGKLQF
CAAKTGFASALTF
CAAKTGGADRLTF
CAAKTGNTRKLIF
CAAKTGYQNFYF
CAAKTNSAGNKLTF
CAAKTNTDKVVF
CAAKTSGGNYKPTF
CAAKTTASLGKLQF
CAALGDNSKLIW
CAALGGSNAKLTF
CAALIASSSFSKLVF
CAALNSGGSNAKLTF
CAALNTGGLSGKLTF
CAALNTGKLTF
CAALNYGNEKITF
CAALPNSAGNKLTF
CAALPNYNVFYF
CAALQGTGSKLSF
CAALRGGSNAKLTF
CAALRNNYAQGLTF
CAALSAGNKLTF
CAALTNAYKVIF
CAALTTGGNNKLTF
CAALVGDNSKLIW
CAALYSNNRLTL
CAALYTGGADRLTF
CAAMNMGYKLTF
CAAMNNAGAKLTF
CAAMNQGGSAKLIF
CAAMPSSSFSKLVF
CAAMRNNNNAPRF
CAAMTNTGKLTF
CAAMVGDNSKLIW
CAANAGAKLTF
CAANLNTGNYKYVF
CAANMNYNQGKLIF
CAANNNAPRF
CAANNNRIVF
CAANNTNTGKLTF
CAANPGGNNKLTF
CAANQQGTGSKLSF
CAANRIFF
CAANRNNNNRIFF
CAANYVGDNSKLIW
CAAPANSGTYQRF
CAAPFSNTDKVVF
CAAPGDSGYNKLTF
CAAPGGAKLTF
CAAPGGNYKPTF
CAAPGNTRKLIF
CAAPGNYKYVF
CAAPGTGSNRLTF
CAAPHQGGRALIF
CAAPHSNYQLIW
CAAPLSGSFNKLTF
CAAPLTGGNNKLTF
CAAPMLSGSFNKLTF
CAAPNAGAKLTF
CAAPNAYKVIF
CAAPNNNNRIFF
CAAPNTENYKYVF
CAAPNYAQGLTF
CAAPNYNVLYF
CAAPPGGSNAKLTF
CAAPPGTQVVGQLTF
CAAPPNTGKLTF
CAAPPSNTDKVVF
CAAPQTGFASALTF
CAAPRNNNNRIFF
CAAPRSGSFNKLTF
CAAPTGSGGKLTL
CAAPTGYQNFYF
CAAPTQVVGQLTF
CAAPTSSSFSKLVF
CAAPYNNNAPRF
CAAQGQGGRALIF
CAAQNMGYKLTF
CAAQNNNAPRF
CAAQSGSFNKLTF
CAAQTGNTRKLIF
CAARAGGNYKPTF
CAARAGGYKVVF
CAARAGNTRKLIF
CAARANNAGAKLTF
CAARANNNRIFF
CAARANYGGSGNKLIF
CAARASGGSNYKLTF
CAARATGANTGKLTF
CAARATGNTRKLIF
CAARATNAYKVIF
CAARDDTNAYKVIF
CAARDNTDKVVF
CAARDNTNTGKLTF
CAARDSGTYQRF
CAARDYANKMIF
CAAREGGSGNKLIF
CAAREGSALGRLHF
CAARESSGSWQLIF
CAAREYGGSGNKLIF
CAARFNVGDNSKLIW
CAARFTGSGGKLTL
CAARGAGSGGKLTL
CAARGDSGTYQRF
CAARGDSNYQLIW
CAARGDYGGSGNKLIF
CAARGGADRLTF
CAARGGGYKVVF
CAARGGNTRKLIF
CAARGGNYKYVF
CAARGGSNYKLTF
CAARGGTGGYKVVF
CAARGMATGGNNKLTF
CAARGNQGGSAKLIF
CAARGNTGYQNFYF
CAARGRGSALGRLHF
CAARGSNYKLTF
CAARGTASLGKLQF
CAARGTDKVVF
CAARGTGANTGKLTF
CAARGTGGADRLTF
CAARGVNTGNYKYVF
CAARHDSGYNKLTF
CAARHNNRIFF
CAARHTGNYKYVF
CAARIDRGSALGRLHF
CAARILNQGGSAKLIF
CAARINTGNYKYVF
CAARINTNTGKLTF
CAARKGSNAKLTF
CAARLNAGAKLTF
CAARLNSGGSNAKLTF
CAARLNSGTYQRF
CAARMNNNAGAKLTF
CAARNNRIFF
CAARNNVGDNSKLIW
CAARNQGGRALIF
CAARNYNVLYF
CAARPASSSFSKLVF
CAARPGGNYKPTF
CAARPGYNKLTF
CAARPIASSSFSKLVF
CAARPNNNAPRF
CAARPNNNNAPRF
CAARPNTGKLTF
CAARPQGGRALIF
CAARPRNMGYKLTF
CAARPSSFSKLVF
CAARPSSGSWQLIF
CAARPSSSFSKLVF
CAARPTGGADRLTF
CAARQGGSAKLIF
CAARQGTGSKLSF
CAARQTGFASALTF
CAARRANSGTYQRF
CAARRASSSFSKLVF
CAARRGGADRLTF
CAARRGTNAYKVIF
CAARRMNYNQGKLIF
CAARRNAYKVIF
CAARRNNAGAKLTF
CAARRNNNAPRF
CAARRNTGNYKYVF
CAARRQGGRALIF
CAARRQGTGSKLSF
CAARRSAGNKLTF
CAARRSNYQLIW
CAARRTQVVGQLTF
CAARRYGGSGNKLIF
CAARRYNQGKLIF
CAARSAGNKLTF
CAARSDSNYQLIW
CAARSGNTRKLIF
CAARSNNNAGAKLTF
CAARSNNNNAPRF
CAARSNSGGSNAKLTF
CAARSRNMGYKLTF
CAARSSAGNKLTF
CAARSSGGSNAKLTF
CAARSSSFSKLVF
CAARSTGANTGKLTF
CAARSTGGYKVVF
CAARSTGSGGKLTL
CAARSVGDNSKLIW
CAARTDSGYNKLTF
CAARTGNYKYVF
CAARTNTGYQNFYF
CAARTSGSWQLIF
CAARTSNTDKVVF
CAARTTGNYKYVF
CAARVANSGTYQRF
CAARVNNNRIFF
CAARVNTNTGKLTF
CAARVNYAQGLTF
CAARVSGGNYKPTF
CAARVSGGSNAKLTF
CAARVSGSFNKLTF
CAARVYGGSGNKLIF
CAARWNMGYKLTF
CAARWTGNTRKLIF
CAARYGNEKITF
CAARYNNAGAKLTF
CAARYNVLYF
CAARYSGGSNAKLTF
CAARYSNNRLTL
CAARYTNTGKLTF
CAARYVTGSGGKLTL
CAASAAGGYKVVF
CAASAANSGTYQRF
CAASAANTGKLTF
CAASAASLGKLQF
CAASAASSGQKLVF
CAASADMGYKLTF
CAASADNRIFF
CAASADNYAQGLTF
CAASADSAGNKLTF
CAASADTGGLSGKLTF
CAASAELSGSFNKLTF
CAASAERGSALGRLHF
CAASAFNTGNYKYVF
CAASAGAQGLTF
CAASAGGGSGNKLIF
CAASAGGNNKLTF
CAASAGGRALIF
CAASAGMGYKLTF
CAASAGNNAGAKLTF
CAASAGNRIFF
CAASAGNSAGNKLTF
CAASAGNTGGLSGKLTF
CAASAGSAKLIF
CAASAGSGGSNAKLTF
CAASAGSGGSNYKLTF
CAASAGSSSFSKLVF
CAASAGTDKVVF
CAASAGTNSAGNKLTF
CAASAIASSSFSKLVF
CAASALASSSFSKLVF
CAASALQGGRALIF
CAASALQQGTGSKLSF
CAASAMGTGSKLSF
CAASAMNYNQGKLIF
CAASANAYKVIF
CAASANKMIF
CAASANNNAPRF
CAASANQGGRALIF
CAASANSNYQLIW
CAASANTGANTGKLTF
CAASANYGGSGNKLIF
CAASANYNVLYF
CAASAPGSGGKLTL
CAASAPGTGGYKVVF
CAASAPGTGSKLSF
CAASAPGYNKLTF
CAASAPGYQNFYF
CAASAPNTDKVVF
CAASAPNTGNYKYVF
CAASAPNVGDNSKLIW
CAASAPSSGQKLVF
CAASAPSSSFSKLVF
CAASAPYQGGRALIF
CAASAQTGGYKVVF
CAASARANKMIF
CAASARGGSALGRLHF
CAASARGGSNAKLTF
CAASARGNNNRIFF
CAASARGNTRKLIF
CAASARNAGAKLTF
CAASARQGTGSKLSF
CAASARSSSFSKLVF
CAASARTNAYKVIF
CAASARVGDNSKLIW
CAASASAGGADRLTF
CAASASGANTGKLTF
CAASASGSGGKLTL
CAASASGSWQLIF
CAASASGTGNYKYVF
CAASASNNAGAKLTF
CAASASNYGNEKITF
CAASASQGGRALIF
CAASASQGGSAKLIF
CAASASSGGSNYKLTF
CAASASYNQGKLIF
CAASATGFASALTF
CAASATGGNYKPTF
CAASATGSGGKLTL
CAASATNTDKVVF
CAASATTASLGKLQF
CAASATTNTGKLTF
CAASAVNTGNYKYVF
CAASAVTGSGGKLTL
CAASAWTGGYKVVF
CAASAWTQVVGQLTF
CAASAYSGTYQRF
CAASAYSNYQLIW
CAASAYTGNYKYVF
CAASAYTGYQNFYF
CAASDAGSGGKLTL
CAASDANTGKLTF
CAASDAYKVIF
CAASDDSGYNKLTF
CAASDEGSALGRLHF
CAASDGGGYKVVF
CAASDGGSALGRLHF
CAASDGNQGKLIF
CAASDGNYAQGLTF
CAASDGQGGSAKLIF
CAASDGSGTYQRF
CAASDGTGGYKVVF
CAASDLDSNYQLIW
CAASDNNNNAPRF
CAASDNVGDNSKLIW
CAASDNYGNEKITF
CAASDPGNYKYVF
CAASDPNAYKVIF
CAASDPNSGTYQRF
CAASDPNTGKLTF
CAASDPNYGNEKITF
CAASDPNYNVLYF
CAASDPSSSFSKLVF
CAASDPTSGGNYKPTF
CAASDRNMGYKLTF
CAASDRNNYAQGLTF
CAASDTGFASALTF
CAASDTGGNNKLTF
CAASDTGSGGKLTL
CAASDTNTDKVVF
CAASEAGANTGKLTF
CAASEAGGNNKLTF
CAASEAGGNYKPTF
CAASEAGTGSNRLTF
CAASEANAYKVIF
CAASEANSAGNKLTF
CAASEANTGNYKYVF
CAASEASGGNYKPTF
CAASEASNTDKVVF
CAASEATGGNNKLTF
CAASEDNNNRIFF
CAASEDNYAQGLTF
CAASEDRIFF
CAASEEGSALGRLHF
CAASEFNSGGSNAKLTF
CAASEFNTGNYKYVF
CAASEGAGGADRLTF
CAASEGGNAGAKLTF
CAASEGGTGSKLSF
CAASEGGTGSNRLTF
CAASEGGYKVVF
CAASEGNKLTF
CAASEGNNAGAKLTF
CAASEGNNRIVF
CAASEGNTNTGKLTF
CAASEGNTRKLIF
CAASEGNYGGSGNKLIF
CAASEGNYGNEKITF
CAASEGNYNVLYF
CAASEGQGGSAKLIF
CAASEGQQGTGSKLSF
CAASEGSAGNKLTF
CAASEGSGGSNYKLTF
CAASEGSGYNKLTF
CAASEGSNAKLTF
CAASEGTGGADRLTF
CAASEGTGSNRLTF
CAASEGTGYQNFYF
CAASEGTTASLGKLQF
CAASEGYKLTF
CAASEHAASLGKLQF
CAASEHAGGADRLTF
CAASEHAGGSNAKLTF
CAASEHANKMIF
CAASEHDSGYNKLTF
CAASEHDTNTGKLTF
CAASEHEGGNYKPTF
CAASEHEGTGGYKVVF
CAASEHGGFASALTF
CAASEHGGGYKVVF
CAASEHGNYGNEKITF
CAASEHMGYKLTF
CAASEHNYGNEKITF
CAASEHNYNVLYF
CAASEHQGGRALIF
CAASEHRGSALGRLHF
CAASEHSGGSNAKLTF
CAASEHSNNRLTL
CAASEHSNYQLIW
CAASEHTGGLSGKLTF
CAASEHTGNYKYVF
CAASEHTGYQNFYF
CAASEHVNNNAPRF
CAASEHVPNYNVLYF
CAASEHYAQGLTF
CAASEITGNTRKLIF
CAASEIYGNEKITF
CAASEKDYAQGLTF
CAASEKNMGYKLTF
CAASEKTGFASALTF
CAASELGNMGYKLTF
CAASELLSGSFNKLTF
CAASELTGYNKLTF
CAASEMNTGGLSGKLTF
CAASEMNYNQGKLIF
CAASENAGAKLTF
CAASENSGGSNYKLTF
CAASENTGGLSGKLTF
CAASENTGNYKYVF
CAASEPAGGYKVVF
CAASEPASLGKLQF
CAASEPDRGSALGRLHF
CAASEPDSNYQLIW
CAASEPGGADRLTF
CAASEPGGNNKLTF
CAASEPGGSNAKLTF
CAASEPGSFNKLTF
CAASEPGSWQLIF
CAASEPHQGGRALIF
CAASEPLSGSFNKLTF
CAASEPMGYKLTF
CAASEPNSGGSNAKLTF
CAASEPNTGANTGKLTF
CAASEPNVGDNSKLIW
CAASEPQGGRALIF
CAASEPRNMGYKLTF
CAASEPSGGSNYKLTF
CAASEPSGTGGYKVVF
CAASEPSNTDKVVF
CAASEPSSFSKLVF
CAASEPTASLGKLQF
CAASEPTGSGGKLTL
CAASEPTNAYKVIF
CAASEPTQVVGQLTF
CAASEPYTGNYKYVF
CAASEQANTDKVVF
CAASEQDSGTYQRF
CAASEQGFASALTF
CAASEQGGSAKLIF
CAASEQGGSALGRLHF
CAASEQGGYQNFYF
CAASEQGNMGYKLTF
CAASEQGSGYNKLTF
CAASEQGSNYQLIW
CAASEQGTGGLSGKLTF
CAASEQGYSNNRLTL
CAASEQNNNRIFF
CAASEQRNNNAPRF
CAASEQSNYQLIW
CAASEQTGGYKVVF
CAASEQTGSGGKLTL
CAASERAASLGKLQF
CAASERASSGQKLVF
CAASERDSNYQLIW
CAASERGGSALGRLHF
CAASERGGSNAKLTF
CAASERGSNAKLTF
CAASERGTGNYKYVF
CAASERKGYQNFYF
CAASERNNYAQGLTF
CAASERNTGGADRLTF
CAASERNYKYVF
CAASERPNYNVLYF
CAASERRASSSFSKLVF
CAASERTGGADRLTF
CAASERTSSFSKLVF
CAASESGANTGKLTF
CAASESNYQLIW
CAASESSNTDKVVF
CAASETAGGYKVVF
CAASETASSSFSKLVF
CAASETNAYKVIF
CAASETNTDKVVF
CAASETNYNVLYF
CAASETTASLGKLQF
CAASEVASSSFSKLVF
CAASEVTGGADRLTF
CAASEVTGYQNFYF
CAASEYNVLYF
CAASEYNYGNEKITF
CAASEYTGYQNFYF
CAASFASALTF
CAASFDTNAYKVIF
CAASFGGSNYKLTF
CAASFGSGGKLTL
CAASFNNNNRIFF
CAASFNTDKVVF
CAASFNTGNYKYVF
CAASFNYAQGLTF
CAASFVGDNSKLIW
CAASFYGGSGNKLIF
CAASGAGANTGKLTF
CAASGAGFASALTF
CAASGAGTGSNRLTF
CAASGAGTYQRF
CAASGANTGANTGKLTF
CAASGANYGNEKITF
CAASGASSGSWQLIF
CAASGAYSNNRLTL
CAASGDNNRIFF
CAASGDNTGNYKYVF
CAASGDNYAQGLTF
CAASGDTDKVVF
CAASGDTGYQNFYF
CAASGDTNTGKLTF
CAASGDYANKMIF
CAASGEGNEKITF
CAASGEGTGSKLSF
CAASGETGGYKVVF
CAASGFNTGNYKYVF
CAASGGAGNKLTF
CAASGGDTNAYKVIF
CAASGGGNEKITF
CAASGGNKLTF
CAASGGNNAPRF
CAASGGNYAQGLTF
CAASGGRGSALGRLHF
CAASGGRIFF
CAASGGSAKLIF
CAASGGSGSFNKLTF
CAASGGSGSWQLIF
CAASGGSNYQLIW
CAASGGSSGTYQRF
CAASGGSSSFSKLVF
CAASGGTGGADRLTF
CAASGGTGNTRKLIF
CAASGGTNAYKVIF
CAASGGVVGQLTF
CAASGGYANKMIF
CAASGGYSNNRLTL
CAASGHNNNRIFF
CAASGHQGGRALIF
CAASGHYGNEKITF
CAASGMGYKLTF
CAASGMNTGGLSGKLTF
CAASGMPNYNVLYF
CAASGNNAPRF
CAASGNQGGRALIF
CAASGNQGGSAKLIF
CAASGNSGGNYKPTF
CAASGPGYQNFYF
CAASGPNSAGNKLTF
CAASGPPSSGQKLVF
CAASGQVVGQLTF
CAASGRGGADRLTF
CAASGRNMGYKLTF
CAASGRNQGKLIF
CAASGRSSSFSKLVF
CAASGSFASALTF
CAASGSGGYKVVF
CAASGSNNNAPRF
CAASGSNNRIFF
CAASGSSAGNKLTF
CAASGSSGTYQRF
CAASGSSSGQKLVF
CAASGTGGNYKPTF
CAASGTGTGSNRLTF
CAASGWNNNAPRF
CAASGWTGGYKVVF
CAASGYNKLTF
CAASGYQNFYF
CAASGYSGTYQRF
CAASGYTNAYKVIF
CAASHDSGYNKLTF
CAASHNNNAPRF
CAASHNNRIFF
CAASHSGGSNAKLTF
CAASHTGNYKYVF
CAASHTNTGKLTF
CAASHYAQGLTF
CAASHYNQGKLIF
CAASIANTDKVVF
CAASIATGGNNKLTF
CAASIGGSALGRLHF
CAASIGGSNAKLTF
CAASIGGTGSKLSF
CAASIGSGTYQRF
CAASIKTGSGGKLTL
CAASINNAGAKLTF
CAASINNNNRIFF
CAASINNYAQGLTF
CAASINTDKVVF
CAASINTGNYKYVF
CAASINVGDNSKLIW
CAASIPGGYKVVF
CAASIPNNNNRIFF
CAASIRGSALGRLHF
CAASISGSFNKLTF
CAASITGSGGKLTL
CAASIVGDNSKLIW
CAASIYGGSGNKLIF
CAASIYSNNRLTL
CAASKAGANTGKLTF
CAASKAGGADRLTF
CAASKAGNTRKLIF
CAASKANTGKLTF
CAASKAQVVGQLTF
CAASKATGGNNKLTF
CAASKDNNNRIFF
CAASKDNYAQGLTF
CAASKGGADRLTF
CAASKGGGRALIF
CAASKGGSALGRLHF
CAASKGGSGNKLIF
CAASKGGYNKLTF
CAASKGNSAGNKLTF
CAASKGNTGANTGKLTF
CAASKGNTRKLIF
CAASKGNYAQGLTF
CAASKGRGSALGRLHF
CAASKGSAGNKLTF
CAASKGSTGGADRLTF
CAASKGTGGYKVVF
CAASKPGYNKLTF
CAASKRNRIFF
CAASKSNNRIFF
CAASKSNYQLIW
CAASKTGGADRLTF
CAASKTGGNNKLTF
CAASKTNTDKVVF
CAASKTNTGKLTF
CAASLAGYQNFYF
CAASLASSGSWQLIF
CAASLDRGSALGRLHF
CAASLDSNYQLIW
CAASLGANTGKLTF
CAASLGGSALGRLHF
CAASLGNNRIFF
CAASLGTNAYKVIF
CAASLGTQVVGQLTF
CAASLGTYQRF
CAASLLSGSFNKLTF
CAASLMATGGNNKLTF
CAASLMDYANKMIF
CAASLMNYNQGKLIF
CAASLNNYAQGLTF
CAASLNSGGSNAKLTF
CAASLNTNTGKLTF
CAASLNYAQGLTF
CAASLNYGGSGNKLIF
CAASLQGGRALIF
CAASLSGGNYKPTF
CAASLSGGSNYKLTF
CAASLSNTDKVVF
CAASLSSNTDKVVF
CAASLTGGNNKLTF
CAASLTGYQNFYF
CAASLTQVVGQLTF
CAASMAGGADRLTF
CAASMAGSFNKLTF
CAASMAGSGGKLTL
CAASMASGTYQRF
CAASMDYGGSGNKLIF
CAASMEGGRALIF
CAASMGAGNKLTF
CAASMGATGGNNKLTF
CAASMGGGSNAKLTF
CAASMGGNEKITF
CAASMGGSFNKLTF
CAASMGNNRIFF
CAASMGSGGSNAKLTF
CAASMGSNYQLIW
CAASMKGTGSKLSF
CAASMKTGSGGKLTL
CAASMLSGSFNKLTF
CAASMMNYNQGKLIF
CAASMNNNNAPRF
CAASMNNYAQGLTF
CAASMNSNYQLIW
CAASMNTNAYKVIF
CAASMNTNTGKLTF
CAASMPGGNNKLTF
CAASMPGSGGKLTL
CAASMPGYNKLTF
CAASMRGGRALIF
CAASMRGGSGNKLIF
CAASMRQGGRALIF
CAASMRTNTGKLTF
CAASMRTQVVGQLTF
CAASMRYNQGKLIF
CAASMSGGNYKPTF
CAASMSSGSWQLIF
CAASMTGGNYKPTF
CAASMTNYNVLYF
CAASMVGYKLTF
CAASNGGSNAKLTF
CAASNGTGGYKVVF
CAASNNAPRF
CAASNNNNNAPRF
CAASNNYAQGLTF
CAASNNYGNEKITF
CAASNYSNNRLTL
CAASPAGYQNFYF
CAASPASSGSWQLIF
CAASPASSSFSKLVF
CAASPATGGNNKLTF
CAASPDSNYQLIW
CAASPFNTGNYKYVF
CAASPGNNNRIFF
CAASPGSGSWQLIF
CAASPGTGSKLSF
CAASPGTQVVGQLTF
CAASPGYNKLTF
CAASPHQGGRALIF
CAASPHTGGNNKLTF
CAASPLNTGANTGKLTF
CAASPLSNTDKVVF
CAASPMATGGNNKLTF
CAASPNQGVSAKLIF
CAASPNSGGSNAKLTF
CAASPPNAYKVIF
CAASPPNTDKVVF
CAASPPTGNTRKLIF
CAASPRNNNNRIFF
CAASPSAGNKLTF
CAASPSNNRIFF
CAASPTGGADRLTF
CAASPTGNYKYVF
CAASPTTASLGKLQF
CAASPVTGSGGKLTL
CAASPWNMGYKLTF
CAASPYANKMIF
CAASPYNQGKLIF
CAASPYNTNTGKLTF
CAASQDTNAYKVIF
CAASQNNNNAPRF
CAASQQGGSAKLIF
CAASQVVGQLTF
CAASRAGGSGNKLIF
CAASRAGNKLTF
CAASRAGSWQLIF
CAASRANAYKVIF
CAASRDQGGRALIF
CAASRDSAGNKLTF
CAASRDSNNRLTL
CAASRDSNYQLIW
CAASRDYANKMIF
CAASRESNYQLIW
CAASRGGGADRLTF
CAASRGGGRALIF
CAASRGGGSNYKLTF
CAASRGGRALIF
CAASRGNAGAKLTF
CAASRGNEKITF
CAASRGNTGYQNFYF
CAASRGQGGRALIF
CAASRGSAGNKLTF
CAASRGSGGSNAKLTF
CAASRGSGNKLIF
CAASRGTQVVGQLTF
CAASRHSNNRLTL
CAASRNAYKVIF
CAASRNNNAGAKLTF
CAASRNNNRIVF
CAASRNRIFF
CAASRNSGGSNAKLTF
CAASRNSNNRLTL
CAASRNYAQGLTF
CAASRNYGNEKITF
CAASRPGGNYKPTF
CAASRPGGYKVVF
CAASRPGSGGKLTL
CAASRPGYNKLTF
CAASRPNTGKLTF
CAASRRTGGYKVVF
CAASRSGSFNKLTF
CAASRSNNNRIFF
CAASRSNNRLTL
CAASRSNTDKVVF
CAASRSNYGNEKITF
CAASRSSGTYQRF
CAASRSSSFSKLVF
CAASRTGGLSGKLTF
CAASRTGGNNKLTF
CAASRTGSFNKLTF
CAASRTSGGNYKPTF
CAASRVGDNSKLIW
CAASSAGNTRKLIF
CAASSALGRLHF
CAASSASSSFSKLVF
CAASSDNNRIFF
CAASSDYSNNRLTL
CAASSFNKLTF
CAASSGGSALGRLHF
CAASSGNYKYVF
CAASSGQKLVF
CAASSGSGGKLTL
CAASSGYQNFYF
CAASSNMGYKLTF
CAASSNNRIFF
CAASSNRIFF
CAASSPGANTGKLTF
CAASSPNTDKVVF
CAASSRNSGTYQRF
CAASSSGGSNYKLTF
CAASSSGQKLVF
CAASSSGSFNKLTF
CAASSSNYQLIW
CAASSTGYQNFYF
CAASSTTASLGKLQF
CAASSVGDNSKLIW
CAASSYANKMIF
CAASSYAQGLTF
CAASSYSNNRLTL
CAASTAGGYKVVF
CAASTANSGTYQRF
CAASTASGSWQLIF
CAASTASSFSKLVF
CAASTATGGNNKLTF
CAASTGGSAKLIF
CAASTGKLTF
CAASTGVGDNSKLIW
CAASTNNNNRIFF
CAASTNSGGSNYKLTF
CAASTNYNQGKLIF
CAASTPGTGSNRLTF
CAASTPGYNKLTF
CAASTPNAYKVIF
CAASTQGGSAKLIF
CAASTQTGFASALTF
CAASTSGGSNYKLTF
CAASTSSGGNYKPTF
CAASTYGGSGNKLIF
CAASTYGNEKITF
CAASVASGGSNYKLTF
CAASVASGSWQLIF
CAASVDNYAQGLTF
CAASVDRGSALGRLHF
CAASVDSGTYQRF
CAASVDTNTGKLTF
CAASVDYANKMIF
CAASVGFASALTF
CAASVGGGRALIF
CAASVGGGSGNKLIF
CAASVGGLSGKLTF
CAASVGGSALGRLHF
CAASVGNSGTYQRF
CAASVGSNYQLIW
CAASVGTGSKLSF
CAASVGTQVVGQLTF
CAASVGYKLTF
CAASVLSGSFNKLTF
CAASVNNNAPRF
CAASVNYGGSGNKLIF
CAASVPGSGGKLTL
CAASVPNYNVLYF
CAASVTSSGQKLVF
CAASVVGDNSKLIW
CAASVVTGSGGKLTL
CAASVYNNRIFF
CAASWAGGYKVVF
CAASWASGSWQLIF
CAASWGNNRIFF
CAASWGSALGRLHF
CAASWGTNAYKVIF
CAASWGYNQGKLIF
CAASWNAGAKLTF
CAASWNMGYKLTF
CAASWNNAGAKLTF
CAASWNQGKLIF
CAASWNSGTYQRF
CAASWPGNTRKLIF
CAASWPNYNVLYF
CAASWSSGSWQLIF
CAASWTGNTRKLIF
CAASWTQVVGQLTF
CAASWYGGSGNKLIF
CAASYGTYQRF
CAASYSGTYQRF
CAASYTGANTGKLTF
CAASYTNAYKVIF
CAASYTNTGKLTF
CAATDSNYQLIW
CAATEQGTGSKLSF
CAATFYQGGRALIF
CAATGGADRLTF
CAATGGANTGKLTF
CAATGNSGTYQRF
CAATGQGTGSKLSF
CAATGQQGTGSKLSF
CAATGTNAYKVIF
CAATHDTNAYKVIF
CAATHRGSALGRLHF
CAATHTGGADRLTF
CAATINYNQGKLIF
CAATITGNTRKLIF
CAATLASGGNYKPTF
CAATLNNYAQGLTF
CAATLNTGNYKYVF
CAATLNYNQGKLIF
CAATLPNYNVLYF
CAATLSSGSWQLIF
CAATLTSGGNYKPTF
CAATMNYGGSGNKLIF
CAATMNYNQGKLIF
CAATNNAGAKLTF
CAATNNNAGAKLTF
CAATNNYAQGLTF
CAATNTGNYKYVF
CAATPDYSNNRLTL
CAATPLNTGNYKYVF
CAATPNSAGNKLTF
CAATPTGNTRKLIF
CAATPTSGGNYKPTF
CAATQQGTGSKLSF
CAATRTGGYKVVF
CAATSTSSGQKLVF
CAATTGANTGKLTF
CAATTGGYKVVF
CAATTGSGGKLTL
CAATTGYQNFYF
CAATTNSGTYQRF
CAATTNYGNEKITF
CAATTSGGNYKPTF
CAATVNYNQGKLIF
CAATYTGGADRLTF
CAAVAGNYKYVF
CAAVATSSGQKLVF
CAAVDYSNNRLTL
CAAVGFASALTF
CAAVGGADRLTF
CAAVGGGSGNKLIF
CAAVGGNNKLTF
CAAVITGSGGKLTL
CAAVLNTGNYKYVF
CAAVMGYKLTF
CAAVNYAQGLTF
CAAVPTGGNNKLTF
CAAVQGGRALIF
CAAVRNNYAQGLTF
CAAVSGGNYKPTF
CAAVSGGSNAKLTF
CAAVTGANTGKLTF
CAAVVNTGNYKYVF
CAAVVTGSGGKLTL
CAAVYGGSGNKLIF
CAAWGNMGYKLTF
CAAWGNYKPTF
CAAYGNEKITF
CAAYGSGGSNYKLTF
CAAYNTGNYKYVF
CAAYSGGNYKPTF
CAAYSGTYQRF
CAAYSNNRLTL
CAAYTDKVVF
CAAYTGANTGKLTF
CAAYVGDNSKLIW
CAAYYQGGRALIF
CACDSNYQLIW
CACRGSALGRLHF
CACSGTYQRF
CACTGNYKYVF
CADATSSGQKLVF
CADGGGSNAKLTF
CADMDSNYQLIW
CADMNYNQGKLIF
CADNNAGAKLTF
CADNNNNAPRF
CADQGGRALIF
CADRTGGYKVVF
CADSGGNYKPTF
CADSGYNKLTF
CADTGSGGKLTL
CADTGYQNFYF
CADTNSAGNKLTF
CAEASSGSWQLIF
CAEASSSFSKLVF
CAEATGGNNKLTF
CAEATSSGQKLVF
CAEDSNYQLIW
CAEDYSNNRLTL
CAEENTNTGKLTF
CAEGGSALGRLHF
CAEGNMGYKLTF
CAEGRGSALGRLHF
CAEIASSSFSKLVF
CAENMGYKLTF
CAENNNNRIFF
CAENQGGSAKLIF
CAENSGGSNYKLTF
CAENTGYQNFYF
CAENYGNEKITF
CAENYNQGKLIF
CAEYQGGRALIF
CAFAGAKLTF
CAFANSGTYQRF
CAFASSSFSKLVF
CAFATSSGQKLVF
CAFDRGSALGRLHF
CAFDYSNNRLTL
CAFFYGGSGNKLIF
CAFGAGAKLTF
CAFGGNEKITF
CAFGTQVVGQLTF
CAFHTGGADRLTF
CAFIASSSFSKLVF
CAFIDRGSALGRLHF
CAFITGNTRKLIF
CAFLASSSFSKLVF
CAFLTGNTRKLIF
CAFMNYGGSGNKLIF
CAFNAGAKLTF
CAFNQGGSAKLIF
CAFNTGANTGKLTF
CAFNTGNYKYVF
CAFPNNNAGAKLTF
CAFPSSNTDKVVF
CAFQGTGSKLSF
CAFRNNNNRIFF
CAFSASSSFSKLVF
CAFSNNNNRIFF
CAFSTGGNNKLTF
CAFTGGADRLTF
CAFTGSGGKLTL
CAFTNTGKLTF
CAFTTGGNNKLTF
CAFYANKMIF
CAFYNNNAPRF
CAGAGYQNFYF
CAGAKLTF
CAGANTGKLTF
CAGASGGNYKPTF
CAGASSGQKLVF
CAGDAGAKLTF
CAGDNNNRIFF
CAGDNYAQGLTF
CAGDSGGSNAKLTF
CAGDTNTGKLTF
CAGESSGSWQLIF
CAGFGDNSKLIW
CAGGDSGTYQRF
CAGGDTNAYKVIF
CAGGGANTGKLTF
CAGGGGSNAKLTF
CAGGGSGGNYKPTF
CAGGGSNYKLTF
CAGGGTGGYKVVF
CAGGGTGNYKYVF
CAGGNEKITF
CAGGNMGYKLTF
CAGGNRIFF
CAGGNSGGSNAKLTF
CAGGNTGNYKYVF
CAGGPNYNVLYF
CAGGSGTYQRF
CAGGYGGSGNKLIF
CAGGYKLTF
CAGHNAGAKLTF
CAGHNTNTGKLTF
CAGHSGGSNYKLTF
CAGHSNYQLIW
CAGIDRGSALGRLHF
CAGLPNYNVLYF
CAGLSGGNYKPTF
CAGLTGGADRLTF
CAGLTGNTRKLIF
CAGMQQGTGSKLSF
CAGNNYAQGLTF
CAGNTGANTGKLTF
CAGNTGYQNFYF
CAGNYGNEKITF
CAGPNSAGNKLTF
CAGPNTGANTGKLTF
CAGPNYGNEKITF
CAGPNYNVLYF
CAGPSGGSNAKLTF
CAGPSGSFNKLTF
CAGPSSGSWQLIF
CAGPSSSFSKLVF
CAGPSSSSFSKLVF
CAGRGSNYQLIW
CAGRLSGSFNKLTF
CAGRNNNNAPRF
CAGRNNYAQGLTF
CAGRNSGTYQRF
CAGSDRGSALGRLHF
CAGSFNKLTF
CAGSGGNNKLTF
CAGSGGNYKPTF
CAGSGGSNYKLTF
CAGSNQGGSAKLIF
CAGSRNMGYKLTF
CAGSSGGNYKPTF
CAGSSGGSNAKLTF
CAGSTSSGQKLVF
CAGTGGADRLTF
CAGVGANTGKLTF
CAGYGNEKITF
CAGYRGSALGRLHF
CAHGNEKITF
CAHMQQGTGSKLSF
CAHMTNSAGNKLTF
CAHNQGGSAKLIF
CAHSNYQLIW
CAHTGYQNFYF
CAHTNAYKVIF
CAIANAYKVIF
CAIANNAGAKLTF
CAIAQGGRALIF
CAIASGGSNYKLTF
CAIATGGNNKLTF
CAIATGNTRKLIF
CAIAWNMGYKLTF
CAIDLPGTGSNRLTF
CAIDLSGSFNKLTF
CAIDPQGGRALIF
CAIDRGMGYKLTF
CAIDRGNNNRIFF
CAIDRNNNNRIFF
CAIDRSTNTGKLTF
CAIDYNQGKLIF
CAIENNNNRIFF
CAIFTGGNNKLTF
CAIFYGGSGNKLIF
CAIGAGAKLTF
CAIGASSSFSKLVF
CAIGATGGNNKLTF
CAIGGGNNKLTF
CAIGGGRALIF
CAIGGGSGNKLIF
CAIGGNNKLTF
CAIGGNTRKLIF
CAIGGTGSKLSF
CAIGSALGRLHF
CAIGYNQGKLIF
CAIHNAGAKLTF
CAIHNNNRIFF
CAIHSGGSNYKLTF
CAIHTGANTGKLTF
CAIKPNYNVLYF
CAILANSGTYQRF
CAILNTGGADRLTF
CAILSSNTDKVVF
CAILTASLGKLQF
CAILTSGGNYKPTF
CAILYGGSGNKLIF
CAIMDSNYQLIW
CAINNAGAKLTF
CAINNRIFF
CAINNYAQGLTF
CAINQGGRALIF
CAINTGGADRLTF
CAINTGYQNFYF
CAINVGDNSKLIW
CAINYGNEKITF
CAINYNQGKLIF
CAIPNNNRIFF
CAIPSSSFSKLVF
CAIPTGYQNFYF
CAIQQGTGSKLSF
CAIQTGGNNKLTF
CAIRGNEKITF
CAIRNNAGAKLTF
CAIRNYAQGLTF
CAIRPNYNVLYF
CAIRQGGRALIF
CAIRTSSGQKLVF
CAISGGNNKLTF
CAISGNTRKLIF
CAISGTYQRF
CAISNNNNAPRF
CAISNTDKVVF
CAISNTGYQNFYF
CAISNYAQGLTF
CAISSGGSNAKLTF
CAISSSSFSKLVF
CAISVGDNSKLIW
CAISYGGSGNKLIF
CAITGNYKYVF
CAITRNMGYKLTF
CAITSGSWQLIF
CAITSSGQKLVF
CAITTTASLGKLQF
CAIVGGGSNYKLTF
CAIVRGSALGRLHF
CAIVTGSGGKLTL
CAKDMGYKLTF
CAKDNNNRIFF
CAKMNYNQGKLIF
CAKNNNNRIFF
CAKNNYAQGLTF
CAKNSGGSNAKLTF
CAKTGNTRKLIF
CAKTTASLGKLQF
CALAANYGNEKITF
CALAATGGYKVVF
CALADNNAGAKLTF
CALADSNYQLIW
CALADTNAYKVIF
CALADYGNEKITF
CALAGANTGKLTF
CALAGGSNAKLTF
CALAGSWQLIF
CALALDTNAYKVIF
CALALNTGYQNFYF
CALALNYNQGKLIF
CALALTNSAGNKLTF
CALALVNTGNYKYVF
CALALYQGGRALIF
CALAMDSNYQLIW
CALANNNRIFF
CALANNRIFF
CALANQGGSAKLIF
CALANSGGSNAKLTF
CALANSGGSNYKLTF
CALANTGGADRLTF
CALANYAQGLTF
CALAPATSSGQKLVF
CALAPDTNAYKVIF
CALAPDYSNNRLTL
CALAPGSALGRLHF
CALAPGTQVVGQLTF
CALAPMGYKLTF
CALAPMNYNQGKLIF
CALAPSGGSNAKLTF
CALAPTGYQNFYF
CALAPTNSAGNKLTF
CALAQGGSAKLIF
CALAQQGTGSKLSF
CALASDTNAYKVIF
CALASGGNYKPTF
CALASGSFNKLTF
CALASNNNAGAKLTF
CALASNSGTYQRF
CALASNTDKVVF
CALASNTGNYKYVF
CALASSGGSNAKLTF
CALASYGGSGNKLIF
CALATNNYAQGLTF
CALAYSGYNKLTF
CALDGDNSKLIW
CALDMGYKLTF
CALDNAGAKLTF
CALDNNNAPRF
CALDPTSSGQKLVF
CALDYNQGKLIF
CALDYNVLYF
CALEAQGTGSKLSF
CALEASGGSNYKLTF
CALEDQGGSAKLIF
CALEDYANKMIF
CALEGAGGNNKLTF
CALEGASSFSKLVF
CALEGATGGNNKLTF
CALEGGNNRIFF
CALEGGSALGRLHF
CALEGGSNAKLTF
CALEGMATGGNNKLTF
CALEGMDSNYQLIW
CALEGNEKITF
CALEGNTGNYKYVF
CALEGPNTGANTGKLTF
CALEGPTGGNNKLTF
CALEGQQGTGSKLSF
CALEGRATGGNNKLTF
CALEGRSNYQLIW
CALEGRYNQGKLIF
CALEGSGGSNAKLTF
CALEGSSNTDKVVF
CALEGVNTGNYKYVF
CALEGYGGSGNKLIF
CALENQGGSAKLIF
CALENSGGSNYKLTF
CALEPTGNYKYVF
CALEPTGYQNFYF
CALERNSGGSNYKLTF
CALERRGSALGRLHF
CALERSNYQLIW
CALESGGSNYKLTF
CALETSSGQKLVF
CALFDTNAYKVIF
CALFGSGGKLTL
CALFIASSSFSKLVF
CALFNSGGSNAKLTF
CALGADTNAYKVIF
CALGADYSNNRLTL
CALGAGANTGKLTF
CALGAGGYKVVF
CALGANNYAQGLTF
CALGANTGANTGKLTF
CALGANYGGSGNKLIF
CALGAPGNTRKLIF
CALGAPYQGGRALIF
CALGAQGTGSKLSF
CALGASGSFNKLTF
CALGASSFSKLVF
CALGATGANTGKLTF
CALGATGGADRLTF
CALGATGNYKYVF
CALGAYGNEKITF
CALGAYNVGDNSKLIW
CALGDAGANTGKLTF
CALGDANSAGNKLTF
CALGDANTGKLTF
CALGDASSGQKLVF
CALGDDNNRIFF
CALGDDTGANTGKLTF
CALGDEGGRALIF
CALGDGGGRALIF
CALGDGGGSNAKLTF
CALGDGGRALIF
CALGDGGSNYKLTF
CALGDGSNNRLTL
CALGDGYNQGKLIF
CALGDHGGSGNKLIF
CALGDHNNNNAPRF
CALGDHQGGRALIF
CALGDHSNNRLTL
CALGDLNTGGADRLTF
CALGDLQGGSAKLIF
CALGDLYGGSGNKLIF
CALGDNMGYKLTF
CALGDNSKLIW
CALGDNTGNYKYVF
CALGDNTNTGKLTF
CALGDNYGNEKITF
CALGDPNTDKVVF
CALGDPNYNVLYF
CALGDPTGGNNKLTF
CALGDPYGGSGNKLIF
CALGDPYQGGRALIF
CALGDPYSNNRLTL
CALGDQGYQNFYF
CALGDQSGGSNYKLTF
CALGDQSNYQLIW
CALGDQTASLGKLQF
CALGDRDNNNRIFF
CALGDRDTNAYKVIF
CALGDRGGNYKYVF
CALGDRGTGGYKVVF
CALGDRNNNNRIFF
CALGDRNSGTYQRF
CALGDRNTGGLSGKLTF
CALGDRSNYQLIW
CALGDRSSGSWQLIF
CALGDRTGGADRLTF
CALGDRTGNTRKLIF
CALGDRTGNYKYVF
CALGDSGGNYKPTF
CALGDSGNTRKLIF
CALGDSNNRLTL
CALGDSNTDKVVF
CALGDSNTGKLTF
CALGDTGGLSGKLTF
CALGDTNTDKVVF
CALGDVGDNSKLIW
CALGDYNVLYF
CALGDYQGGRALIF
CALGEANYNVLYF
CALGEATGGNNKLTF
CALGEDNYAQGLTF
CALGEDSGTYQRF
CALGEDTNAYKVIF
CALGEGGGSNYKLTF
CALGEGMGYKLTF
CALGEGNNAGAKLTF
CALGEGNYQLIW
CALGEGTGANTGKLTF
CALGEGTTASLGKLQF
CALGEMDSNYQLIW
CALGENNNRIFF
CALGENNRIFF
CALGENSAGNKLTF
CALGENTGNYKYVF
CALGENYGGSGNKLIF
CALGEPGGRALIF
CALGEPSGSWQLIF
CALGERNNNNRIFF
CALGERQQGTGSKLSF
CALGESMGYKLTF
CALGESNYAQGLTF
CALGESNYNVLYF
CALGETGNYKYVF
CALGETGSGGKLTL
CALGETTNAYKVIF
CALGEVSGSFNKLTF
CALGFYANKMIF
CALGGAGGADRLTF
CALGGAQGLTF
CALGGASSGSWQLIF
CALGGATASLGKLQF
CALGGDTNAYKVIF
CALGGDYANKMIF
CALGGGNEKITF
CALGGGNYKPTF
CALGGGSGGKLTL
CALGGGTQVVGQLTF
CALGGGYKVVF
CALGGQGGSAKLIF
CALGGQVVGQLTF
CALGGRTDKVVF
CALGGSAGNKLTF
CALGGSAKLIF
CALGGSGGNYKPTF
CALGGSGNKLIF
CALGGSNTGYQNFYF
CALGGSNYKLTF
CALGGSSGSWQLIF
CALGGSSSSFSKLVF
CALGGTGFASALTF
CALGGYNQGKLIF
CALGGYQNFYF
CALGHNNAGAKLTF
CALGHNNNAPRF
CALGHNNNRIFF
CALGHNRIFF
CALGHQGGRALIF
CALGHQGGSAKLIF
CALGHTGANTGKLTF
CALGHYGNEKITF
CALGIQGGSAKLIF
CALGLNYGGSGNKLIF
CALGLNYNQGKLIF
CALGLRNNNNRIFF
CALGLSSNTDKVVF
CALGLYQGGRALIF
CALGMDSNYQLIW
CALGMDYANKMIF
CALGMGYKLTF
CALGNAGAKLTF
CALGPASSSFSKLVF
CALGPGQGGRALIF
CALGPLNQGGSAKLIF
CALGPLSGSFNKLTF
CALGPNNNAGAKLTF
CALGPNNYAQGLTF
CALGPNTGKLTF
CALGPNYGGSGNKLIF
CALGPNYGNEKITF
CALGPSNTGYQNFYF
CALGPSSSSFSKLVF
CALGPSYQGGRALIF
CALGRGNNRIFF
CALGRGSWQLIF
CALGRGTGGYKVVF
CALGRIASSSFSKLVF
CALGRNQGGSAKLIF
CALGRNTNTGKLTF
CALGRQGTGSKLSF
CALGRRNNNNRIFF
CALGRSGGNYKPTF
CALGRSSGSWQLIF
CALGRTGANTGKLTF
CALGRTNSAGNKLTF
CALGRYGGSGNKLIF
CALGSALGRLHF
CALGSGGNYKPTF
CALGSNSGGSNAKLTF
CALGSTASLGKLQF
CALGSTGGNNKLTF
CALGSTGGYKVVF
CALGSTGNYKYVF
CALGSYGGSGNKLIF
CALGSYGNEKITF
CALGTGYQNFYF
CALGTNNNRIFF
CALGTNYNQGKLIF
CALGTRNMGYKLTF
CALGTSNTDKVVF
CALGTTSSGQKLVF
CALGTYGGSGNKLIF
CALGVDSGYNKLTF
CALGVNTGNYKYVF
CALGVNTNTGKLTF
CALGVNYAQGLTF
CALGVNYGNEKITF
CALGVPNYNVLYF
CALGVRGSALGRLHF
CALGVTGGADRLTF
CALGVTGSGGKLTL
CALGYANKMIF
CALGYNAGAKLTF
CALGYYSNNRLTL
CALHNNRIFF
CALHQGGRALIF
CALHSNYQLIW
CALIASSGSWQLIF
CALIDNNNAPRF
CALIDYANKMIF
CALIGGSNAKLTF
CALIGGYKVVF
CALIGTGGYKVVF
CALILRNNNNRIFF
CALILTSGGNYKPTF
CALIMATGGNNKLTF
CALINNNAGAKLTF
CALINNNNAPRF
CALINNNNRIFF
CALINNNRIFF
CALINTNTGKLTF
CALIPGNTRKLIF
CALIPTSSGQKLVF
CALIPYGGSGNKLIF
CALIQGTGSKLSF
CALIRNNNNRIFF
CALISGSWQLIF
CALISNSAGNKLTF
CALISRNMGYKLTF
CALISSGSWQLIF
CALITGSGGKLTL
CALITNTGKLTF
CALIYQGGRALIF
CALKAASLGKLQF
CALKAGGSNAKLTF
CALKAGGYKVVF
CALKAGNKLTF
CALKAGSGGKLTL
CALKASSGSWQLIF
CALKASSSFSKLVF
CALKDNNRIFF
CALKGGADRLTF
CALKGGGGSNYKLTF
CALKGGSAKLIF
CALKGGSNAKLTF
CALKGNNNRIFF
CALKGNYGNEKITF
CALKGNYKYVF
CALKGNYNQGKLIF
CALKGTGGYKVVF
CALKGYSNNRLTL
CALKNMGYKLTF
CALKNNAGAKLTF
CALKNTGNYKYVF
CALKNYGGSGNKLIF
CALKPGTGSNRLTF
CALKRGGADRLTF
CALKRNNNNRIFF
CALKRTGNTRKLIF
CALKSAGNKLTF
CALKSGSFNKLTF
CALKSNNRLTL
CALKSNYQLIW
CALKSSGSWQLIF
CALKTASLGKLQF
CALKTGFASALTF
CALKTGNYKYVF
CALLATSSGQKLVF
CALLDSNYQLIW
CALLDTNAYKVIF
CALLGANKMIF
CALLGGYKVVF
CALLNTNTGKLTF
CALLSGGNYKPTF
CALLSNTDKVVF
CALLTSGGNYKPTF
CALMAGNTRKLIF
CALMTGNTRKLIF
CALNGGSGNKLIF
CALNGNEKITF
CALNGRGSALGRLHF
CALNPGNTRKLIF
CALNSNTGYQNFYF
CALNYAQGLTF
CALNYNQGKPIF
CALNYSNNRLTL
CALPDTNAYKVIF
CALPGGYKVVF
CALPGYQNFYF
CALPHDSGYNKLTF
CALPHTGNYKYVF
CALPNMGYKLTF
CALPNNNAPRF
CALPNSGTYQRF
CALPPSSGSWQLIF
CALPQGGSAKLIF
CALPSGGNYKPTF
CALPSNTDKVVF
CALPSSGQKLVF
CALPSTGGNNKLTF
CALQTGFASALTF
CALRAANSGTYQRF
CALRAGGSNAKLTF
CALRAGGYKVVF
CALRAGSFNKLTF
CALRANNNNRIFF
CALRANNNRIFF
CALRAPNYNVLYF
CALRASSNTDKVVF
CALRATNSAGNKLTF
CALRATSGGNYKPTF
CALRAYANKMIF
CALRAYGNEKITF
CALRAYQGGRALIF
CALRDNRIFF
CALRDSNNRLTL
CALRDTDKVVF
CALRDTGANTGKLTF
CALREGNMGYKLTF
CALREGSALGRLHF
CALRENNNAGAKLTF
CALRENTGANTGKLTF
CALRENYGGSGNKLIF
CALRENYNQGKLIF
CALREQGGRALIF
CALREQGTGSKLSF
CALRETGFASALTF
CALRFNTGNYKYVF
CALRFTGSGGKLTL
CALRGADRLTF
CALRGAGGADRLTF
CALRGANSAGNKLTF
CALRGANYGNEKITF
CALRGASGGNYKPTF
CALRGAYQGGRALIF
CALRGDNYQLIW
CALRGDRGSALGRLHF
CALRGGGLSGKLTF
CALRGGGNYKPTF
CALRGGLSGKLTF
CALRGGQGTGSKLSF
CALRGGSNYQLIW
CALRGGTNAYKVIF
CALRGGYQNFYF
CALRGITGNTRKLIF
CALRGNSGGSNYKLTF
CALRGNTDKVVF
CALRGNTGGLSGKLTF
CALRGNTGNYKYVF
CALRGNTGYQNFYF
CALRGNYKPTF
CALRGPNSGTYQRF
CALRGPSGGNYKPTF
CALRGQGGSAKLIF
CALRGQVVGQLTF
CALRGSAGNKLTF
CALRGSGGSNYKLTF
CALRGTGANTGKLTF
CALRGYDSGYNKLTF
CALRGYGNEKITF
CALRGYQNFYF
CALRHQGGRALIF
CALRHSAGNKLTF
CALRHSNNRLTL
CALRHTGGADRLTF
CALRHYSNNRLTL
CALRISGSFNKLTF
CALRKGGSAKLIF
CALRKGSALGRLHF
CALRKGTGSKLSF
CALRKNTGYQNFYF
CALRKSGSFNKLTF
CALRLNQGGSAKLIF
CALRLPGTGSNRLTF
CALRLTNSAGNKLTF
CALRLTSGGNYKPTF
CALRLVNTGNYKYVF
CALRLYSNNRLTL
CALRMATGGNNKLTF
CALRMNNNAGAKLTF
CALRNRIFF
CALRNTGGLSGKLTF
CALRNTGGNNKLTF
CALRPGGNYKPTF
CALRPGNTRKLIF
CALRPGTGSNRLTF
CALRPLNQGGSAKLIF
CALRPNNNRIFF
CALRPNTGANTGKLTF
CALRPNYNVLDF
CALRPQGGRALIF
CALRPSSSFSKLVF
CALRPTNTGKLTF
CALRQTGFASALTF
CALRRDTGNYKYVF
CALRRDYSNNRLTL
CALRRGNSAGNKLTF
CALRRGTGGYKVVF
CALRRGTNAYKVIF
CALRRGYGGSGNKLIF
CALRRNNNAGAKLTF
CALRRNSGGSNYKLTF
CALRRNYNQGKLIF
CALRRQQGTGSKLSF
CALRRRGSALGRLHF
CALRRRNMGYKLTF
CALRRRNNNNAPRF
CALRSASSGSWQLIF
CALRSGSFNKLTF
CALRSGTGGYKVVF
CALRSMQQGTGSKLSF
CALRSQGGSAKLIF
CALRSQGTGSKLSF
CALRSSGGSNAKLTF
CALRSSGTYQRF
CALRSTNTGKLTF
CALRSYGNEKITF
CALRTGSFNKLTF
CALRTNSGTYQRF
CALRTSGSWQLIF
CALRTTGGNNKLTF
CALRTTGYQNFYF
CALRVANSGTYQRF
CALRVGGSGNKLIF
CALRVNQGGSAKLIF
CALRVRNNNNRIFF
CALRVTGANTGKLTF
CALRVYNVGDNSKLIW
CALRWGNMGYKLTF
CALRYAQGLTF
CALRYNNNRIFF
CALRYYGNEKITF
CALRYYSNNRLTL
CALSAAGYNKLTF
CALSAAQVVGQLTF
CALSAASGGNYKPTF
CALSAASGSWQLIF
CALSAASNTDKVVF
CALSAATSSGQKLVF
CALSADTNAYKVIF
CALSAGAKLTF
CALSAGANKMIF
CALSAGGGADRLTF
CALSAGGGYKVVF
CALSAGGNEKITF
CALSAGGRALIF
CALSAGGSALGRLHF
CALSAGGSNYKLTF
CALSAGMGYKLTF
CALSAGNNNRIFF
CALSAGNTGNYKYVF
CALSAGNTRKLIF
CALSAGNYAQGLTF
CALSAGNYQLIW
CALSAGTGSNRLTF
CALSAGYNQGKLIF
CALSAHGGSGNKLIF
CALSAHYGGSGNKLIF
CALSAIASSSFSKLVF
CALSAITGNTRKLIF
CALSALDTNAYKVIF
CALSALNMGYKLTF
CALSALNNAGAKLTF
CALSALNSGGSNAKLTF
CALSALNTNTGKLTF
CALSALSNTDKVVF
CALSALTGGNNKLTF
CALSALYQGGRALIF
CALSANSGGSNAKLTF
CALSANTGANTGKLTF
CALSANTGKLTF
CALSANTGYQNFYF
CALSAPGTGSNRLTF
CALSAPNQGGSAKLIF
CALSAPNSAGNKLTF
CALSAPNTGNYKYVF
CALSAPNTNTGKLTF
CALSARGMGYKLTF
CALSARGNNRIFF
CALSARGSGTYQRF
CALSARNNNNAPRF
CALSARNNYAQGLTF
CALSARNSGGSNYKLTF
CALSARNSGTYQRF
CALSARSGTYQRF
CALSARYSNNRLTL
CALSASGGSNYKLTF
CALSASGTYQRF
CALSASNSAGNKLTF
CALSASNTGNYKYVF
CALSASNTGYQNFYF
CALSASQGGRALIF
CALSASQGGSAKLIF
CALSASSSSFSKLVF
CALSASTSSGQKLVF
CALSASYSNNRLTL
CALSATGANTGKLTF
CALSATGFASALTF
CALSATGGLSGKLTF
CALSATGYQNFYF
CALSATNSAGNKLTF
CALSAWNMGYKLTF
CALSAWNNNNRIFF
CALSAYNYAQGLTF
CALSAYSGGNYKPTF
CALSAYSNYQLIW
CALSDAGAKLTF
CALSDAGGNNKLTF
CALSDAGSFNKLTF
CALSDANMGYKLTF
CALSDAQGLTF
CALSDATNAYKVIF
CALSDDSNYQLIW
CALSDDTGYQNFYF
CALSDDVGDNSKLIW
CALSDEGSNAKLTF
CALSDFGGSNYKLTF
CALSDGANTGKLTF
CALSDGDKLTF
CALSDGGGRALIF
CALSDGGGSNAKLTF
CALSDGGGYKVVF
CALSDGGMGYKLTF
CALSDGGNNKLTF
CALSDGGNYKYVF
CALSDGNYKYVF
CALSDGSNNRLTL
CALSDGTGGLSGKLTF
CALSDGTQVVGQLTF
CALSDGYSNNRLTL
CALSDHDTNAYKVIF
CALSDHGGSNYKLTF
CALSDHGNEKITF
CALSDHPGYQNFYF
CALSDHPNTDKVVF
CALSDHQGGRALIF
CALSDHQGGSAKLIF
CALSDHSAGNKLTF
CALSDHSGTYQRF
CALSDHSNYQLIW
CALSDHTNAYKVIF
CALSDHTNTGKLTF
CALSDHYANKMIF
CALSDHYNQGKLIF
CALSDIFGGSGNKLIF
CALSDINYQLIW
CALSDKGGRALIF
CALSDKGSALGRLHF
CALSDKGSNAKLTF
CALSDKGTGSKLSF
CALSDKNNNNRIFF
CALSDLDTNTGKLTF
CALSDLGDYANKMIF
CALSDLGGNNKLTF
CALSDLGNMGYKLTF
CALSDLGTGNYKYVF
CALSDLGTGSKLSF
CALSDLNNAGAKLTF
CALSDLNNNRIFF
CALSDLNSGGSNYKLTF
CALSDLNYAQGLTF
CALSDLNYGGSGNKLIF
CALSDLPGANTGKLTF
CALSDLPGGNYKPTF
CALSDLSGGSNAKLTF
CALSDLSGTYQRF
CALSDLSNYQLIW
CALSDLSSSFSKLVF
CALSDLTGGYKVVF
CALSDLTGNTRKLIF
CALSDLYAQGLTF
CALSDLYNQGKLIF
CALSDNQGGRALIF
CALSDNSGSWQLIF
CALSDNTGGADRLTF
CALSDPAGSGGKLTL
CALSDPASSSFSKLVF
CALSDPDNYAQGLTF
CALSDPGNNRIFF
CALSDPGQGGRALIF
CALSDPGTGNYKYVF
CALSDPGTGSKLSF
CALSDPGTQVVGQLTF
CALSDPGYQNFYF
CALSDPNNRIFF
CALSDPNRIFF
CALSDPPGANTGKLTF
CALSDPQGGSAKLIF
CALSDPSNYQLIW
CALSDPSSFSKLVF
CALSDPSSGQKLVF
CALSDPSSSFSKLVF
CALSDPYNQGKLIF
CALSDQAGNTRKLIF
CALSDQANSGTYQRF
CALSDQANTDKVVF
CALSDQATGGNNKLTF
CALSDQDYANKMIF
CALSDQDYSNNRLTL
CALSDQGFASALTF
CALSDQGGSGGKLTL
CALSDQGNNRIFF
CALSDQGYAQGLTF
CALSDQNNAGAKLTF
CALSDQNNRIFF
CALSDQNSAGNKLTF
CALSDQNYAQGLTF
CALSDQQGGSAKLIF
CALSDQQTGFASALTF
CALSDQSGGSNYKLTF
CALSDQSNNNRIFF
CALSDQSNYQLIW
CALSDQTGGADRLTF
CALSDQTGGLSGKLTF
CALSDQYGNEKITF
CALSDRAGAKLTF
CALSDRAGGADRLTF
CALSDRAGTGSNRLTF
CALSDRAGYQNFYF
CALSDRATGGNNKLTF
CALSDRDNYAQGLTF
CALSDRDSGYNKLTF
CALSDRDTGYQNFYF
CALSDRDYAQGLTF
CALSDREGGRALIF
CALSDRGADRLTF
CALSDRGAGNKLTF
CALSDRGAKLTF
CALSDRGANKMIF
CALSDRGGADRLTF
CALSDRGGANTGKLTF
CALSDRGGGSGNKLIF
CALSDRGGGSNYKLTF
CALSDRGGYKVVF
CALSDRGNNKLTF
CALSDRGNQGKLIF
CALSDRGNSGTYQRF
CALSDRGNYKYVF
CALSDRGPNYNVLYF
CALSDRGTGGLSGKLTF
CALSDRGTGYQNFYF
CALSDRGTQVVGQLTF
CALSDRGVGNEKITF
CALSDRGYNVLYF
CALSDRGYQNFYF
CALSDRKNMGYKLTF
CALSDRNAGAKLTF
CALSDRNQGGSAKLIF
CALSDRNTDKVVF
CALSDRNTGGADRLTF
CALSDRNTGGLSGKLTF
CALSDRNTGYQNFYF
CALSDRNTNTGKLTF
CALSDRNVGDNSKLIW
CALSDRPGGSNAKLTF
CALSDRPGYQNFYF
CALSDRPNYNVLYF
CALSDRQGGSAKLIF
CALSDRRGSALGRLHF
CALSDRRNMGYKLTF
CALSDRRTGNTRKLIF
CALSDRSAGNKLTF
CALSDRSNNRLTL
CALSDRVGDNSKLIW
CALSDRVVGQLTF
CALSDSNTGYQNFYF
CALSDSSGGSNYKLTF
CALSDSSSFSKLVF
CALSDSTNTGKLTF
CALSDTDKVVF
CALSDTGGLSGKLTF
CALSDTSAGNKLTF
CALSDVNTGNYKYVF
CALSDVSGGSNYKLTF
CALSDVYGGSGNKLIF
CALSDWGGNYKPTF
CALSDWVVGQLTF
CALSDYNVLYF
CALSDYQGGRALIF
CALSDYYAQGLTF
CALSDYYGGSGNKLIF
CALSEAATGGNNKLTF
CALSEAGGADRLTF
CALSEAGNYKYVF
CALSEALSNTDKVVF
CALSEANTDKVVF
CALSEANTGKLTF
CALSEDNAGAKLTF
CALSEDSGTYQRF
CALSEDSNYQLIW
CALSEDTNAYKVIF
CALSEDTNTGKLTF
CALSEDYGGSGNKLIF
CALSEEGTGSKLSF
CALSEGAGGADRLTF
CALSEGAGGYKVVF
CALSEGAQGLTF
CALSEGGGGADRLTF
CALSEGGGNNKLTF
CALSEGGGRALIF
CALSEGGGTGSKLSF
CALSEGGLSGKLTF
CALSEGGNAGAKLTF
CALSEGGNEKITF
CALSEGGNMGYKLTF
CALSEGGNNRIFF
CALSEGGYKLTF
CALSEGNKLTF
CALSEGNQGKLIF
CALSEGNSAGNKLTF
CALSEGNTNTGKLTF
CALSEGNYGGSGNKLIF
CALSEGNYKYVF
CALSEGPNYNVLYF
CALSEGSGGSNAKLTF
CALSEGSSGQKLVF
CALSEGTDKVVF
CALSEGTGGLSGKLTF
CALSEGYANKMIF
CALSEGYAQGLTF
CALSEGYNVLYF
CALSEHSGTYQRF
CALSEKGGSNAKLTF
CALSEKNNNNRIFF
CALSEMDSNYQLIW
CALSENAGAKLTF
CALSENNNAGAKLTF
CALSENNNAPRF
CALSENNNNAPRF
CALSENSNYQLIW
CALSENTGANTGKLTF
CALSENTGGLSGKLTF
CALSENTGKLTF
CALSENYNVLYF
CALSEPGSGGKLTL
CALSEPGYQNFYF
CALSEPSSGQKLVF
CALSEQTGFASALTF
CALSERGGSALGRLHF
CALSERGGSNYKLTF
CALSERGNNKLTF
CALSERGSNYKLTF
CALSERNNAGAKLTF
CALSERNYAQGLTF
CALSERQGTGSKLSF
CALSERSAGNKLTF
CALSERYNQGKLIF
CALSESGSWQLIF
CALSESNNNNAPRF
CALSESPNYNVLYF
CALSESQGGRALIF
CALSESSSFSKLVF
CALSESTASLGKLQF
CALSESTGNYKYVF
CALSESTGYQNFYF
CALSESTNAYKVIF
CALSESVGDNSKLIW
CALSETGYNKLTF
CALSETNAYKVIF
CALSETSAGNKLTF
CALSEWGGRALIF
CALSEWRGSALGRLHF
CALSEYAQGLTF
CALSEYNQGKLIF
CALSFMPNYNVLYF
CALSFNNNNAPRF
CALSFSGGNYKPTF
CALSFYQGGRALIF
CALSGAGAKLTF
CALSGDTGNYKYVF
CALSGDYNQGKLIF
CALSGEGTGSKLSF
CALSGFGGSGNKLIF
CALSGFTGSGGKLTL
CALSGGADRLTF
CALSGGAGNKLTF
CALSGGASSSFSKLVF
CALSGGDSNYQLIW
CALSGGGADRLTF
CALSGGGGSGNKLIF
CALSGGGGSNYKLTF
CALSGGGNNKLTF
CALSGGGSFNKLTF
CALSGGGSNYKLTF
CALSGGNQGKLIF
CALSGGNSGTYQRF
CALSGGNTDKVVF
CALSGGNTGKLTF
CALSGGNTGYQNFYF
CALSGGNYAQGLTF
CALSGGQGGSAKLIF
CALSGGQGTGSKLSF
CALSGGSAGNKLTF
CALSGGSGGSNYKLTF
CALSGGSGSFNKLTF
CALSGGTGNTRKLIF
CALSGGTGSNRLTF
CALSGGTNAYKVIF
CALSGGYSNNRLTL
CALSGHTGGADRLTF
CALSGLNQGGSAKLIF
CALSGLNSGGSNAKLTF
CALSGLNTNTGKLTF
CALSGLPNYNVLYF
CALSGNYKYVF
CALSGPGSGGKLTL
CALSGPSGGSNAKLTF
CALSGRDYANKMIF
CALSGRLSGSFNKLTF
CALSGRNNNRIFF
CALSGRNNYAQGLTF
CALSGRSNYQLIW
CALSGRTQVVGQLTF
CALSGSGANTGKLTF
CALSGSGYNKLTF
CALSGSNNRLTL
CALSGSNSAGNKLTF
CALSGTGGADRLTF
CALSGTGGNYKPTF
CALSGTNSGTYQRF
CALSGTSGGNYKPTF
CALSGVGDNSKLIW
CALSGWGGSGNKLIF
CALSGYAQGLTF
CALSGYGNEKITF
CALSGYNTNTGKLTF
CALSGYSNYQLIW
CALSGYYGGSGNKLIF
CALSHANSGTYQRF
CALSHNQGKLIF
CALSHTGANTGKLTF
CALSHTGGADRLTF
CALSHTGGNNKLTF
CALSHTNTGKLTF
CALSHVNTGNYKYVF
CALSHYAQGLTF
CALSHYGNEKITF
CALSHYNQGKLIF
CALSIGGNNKLTF
CALSKASSGQKLVF
CALSKASSSFSKLVF
CALSKDRIFF
CALSKGATGGNNKLTF
CALSKGNNNNRIFF
CALSKLLSGSFNKLTF
CALSKNNNRIFF
CALSKQGGSAKLIF
CALSKSAGNKLTF
CALSLANSGTYQRF
CALSLASSSFSKLVF
CALSLMATGGNNKLTF
CALSLMPNYNVLYF
CALSLNNYAQGLTF
CALSLQGGRALIF
CALSLTGNYKYVF
CALSLTGSGGKLTL
CALSLTNSAGNKLTF
CALSLYAQGLTF
CALSLYNQGKLIF
CALSMATGGNNKLTF
CALSMNNNAGAKLTF
CALSMNQGGSAKLIF
CALSMNTGGLSGKLTF
CALSMNYGGSGNKLIF
CALSMTNSAGNKLTF
CALSNNAPRF
CALSNNRLTL
CALSNTNAYKVIF
CALSNYQLIW
CALSPASSSFSKLVF
CALSPGFASALTF
CALSPHNNNRIFF
CALSPINTGNYKYVF
CALSPLSGSFNKLTF
CALSPLYGGSGNKLIF
CALSPMNNNAGAKLTF
CALSPNNTNTGKLTF
CALSPNSGGSNYKLTF
CALSPNTGKLTF
CALSPPGGNYKPTF
CALSPPSGGNYKPTF
CALSPQQGTGSKLSF
CALSPQTGFASALTF
CALSPRNNNNAPRF
CALSPRNSGGSNYKLTF
CALSPSDTNAYKVIF
CALSPSGYNKLTF
CALSPSNMGYKLTF
CALSPSSSSFSKLVF
CALSPTGGADRLTF
CALSPTNSGTYQRF
CALSPVNTGNYKYVF
CALSPYNNAGAKLTF
CALSPYTGYQNFYF
CALSQNTGYQNFYF
CALSQNYNQGKLIF
CALSQTSGGNYKPTF
CALSRAGGADRLTF
CALSRANAYKVIF
CALSRASSGSWQLIF
CALSRATGGNNKLTF
CALSRDMGYKLTF
CALSRDSGTYQRF
CALSRGAGAKLTF
CALSRGGRALIF
CALSRGGSAKLIF
CALSRGGSGNKLIF
CALSRGNNAGAKLTF
CALSRGTNTGKLTF
CALSRGTQVVGQLTF
CALSRMNYNQGKLIF
CALSRPGYQNFYF
CALSRQGGRALIF
CALSRQGTGSKLSF
CALSRRNMGYKLTF
CALSRSNYQLIW
CALSRTGGADRLTF
CALSRTNTGKLTF
CALSRVNTGNYKYVF
CALSRYANKMIF
CALSSAYQGGRALIF
CALSSGGSGNKLIF
CALSSITGNTRKLIF
CALSSMATGGNNKLTF
CALSSMNYNQGKLIF
CALSSNAGAKLTF
CALSSNNAGAKLTF
CALSSNTGANTGKLTF
CALSSNYGNEKITF
CALSSPSNTDKVVF
CALSSQGGSAKLIF
CALSSSAGNKLTF
CALSSSFSKLVF
CALSSSGGNYKPTF
CALSSTGNTRKLIF
CALSSTTASLGKLQF
CALSSYAQGLTF
CALSSYQGGRALIF
CALSSYTGNYKYVF
CALSTGGYKVVF
CALSTGSGGKLTL
CALSTGTGGYKVVF
CALSTQGTGSKLSF
CALSTRNMGYKLTF
CALSTSAGNKLTF
CALSTYGGSGNKLIF
CALSVAGGADRLTF
CALSVANSAGNKLTF
CALSVDSGTYQRF
CALSVDSNYQLIW
CALSVDYANKMIF
CALSVDYSNNRLTL
CALSVGANTGKLTF
CALSVGFASALTF
CALSVGGGSNYKLTF
CALSVGGSALGRLHF
CALSVGGSGGKLTL
CALSVGGSGNKLIF
CALSVGGSNYKLTF
CALSVGTGGYKVVF
CALSVGTGSKLSF
CALSVGYNQGKLIF
CALSVGYQNFYF
CALSVLSGSFNKLTF
CALSVLYGGSGNKLIF
CALSVMATGGNNKLTF
CALSVMNNNAGAKLTF
CALSVNNNNAPRF
CALSVNTDKVVF
CALSVNTNTGKLTF
CALSVNVGDNSKLIW
CALSVNYAQGLTF
CALSVPGTGSNRLTF
CALSVPNSGGSNYKLTF
CALSVRNYNQGKLIF
CALSVSAGNKLTF
CALSVSGGSNAKLTF
CALSVSSNTDKVVF
CALSVTGGLSGKLTF
CALSVYAQGLTF
CALSWGGSGNKLIF
CALSWNNNRIFF
CALSWTGGYKVVF
CALSWYNQGKLIF
CALSYMPNYNVLYF
CALSYQNFYF
CALSYSNTDKVVF
CALSYTDKVVF
CALSYTGGADRLTF
CALSYYAQGLTF
CALSYYGGSGNKLIF
CALSYYNQGKLIF
CALTADTNAYKVIF
CALTANSGTYQRF
CALTASLGKLQF
CALTATGGYKVVF
CALTAYQGGRALIF
CALTDYSNNRLTL
CALTGNNNRIFF
CALTGNNYAQGLTF
CALTGYSNNRLTL
CALTHTGGADRLTF
CALTLANSGTYQRF
CALTLGYKLTF
CALTLNNNNAPRF
CALTLNTGANTGKLTF
CALTLPGTGSNRLTF
CALTLSGGSNYKLTF
CALTLTGNTRKLIF
CALTLYANKMIF
CALTLYGGSGNKLIF
CALTNRNNNNRIFF
CALTNTNTGKLTF
CALTNYGNEKITF
CALTPATSSGQKLVF
CALTPDSNYQLIW
CALTPGGSGNKLIF
CALTPMNYNQGKLIF
CALTPNNAGAKLTF
CALTPNNNRIFF
CALTPNQGGSAKLIF
CALTPNTGYQNFYF
CALTPNYAQGLTF
CALTPNYNVLYF
CALTPQGGSAKLIF
CALTPRNMGYKLTF
CALTPSGSWQLIF
CALTPSNNRLTL
CALTPSNSGTYQRF
CALTPSSNTDKVVF
CALTPSSSSFSKLVF
CALTPTGNYKYVF
CALTPTNSAGNKLTF
CALTPTQVVGQLTF
CALTPTSSGQKLVF
CALTPYGGSGNKLIF
CALTPYSNNRLTL
CALTQGTGSKLSF
CALTQVVGQLTF
CALTRANSGTYQRF
CALTRDTNAYKVIF
CALTRNNNAPRF
CALTSGFASALTF
CALTSNAGAKLTF
CALTSNNNNRIFF
CALTSNTGNYKYVF
CALTSRNMGYKLTF
CALTSTGGNNKLTF
CALTSYGGSGNKLIF
CALTTGANTGKLTF
CALTTGGADRLTF
CALTTNSAGNKLTF
CALTTYQGGRALIF
CALTVNSAGNKLTF
CALTWTGGYKVVF
CALTYGNEKITF
CALTYNNRIFF
CALVADTNAYKVIF
CALVAGGADRLTF
CALVAGNMGYKLTF
CALVAGTGGYKVVF
CALVANNNRIFF
CALVANTGNYKYVF
CALVAQGGSAKLIF
CALVASGSWQLIF
CALVATGGNNKLTF
CALVAYSNNRLTL
CALVDASSSFSKLVF
CALVDATGNYKYVF
CALVDHTGNYKYVF
CALVDLAGGYKVVF
CALVDLYQGGRALIF
CALVDMGYKLTF
CALVDNNAGAKLTF
CALVDPGGNYKPTF
CALVDPNYGNEKITF
CALVDPTGGNNKLTF
CALVDPTNAYKVIF
CALVDRGGSGNKLIF
CALVDRGNMGYKLTF
CALVDRGNNRIFF
CALVDRGTNAYKVIF
CALVDRNAGAKLTF
CALVDRNMGYKLTF
CALVDRNNNNRIFF
CALVDSGGYKVVF
CALVDSGTYQRF
CALVDTGGYKVVF
CALVDTNTYKVIF
CALVDTSSGQKLVF
CALVDVGDNSKLIW
CALVEAYQGGRALIF
CALVEDYANKMIF
CALVEGNAGAKLTF
CALVEGNNNNRIFF
CALVEGNNNRIFF
CALVEGSNNRLTL
CALVENSNNRLTL
CALVENYAQGLTF
CALVENYGGSGNKLIF
CALVESNNRIFF
CALVESSAGNKLTF
CALVETNTGKLTF
CALVETQGGRALIF
CALVFNNNNAPRF
CALVGANTGKLTF
CALVGASGGNYKPTF
CALVGASSGSWQLIF
CALVGDNSKLIW
CALVGGGNYKPTF
CALVGKNMGYKLTF
CALVGNAGAKLTF
CALVGNNNNAPRF
CALVGNNNNRIFF
CALVGRNNNNRIFF
CALVGSGGSNYKLTF
CALVGSSGSWQLIF
CALVGTGNTRKLIF
CALVHTGFASALTF
CALVHYGGSGNKLIF
CALVIASSSFSKLVF
CALVKNNNNRIFF
CALVKTNSAGNKLTF
CALVLGGSNAKLTF
CALVLNMGYKLTF
CALVLNNNNRIFF
CALVLNTGNYKYVF
CALVMDSNYQLIW
CALVNAGAKLTF
CALVPDSNYQLIW
CALVPGGLSGKLTF
CALVPGGNYKPTF
CALVPGTGGYKVVF
CALVPLNTGNYKYVF
CALVPNNNNAPRF
CALVPNSGGSNYKLTF
CALVPNSGTYQRF
CALVPNTDKVVF
CALVPNTGNYKYVF
CALVPNTGYQNFYF
CALVPSGGNYKPTF
CALVPSSNTDKVVF
CALVPTGNYKYVF
CALVPVNTGNYKYVF
CALVPYGGSGNKLIF
CALVRGNNNRIFF
CALVRNNNAPRF
CALVSNNNRIFF
CALVSSGGSNAKLTF
CALVSSSSFSKLVF
CALVTASLGKLQF
CALVTGGADRLTF
CALVTGNYKYVF
CALVTNSGTYQRF
CALVTTASLGKLQF
CALVVSSGSWQLIF
CALVYYANKMIF
CALWELAGTGGLSGKLTF
CALWELASNTDKVVF
CALWELATGNTRKLIF
CALWELDDTNAYKVIF
CALWELDYANKMIF
CALWELEGGSGNKLIF
CALWELENNAGAKLTF
CALWELETGGLSGKLTF
CALWELEYDGGSNYKLTF
CALWELGGSALGRLHF
CALWELGTGGLSGKLTF
CALWELGTNAYKVIF
CALWELGTQVVGQLTF
CALWELMDSNYQLIW
CALWELMNYGGSGNKLIF
CALWELNQGGSAKLIF
CALWELNTGGLSGKLTF
CALWELYNAGAKLTF
CALWEPIASSSFSKLVF
CALWEPITGNTRKLIF
CALWEPLSGSFNKLTF
CALWEPMPNYNVLYF
CALWEPNNNNRIFF
CALWEPNYGGSGNKLIF
CALWERLPGTGSNRLTF
CALWERNYAQGLTF
CALWNSGGSNYKLTF
CALWTGGYKVVF
CALYDTNAYKVIF
CALYMPNYNVLYF
CALYNNAGAKLTF
CALYNNNAPRF
CALYSGTYQRF
CALYYSNNRLTL
CAMAANSGTYQRF
CAMAASLGKLQF
CAMADSGGSNAKLTF
CAMAGGSGNKLIF
CAMAGNYKYVF
CAMAGSGGKLTL
CAMAGSGGSNYKLTF
CAMAGTGGYKVVF
CAMALNTGYQNFYF
CAMALNYNQGKLIF
CAMAMATGGNNKLTF
CAMAMNNNAGAKLTF
CAMAMQQGTGSKLSF
CAMANNNAPRF
CAMANSGTYQRF
CAMANTGANTGKLTF
CAMANTGGLSGKLTF
CAMANTGYQNFYF
CAMANTNTGKLTF
CAMANYGGSGNKLIF
CAMAPNTGNYKYVF
CAMAPNTGYQNFYF
CAMAPSSSFSKLVF
CAMAQGGSAKLIF
CAMAQQGTGSKLSF
CAMASNSGTYQRF
CAMASNTGYQNFYF
CAMATGANTGKLTF
CAMATGFASALTF
CAMATGGADRLTF
CAMATGGYKVVF
CAMAVGDNSKLIW
CAMAVNTGNYKYVF
CAMAYNAGAKLTF
CAMDDMNTGGLSGKLTF
CAMDGAGAKLTF
CAMDGDYANKMIF
CAMDGGGSALGRLHF
CAMDGGSALGRLHF
CAMDGGSNAKLTF
CAMDGNNNRIFF
CAMDGSSGSWQLIF
CAMDGTNTGKLTF
CAMDHDSGYNKLTF
CAMDHNAGAKLTF
CAMDHNTNTGKLTF
CAMDHSGGSNAKLTF
CAMDLNNNRIFF
CAMDLYQGGRALIF
CAMDNNNNAPRF
CAMDNSAGNKLTF
CAMDPASSGSWQLIF
CAMDPGGNYKPTF
CAMDPGNTRKLIF
CAMDPGTGGYKVVF
CAMDPGYQNFYF
CAMDPHNAGAKLTF
CAMDPNTGGLSGKLTF
CAMDPNTGNYKYVF
CAMDPSNTDKVVF
CAMDPSSGSWQLIF
CAMDPTGGNNKLTF
CAMDQGTGSKLSF
CAMDRNNYAQGLTF
CAMDSGSWQLIF
CAMDSSGSWQLIF
CAMDTGSGGKLTL
CAMDTGYQNFYF
CAMDYRGSALGRLHF
CAMEAGGNNKLTF
CAMEANTGNYKYVF
CAMEANYGNEKITF
CAMEDNNAGAKLTF
CAMEDNNRIFF
CAMEDYANKMIF
CAMEDYSNNRLTL
CAMEEASSGSWQLIF
CAMEEATGGNNKLTF
CAMEEGFASALTF
CAMEFNTGNYKYVF
CAMEGANYNVLYF
CAMEGDTNAYKVIF
CAMEGGGGSNYKLTF
CAMEGGGNNKLTF
CAMEGGGRALIF
CAMEGGGSALGRLHF
CAMEGGSGNKLIF
CAMEGGSNYKLTF
CAMEGMGYKLTF
CAMEGNNAGAKLTF
CAMEGNNNNRIFF
CAMEGNSGTYQRF
CAMEGNTGKLTF
CAMEGSSSFSKLVF
CAMEGTGGLSGKLTF
CAMEGTNTGKLTF
CAMEGYQNFYF
CAMEHGGSNAKLTF
CAMEHQGGSAKLIF
CAMEHTGANTGKLTF
CAMEHTGGADRLTF
CAMEHTGYQNFYF
CAMEHYNQGKLIF
CAMEIASSSFSKLVF
CAMEINSAGNKLTF
CAMEKNSGTYQRF
CAMELDSGYNKLTF
CAMELDYNQGKLIF
CAMELGGSGNKLIF
CAMELMDYANKMIF
CAMELNNNAPRF
CAMELNTNTGKLTF
CAMELPNYNVLYF
CAMELQGGRALIF
CAMELRGSALGRLHF
CAMELSNTDKVVF
CAMELSSGSWQLIF
CAMELTGANTGKLTF
CAMELTGGYKVVF
CAMELTNSAGNKLTF
CAMELTTASLGKLQF
CAMELVGDNSKLIW
CAMEMPNYNVLYF
CAMENNNNAPRF
CAMENNNNRIFF
CAMENNYAQGLTF
CAMENTGGLSGKLTF
CAMENTGNYKYVF
CAMEPAGYQNFYF
CAMEPGGGADRLTF
CAMEPGSGGKLTL
CAMEPGSNYQLIW
CAMEPGTGGYKVVF
CAMEPGTGSKLSF
CAMEPGYNKLTF
CAMEPGYNQGKLIF
CAMEPITGNTRKLIF
CAMEPNTGGADRLTF
CAMEPNTGKLTF
CAMEPNYAQGLTF
CAMEPPGGNYKPTF
CAMEPQGGRALIF
CAMEPTGGYKVVF
CAMEPTNAYKVIF
CAMEPYSNNRLTL
CAMEQANSAGNKLTF
CAMEQDMGYKLTF
CAMEQDYSNNRLTL
CAMEQEGTGSKLSF
CAMEQGASSSFSKLVF
CAMEQGFASALTF
CAMEQGNYQLIW
CAMEQGSNYKLTF
CAMEQNSGGSNAKLTF
CAMEQNTDKVVF
CAMERAGNKLTF
CAMERAGYQNFYF
CAMERANNRIFF
CAMERASGSWQLIF
CAMERDGNEKITF
CAMERDNNNAPRF
CAMERDNRIFF
CAMERDSNNRLTL
CAMERDTGANTGKLTF
CAMERDTGNYKYVF
CAMERDTNAYKVIF
CAMERDYANKMIF
CAMERENMGYKLTF
CAMERGGDYANKMIF
CAMERGGGNNKLTF
CAMERGGMGYKLTF
CAMERGGNNKLTF
CAMERGGRALIF
CAMERGGSGGSNYKLTF
CAMERGGYKVVF
CAMERGNNNRIVF
CAMERGNRIFF
CAMERGNTGKLTF
CAMERGSSGSWQLIF
CAMERGTASLGKLQF
CAMERGTGANTGKLTF
CAMERGTGGNNKLTF
CAMERGTSSGQKLVF
CAMERGYGNEKITF
CAMERHTGYQNFYF
CAMERIYGGSGNKLIF
CAMERLDSNYQLIW
CAMERLGYKLTF
CAMERMDSNYQLIW
CAMERMGANTGKLTF
CAMERNGGNNKLTF
CAMERNQGGRALIF
CAMERNTGGLSGKLTF
CAMERNTNAYKVIF
CAMERNVGDNSKLIW
CAMERNYQLIW
CAMERPGGNNKLTF
CAMERPGNTRKLIF
CAMERPGSGGKLTL
CAMERPGSWQLIF
CAMERPGTGSNRLTF
CAMERPNAYKVIF
CAMERPNTDKVVF
CAMERPSGYNKLTF
CAMERPSSFSKLVF
CAMERPSSSFSKLVF
CAMERPTGNYKYVF
CAMERPTNTGKLTF
CAMERRAGNTRKLIF
CAMERRAQGLTF
CAMERRASSSFSKLVF
CAMERRGGNNKLTF
CAMERRGSNAKLTF
CAMERRNNNAPRF
CAMERRNNNRIFF
CAMERRNRIFF
CAMERRNYQLIW
CAMERRQGTGSKLSF
CAMERRSGGSNYKLTF
CAMERRTGANTGKLTF
CAMERRTGNYKYVF
CAMERRTGYQNFYF
CAMERRTNTGKLTF
CAMERSGANTGKLTF
CAMERSGNEKITF
CAMERSSAGNKLTF
CAMERSSFSKLVF
CAMERSTGANTGKLTF
CAMERSTNAYKVIF
CAMERTGGLSGKLTF
CAMERTGGNYKPTF
CAMERTNTDKVVF
CAMERTSSFSKLVF
CAMERTTASLGKLQF
CAMERTTNAYKVIF
CAMERWGFASALTF
CAMERYAQGLTF
CAMESGGNNKLTF
CAMESGGSNAKLTF
CAMESGGSNYKLTF
CAMESGSWQLIF
CAMESNNRIFF
CAMESNTDKVVF
CAMESNYGNEKITF
CAMESSSSFSKLVF
CAMESTNAYKVIF
CAMESYAQGLTF
CAMETGANTGKLTF
CAMETNAYKVIF
CAMETNTDKVVF
CAMETSGSWQLIF
CAMETTASLGKLQF
CAMEWPNYNVLYF
CAMEYGGSGNKLIF
CAMFNSGGSNAKLTF
CAMGAGGADRLTF
CAMGANSGTYQRF
CAMGASSGSWQLIF
CAMGDGGSGNKLIF
CAMGDSGYNKLTF
CAMGETTASLGKLQF
CAMGGAGNKLTF
CAMGGGSALGRLHF
CAMGGNNNRIFF
CAMGGSGTYQRF
CAMGGYGGSGNKLIF
CAMGGYNVLYF
CAMGHRGSALGRLHF
CAMGIASSSFSKLVF
CAMGKQGTGSKLSF
CAMGLGGSNAKLTF
CAMGLNTGGLSGKLTF
CAMGLTGSGGKLTL
CAMGLTTASLGKLQF
CAMGMPNYNVLYF
CAMGMQQGTGSKLSF
CAMGNNNAGAKLTF
CAMGNNRIFF
CAMGPGTGGYKVVF
CAMGPNVGDNSKLIW
CAMGPSSSFSKLVF
CAMGQQGTGSKLSF
CAMGRGTNAYKVIF
CAMGRNNNNRIVF
CAMGSAGNKLTF
CAMGSGGSNYKLTF
CAMGSNSAGNKLTF
CAMGSSGSWQLIF
CAMGSSSGSWQLIF
CAMGSSSSFSKLVF
CAMGTNSAGNKLTF
CAMGTSGGNYKPTF
CAMGTSSSFSKLVF
CAMGVTGSGGKLTL
CAMGYNNAGAKLTF
CAMGYQGGSAKLIF
CAMGYTGYQNFYF
CAMHSGGSNYKLTF
CAMHTGANTGKLTF
CAMHTNAYKVIF
CAMIDTNAYKVIF
CAMILYQGGRALIF
CAMISGGSNAKLTF
CAMISGSFNKLTF
CAMISSGSWQLIF
CAMITGANTGKLTF
CAMKDSNYQLIW
CAMKGNYAQGLTF
CAMKGSALGRLHF
CAMKNNYAQGLTF
CAMKSGGSNAKLTF
CAMLANYGNEKITF
CAMLQGTGSKLSF
CAMMNYNQGKLIF
CAMNDTNAYKVIF
CAMNGGSGNKLIF
CAMNNNNAPRF
CAMNQGGRALIF
CAMNQGTGSKLSF
CAMNSNYQLIW
CAMNYGNEKITF
CAMNYNVLYF
CAMPGANTGKLTF
CAMPNAYKVIF
CAMPPNYGNEKITF
CAMPSGGSNAKLTF
CAMRAGGYKVVF
CAMRAGNTRKLIF
CAMRAGNYKYVF
CAMRANYGNEKITF
CAMRASSSGSWQLIF
CAMRAYNTNTGKLTF
CAMRDASSSFSKLVF
CAMRDGGSGNKLIF
CAMRDIASSSFSKLVF
CAMRDLPNYNVLYF
CAMRDNAGAKLTF
CAMRDNNAGAKLTF
CAMRDNNNAPRF
CAMRDNQGGRALIF
CAMRDNTGNYKYVF
CAMRDSGGSNAKLTF
CAMRDTGGNNKLTF
CAMRDTNTGKLTF
CAMRDYQGGRALIF
CAMREAFSNTDKVVF
CAMREAGGNNKLTF
CAMREANSGTYQRF
CAMREANTGNYKYVF
CAMREASSGQKLVF
CAMREAYQGGRALIF
CAMREDDSGYNKLTF
CAMREDGGNNKLTF
CAMREDGGSGNKLIF
CAMREDNNNRIFF
CAMREDNNRIFF
CAMREEGGSAKLIF
CAMREFNTGNYKYVF
CAMREGANTGANTGKLTF
CAMREGAQGGRALIF
CAMREGATGGNNKLTF
CAMREGATSSGQKLVF
CAMREGDSNYQLIW
CAMREGDTGGLSGKLTF
CAMREGEGSNAKLTF
CAMREGGGSNAKLTF
CAMREGGGSNYKLTF
CAMREGGNNNAPRF
CAMREGGNNRIFF
CAMREGGQGGRALIF
CAMREGGSAGNKLTF
CAMREGGTGGADRLTF
CAMREGGTGSGGKLTL
CAMREGGTNSAGNKLTF
CAMREGGYGGSGNKLIF
CAMREGHYGNEKITF
CAMREGIASSSFSKLVF
CAMREGMATGGNNKLTF
CAMREGMTTASLGKLQF
CAMREGNAGAKLTF
CAMREGNMGYKLTF
CAMREGNNNAGAKLTF
CAMREGNNNAPRF
CAMREGNNNNRIFF
CAMREGNNNRIFF
CAMREGNSAGNKLTF
CAMREGNTNTGKLTF
CAMREGNYAQGLTF
CAMREGNYNQGKLIF
CAMREGPGNYKYVF
CAMREGPGSGGKLTL
CAMREGPSSSFSKLVF
CAMREGRANTGKLTF
CAMREGRGNYKPTF
CAMREGRNNNRIFF
CAMREGRNNYAQGLTF
CAMREGRNSGGSNYKLTF
CAMREGRPNYNVLYF
CAMREGSGGNNKLTF
CAMREGSGGNYKPTF
CAMREGSSSFSKLVF
CAMREGTGNYKYVF
CAMREGTGYQNFYF
CAMREGTQVVGQLTF
CAMREGWDTGYQNFYF
CAMREGYRGSALGRLHF
CAMREKNNNNAPRF
CAMREMNQGGSAKLIF
CAMRENNNRIFF
CAMRENQGGSAKLIF
CAMRENSGGSNAKLTF
CAMRENSGGSNYKLTF
CAMRENTGNYKYVF
CAMREPNNAGAKLTF
CAMREPNSGGSNAKLTF
CAMREPNTGNYKYVF
CAMRERDNNNRIFF
CAMRERDNNRIFF
CAMRERNMGYKLTF
CAMRERRGSALGRLHF
CAMRERTGANTGKLTF
CAMRESMNYNQGKLIF
CAMRESNTGANTGKLTF
CAMRESNTGYQNFYF
CAMRESSGSWQLIF
CAMRESSNTDKVVF
CAMRESTGGNNKLTF
CAMRETGFASALTF
CAMRETGGADRLTF
CAMRETGGNNKLTF
CAMRETGSGGKLTL
CAMRETGYQNFYF
CAMRETNSGTYQRF
CAMRETQVVGQLTF
CAMRETSGGNYKPTF
CAMREVASSSFSKLVF
CAMREVLSGSFNKLTF
CAMREVTGANTGKLTF
CAMREVTGGADRLTF
CAMREYNTNTGKLTF
CAMREYNYAQGLTF
CAMREYYGGSGNKLIF
CAMREYYNQGKLIF
CAMRGDSNYQLIW
CAMRGDTGANTGKLTF
CAMRGFASALTF
CAMRGGNYKPTF
CAMRGGRALIF
CAMRGGSAKLIF
CAMRGIASSSFSKLVF
CAMRGLSGKLTF
CAMRGNEKITF
CAMRGNMGYKLTF
CAMRGNNNAPRF
CAMRGNTGANTGKLTF
CAMRGNTGYQNFYF
CAMRGNYAQGLTF
CAMRGNYKYVF
CAMRGNYNQGKLIF
CAMRGRNNYAQGLTF
CAMRGSGGSNAKLTF
CAMRGSNAKLTF
CAMRGSNTGYQNFYF
CAMRGTNSAGNKLTF
CAMRGVNTGNYKYVF
CAMRGYGNEKITF
CAMRGYNTNTGKLTF
CAMRGYQNFYF
CAMRGYSGGSNAKLTF
CAMRLTSGGNYKPTF
CAMRLVNTGNYKYVF
CAMRMDYANKMIF
CAMRNSAGNKLTF
CAMRNSGGSNAKLTF
CAMRNTGNYKYVF
CAMRNTNTGKLTF
CAMRNYAQGLTF
CAMRPDTNAYKVIF
CAMRPNSAGNKLTF
CAMRPNTGANTGKLTF
CAMRPNTGNYKYVF
CAMRQGTGSKLSF
CAMRRNNNNRIFF
CAMRSSSSFSKLVF
CAMRSTGGNNKLTF
CAMRSTGNYKYVF
CAMRSTSGGNYKPTF
CAMRTGFASALTF
CAMRTGGADRLTF
CAMRTGNYKYVF
CAMRTNSAGNKLTF
CAMRTNTGNYKYVF
CAMRTYQGGRALIF
CAMRVMPNYNVLYF
CAMRVNNAGAKLTF
CAMRVNNNRIFF
CAMRVSGGSNAKLTF
CAMRVSGSFNKLTF
CAMRVTSGGNYKPTF
CAMRVYGGSGNKLIF
CAMRYGGSGNKLIF
CAMRYNQGKLIF
CAMSANSAGNKLTF
CAMSATASLGKLQF
CAMSDDSGYNKLTF
CAMSDGGSGNKLIF
CAMSDPGGNYKPTF
CAMSDPGGSNAKLTF
CAMSDPGYNKLTF
CAMSDRASSSFSKLVF
CAMSDRGANTGKLTF
CAMSDRGTGGYKVVF
CAMSDSGYNKLTF
CAMSDTGGADRLTF
CAMSEASGGNYKPTF
CAMSEDYNQGKLIF
CAMSEGRGSALGRLHF
CAMSENNNNAPRF
CAMSFASALTF
CAMSFASSGSWQLIF
CAMSGANTGKLTF
CAMSGDSGYNKLTF
CAMSGGGSNYKLTF
CAMSGNMGYKLTF
CAMSGSGGSNYKLTF
CAMSGVAGGNYKPTF
CAMSHNNNRIFF
CAMSIGATGGNNKLTF
CAMSIPGANTGKLTF
CAMSIQGTGSKLSF
CAMSIRGTGSKLSF
CAMSITGANTGKLTF
CAMSITGNTRKLIF
CAMSKAGGYKVVF
CAMSKGTGGYKVVF
CAMSLLSGSFNKLTF
CAMSLMNYNQGKLIF
CAMSLRGSALGRLHF
CAMSLTNSAGNKLTF
CAMSLYQGGRALIF
CAMSMDYSNNRLTL
CAMSMGGSNAKLTF
CAMSMGNYGNEKITF
CAMSMGQGGRALIF
CAMSMGTNAYKVIF
CAMSMNNNNRIFF
CAMSMNSAGNKLTF
CAMSMQQGTGSKLSF
CAMSMRGSALGRLHF
CAMSMRGSNAKLTF
CAMSMSYNQGKLIF
CAMSMTNSAGNKLTF
CAMSMYYNQGKLIF
CAMSNNNAGAKLTF
CAMSNNRIFF
CAMSNSGGSNAKLTF
CAMSNTGGADRLTF
CAMSNTNTGKLTF
CAMSPGTQVVGQLTF
CAMSPLNYNQGKLIF
CAMSPMPNYNVLYF
CAMSPNNAGAKLTF
CAMSPRNMGYKLTF
CAMSPSSGSWQLIF
CAMSPVTGSGGKLTL
CAMSPYGGSGNKLIF
CAMSPYQGGRALIF
CAMSQGTGSKLSF
CAMSQQGTGSKLSF
CAMSRDTNAYKVIF
CAMSRGGYKVVF
CAMSRNNNNAPRF
CAMSRNNNNRIFF
CAMSRNSGGSNYKLTF
CAMSRTGNTRKLIF
CAMSRTNTGKLTF
CAMSSNAPRF
CAMSSNTDKVVF
CAMSSNTGYQNFYF
CAMSSTNAYKVIF
CAMSTTASLGKLQF
CAMSTYQGGRALIF
CAMSVYQGGRALIF
CAMSYGGSGNKLIF
CAMSYSGGSNAKLTF
CAMTGNYKYVF
CAMTGSFNKLTF
CAMTGYQNFYF
CAMTLTGSGGKLTL
CAMTPSGSFNKLTF
CAMTQGGRALIF
CAMTQVVGQLTF
CAMTSSGQKLVF
CAMTSYQGGRALIF
CAMTVNTGNYKYVF
CAMVGANTGKLTF
CAMVGGNNKLTF
CAMVGGSNYKLTF
CAMVGNNNAPRF
CAMVNAYKVIF
CAMVNNAGAKLTL
CAMVNNNNAPRF
CAMVNNRIFF
CAMVNSGGSNAKLTF
CAMVNTGANTGKLTF
CAMVNTGGADRLTF
CAMVPGGNYKPTF
CAMVPSNTDKVVF
CAMVPYSNNRLTL
CAMVQQGTGSKLSF
CAMVRNNNNAPRF
CAMVRTGGYKVVF
CAMVRVGDNSKLIW
CAMVSGGSNYKLTF
CAMVSNTDKVVF
CAMVSRNMGYKLTF
CAMVSSNTDKVVF
CAMVSSSSFSKLVF
CAMVSTGGNNKLTF
CAMVTGNYKYVF
CAMVYNQGKLIF
CAMVYQGGSAKLIF
CAMWNQGGSAKLIF
CAMWTGGYKVVF
CAMYGGSGNKLIF
CANDTNAYKVIF
CANGGSGNKLIF
CANMGYKLTF
CANNNNRIFF
CANNQGGSAKLIF
CANSNTDKVVF
CANTGYQNFYF
CANYAQGLTF
CAPAGTGGYKVVF
CAPANTGANTGKLTF
CAPANYGNEKITF
CAPASLGKLQF
CAPDNTNTGKLTF
CAPDTGGADRLTF
CAPDYGGSGNKLIF
CAPDYNQGKLIF
CAPEAGNTRKLIF
CAPFNTGNYKYVF
CAPFSGGNYKPTF
CAPGAGSFNKLTF
CAPGASSSFSKLVF
CAPGGQGGRALIF
CAPGGSNYKLTF
CAPHDSGYNKLTF
CAPHDTNAYKVIF
CAPHMGYKLTF
CAPHNAGAKLTF
CAPHNNNAPRF
CAPHNVGDNSKLIW
CAPHSGYNKLTF
CAPHTDKVVF
CAPIPGTGSNRLTF
CAPLITGNTRKLIF
CAPLNYGGSGNKLIF
CAPLPGTQVVGQLTF
CAPLSGGSNAKLTF
CAPLSNTDKVVF
CAPLYNTNTGKLTF
CAPMATGGNNKLTF
CAPMNTGGADRLTF
CAPNAYKVIF
CAPNGGSGNKLIF
CAPNSGGSNYKLTF
CAPNYAQGLTF
CAPNYNVLYF
CAPPDYSNNRLTL
CAPPGSFNKLTF
CAPPGTQVVGQLTF
CAPPNNNAGAKLTF
CAPPNTGNYKYVF
CAPPNTGYQNFYF
CAPPSSSFSKLVF
CAPPTGGYKVVF
CAPPTNSAGNKLTF
CAPQGGRALIF
CAPQTNSAGNKLTF
CAPQTSGGNYKPTF
CAPRGGNYKYVF
CAPRGGRALIF
CAPRGGSGNKLIF
CAPRSSNTDKVVF
CAPRTNAYKVIF
CAPSDKVVF
CAPSGGRALIF
CAPSQGTGSKLSF
CAPSTNSAGNKLTF
CAPSYGNEKITF
CAPTASLGKLQF
CAPTGFASALTF
CAPTGNYKYVF
CAPTGSGGKLTL
CAPTSNTDKVVF
CAPTTGGNNKLTF
CAPVTGSGGKLTL
CAPYDSGYNKLTF
CAPYNNAGAKLTF
CAPYNNRIFF
CAPYNSAGNKLTF
CAPYSGYNKLTF
CAPYTGGADRLTF
CAPYTGNYKYVF
CAQASSGSWQLIF
CAQAYQGGRALIF
CAQGTGNYKYVF
CAQNTGANTGKLTF
CAQNYGGSGNKLIF
CAQNYNQGKLIF
CAQPGTQVVGQLTF
CAQQGTGSKLSF
CAQTSGGNYKPTF
CARANSGTYQRF
CARANYNVLYF
CARAVGDNSKLIW
CARDQGGSAKLIF
CARDRGSALGRLHF
CARDSNYQLIW
CARDTGGADRLTF
CARDYNQGKLIF
CARDYNVLYF
CARGADRLTF
CARGGSALGRLHF
CARGGSGGKLTL
CARGGSNYKLTF
CARGNNNRIFF
CARGNSGTYQRF
CARGNYNQGKLIF
CARGRALIF
CARGRGSALGRLHF
CARGSGTYQRF
CARGSNYQLIW
CARGTGYQNFYF
CARMNYNQGKLIF
CARNSAGNKLTF
CARNSGTYQRF
CARNTNTGKLTF
CARNYGGSGNKLIF
CARNYQLIW
CARQVVGQLTF
CARRGGSGNKLIF
CARRTGNYKYVF
CARSNTGYQNFYF
CARSSSSFSKLVF
CARTGNYKYVF
CARTTGGNNKLTF
CARYGGSGNKLIF
CARYQGGSAKLIF
CASASLGKLQF
CASDRGSALGRLHF
CASDSGYNKLTF
CASFNTGNYKYVF
CASFTGSKLSF
CASGFASALTF
CASGGSGNKLIF
CASGRGSALGRLHF
CASGSGTYQRF
CASGTYQRF
CASHQGGRALIF
CASIDRGSALGRLHF
CASLNNNNRIFF
CASLNTNTGKLTF
CASLRNMGYKLTF
CASLSGSFNKLTF
CASLYGGSGNKLIF
CASMNQGGSAKLIF
CASMTNSAGNKLTF
CASNAYKVIF
CASNRIFF
CASNTGGADRLTF
CASPNTGNYKYVF
CASPNYNQGKLIF
CASPSGGNYKPTF
CASPYGGSGNKLIF
CASQVVGQLTF
CASRGTQVVGQLTF
CASRNNYAQGLTF
CASSGGSNYKLTF
CASSGQKLVF
CASSNSGTYQRF
CASSNYGNEKITF
CASSSSGSWQLIF
CASSYGGSGNKLIF
CASTGNTRKLIF
CASTGNYKYVF
CASTSSGSWQLIF
CASWTGGYKVVF
CASYYGGSGNKLIF
CATAATGGNNKLTF
CATADTGYQNFYF
CATAGAKLTF
CATAGFASALTF
CATAGGADRLTF
CATAGNKLTF
CATAGNTRKLIF
CATAGTQVVGQLTF
CATAHQGGRALIF
CATAIASSSFSKLVF
CATAITGNTRKLIF
CATANNNRIFF
CATANSGGSNYKLTF
CATANTGNYKYVF
CATANTNTGKLTF
CATANYGGSGNKLIF
CATAPDYSNNRLTL
CATAPFNTGNYKYVF
CATAPNMGYKLTF
CATAPNNAGAKLTF
CATAPNYNQGKLIF
CATAPPNSAGNKLTF
CATAPSGGNYKPTF
CATAQGGRALIF
CATAQVVGQLTF
CATARNSGTYQRF
CATASGGSNYKLTF
CATASNNNRIFF
CATASNTDKVVF
CATASSSGSWQLIF
CATCNNNNAPRF
CATDAANSAGNKLTF
CATDADMGYKLTF
CATDAGATGGNNKLTF
CATDAGFASALTF
CATDAGGADRLTF
CATDAGGGRALIF
CATDAGMGYKLTF
CATDAGNNRIFF
CATDAGNTRKLIF
CATDAGNYKYVF
CATDAGSFNKLTF
CATDAGSGGKLTL
CATDAGTGGLSGKLTF
CATDAGTGSNRLTF
CATDAGTGYQNFYF
CATDAGYNQGKLIF
CATDANAGAKLTF
CATDANNNRIFF
CATDANSAGNKLTF
CATDANTGANTGKLTF
CATDANYNQGKLIF
CATDARGNEKITF
CATDARGNTRKLIF
CATDARNAGAKLTF
CATDASGGSNAKLTF
CATDASSGQKLVF
CATDATGGSNAKLTF
CATDATGNTRKLIF
CATDATGNYKYVF
CATDDMGYKLTF
CATDDTGYQNFYF
CATDDYAQGLTF
CATDEAGSFNKLTF
CATDEGFASALTF
CATDEGGRALIF
CATDEGGSALGRLHF
CATDEGSALGRLHF
CATDEGTGGYKVVF
CATDEGYQNFYF
CATDENYNQGKLIF
CATDETNTGKLTF
CATDGAGNTRKLIF
CATDGANTGKLTF
CATDGASSFSKLVF
CATDGDSNYQLIW
CATDGGGSGNKLIF
CATDGGGSNYKLTF
CATDGGNYKYVF
CATDGGYAQGLTF
CATDGGYQNFYF
CATDGNNNRIFF
CATDGNNRIFF
CATDGNYGGSGNKLIF
CATDGTGNTRKLIF
CATDHTNTGKLTF
CATDIASSSFSKLVF
CATDKGSNAKLTF
CATDKNTDKVVF
CATDKTGNTRKLIF
CATDLASSSFSKLVF
CATDMATGGNNKLTF
CATDMDYANKMIF
CATDNNNAPRF
CATDNNQGKLIF
CATDNNRIFF
CATDNSGGSNAKLTF
CATDNSGTYQRF
CATDNTGANTGKLTF
CATDNVGDNSKLIW
CATDNYANKMIF
CATDNYGNEKITF
CATDPGTQVVGQLTF
CATDPNNNRIFF
CATDPNSGTYQRF
CATDPNTDKVVF
CATDPNTGKLTF
CATDPSNTDKVVF
CATDQTGFASALTF
CATDRDYNQGKLIF
CATDRGGSALGRLHF
CATDRGGSNAKLTF
CATDRGTNTGKLTF
CATDRGYAQGLTF
CATDRNAGAKLTF
CATDRNNNNAPRF
CATDRQGTGSKLSF
CATDRSNYQLIW
CATDRSSNTDKVVF
CATDRTGGADRLTF
CATDSGSGGKLTL
CATDSGSWQLIF
CATDSNNNAPRF
CATDTASLGKLQF
CATDTGGSNAKLTF
CATDTGGYKVVF
CATDTGSGGKLTL
CATDTQGGRALIF
CATDTSGGNYKPTF
CATDVGANTGKLTF
CATDVNYNQGKLIF
CATDVRGSALGRLHF
CATDVTGANTGKLTF
CATDYANKMIF
CATDYGTGGYKVVF
CATDYNTNTGKLTF
CATDYNVGDNSKLIW
CATDYYNQGKLIF
CATEANTDKVVF
CATEDNNAGAKLTF
CATEENNAGAKLTF
CATEGGFASALTF
CATEGGNYKPTF
CATEGMGYKLTF
CATEGNNRIFF
CATEGRALIF
CATEGSNYQLIW
CATEGTGGLSGKLTF
CATEKGGRALIF
CATEKTNSAGNKLTF
CATENSAGNKLTF
CATENSGGSNAKLTF
CATENTGANTGKLTF
CATENTGGADRLTF
CATENTGGLSGKLTF
CATENYNQGKLIF
CATEPDSNYQLIW
CATEPNYNVLYF
CATEQGTGSKLSF
CATERGGSGNKLIF
CATERNNNAPRF
CATESAGNKLTF
CATESGGSNYKLTF
CATESNYQLIW
CATESQGGRALIF
CATESSNTDKVVF
CATETDKVVF
CATETGGADRLTF
CATETGSFNKLTF
CATETGSGGKLTL
CATETNSAGNKLTF
CATETSSSFSKLVF
CATEYYGNEKITF
CATFASSGSWQLIF
CATFNTGNYKYVF
CATFNVGDNSKLIW
CATFPNYNVLYF
CATFRNNNNRIFF
CATFSGGNYKPTF
CATGAGANTGKLTF
CATGASSGQKLVF
CATGASSSFSKLVF
CATGDSGYNKLTF
CATGDTGANTGKLTF
CATGDTNTGKLTF
CATGENNAGAKLTF
CATGGATGGNNKLTF
CATGGGNNKLTF
CATGGNAGAKLTF
CATGGNYAQGLTF
CATGGTNTGKLTF
CATGGYKVVF
CATGLNSGTYQRF
CATGMNYNQGKLIF
CATGNAGAKLTF
CATGNNNAPRF
CATGNRIFF
CATGNSGGSNYKLTF
CATGNSGTYQRF
CATGNTGANTGKLTF
CATGNYQLIW
CATGPGANTGKLTF
CATGPGGNNKLTF
CATGQGTGSKLSF
CATGRNMGYKLTF
CATGSGSFNKLTF
CATGSNTGYQNFYF
CATGSSNTDKVVF
CATGSSSFSKLVF
CATGSWQLIF
CATGTASLGKLQF
CATGTGSNRLTF
CATGTNSAGNKLTF
CATGVTGSGGKLTL
CATGYNQGKLIF
CATHDSGYNKLTF
CATHDTNAYKVIF
CATHPGGNYKPTF
CATHSGGSNYKLTF
CATHTGNYKYVF
CATHVGDNSKLIW
CATHYNVLYF
CATIDRGSALGRLHF
CATIHSGTYQRF
CATKGGRALIF
CATKGGSGGKLTL
CATKTGGYKVVF
CATLGGADRLTF
CATLMNYNQGKLIF
CATLNMGYKLTF
CATLNTGNYKYVF
CATLNVGDNSKLIW
CATLNYGNEKITF
CATLRTGGYKVVF
CATLSGGNYKPTF
CATLTNSAGNKLTF
CATLTSSGQKLVF
CATMLSGSFNKLTF
CATMNYGGSGNKLIF
CATMQQGTGSKLSF
CATNAGAKLTF
CATNQGGRALIF
CATNSGYNKLTF
CATNSNYQLIW
CATNTGGADRLTF
CATNYNVLYF
CATPGANTGKLTF
CATPLTGNTRKLIF
CATPNNNAGAKLTF
CATPNSGGSNAKLTF
CATPNTDKVVF
CATPNTGNYKYVF
CATPNYNQGKLIF
CATPNYNVLYF
CATPSGSFNKLTF
CATPSSGSWQLIF
CATPTASLGKLQF
CATPTGGADRLTF
CATPVTGSGGKLTL
CATPYSGGSNAKLTF
CATQGGSNAKLTF
CATRAGGYKVVF
CATRGNNRIFF
CATRGSNAKLTF
CATRGYQNFYF
CATRNNNNAPRF
CATRNNNNRIFF
CATRNSAGNKLTF
CATRNSGGSNYKLTF
CATRNTGNYKYVF
CATRPNYNVLYF
CATRSAGNKLTF
CATRSSNTDKVVF
CATSASSSFSKLVF
CATSMNYNQGKLIF
CATSNTNTGKLTF
CATSNYGGSGNKLIF
CATSSGGSNAKLTF
CATSSSNTDKVVF
CATSTTASLGKLQF
CATTGSGGKLTL
CATTGTGGYKVVF
CATTNSGGSNAKLTF
CATTNSGTYQRF
CATTNTGKLTF
CATTNTGYQNFYF
CATTNYGGSGNKLIF
CATTSGSWQLIF
CATTTSSGQKLVF
CATVATGGNNKLTF
CATVGFASALTF
CATVGNEKITF
CATVGTGGYKVVF
CATVNSGGSNAKLTF
CATVNTGANTGKLTF
CATVNYNQGKLIF
CATVQQGTGSKLSF
CATVRGSALGRLHF
CATVSGTGGYKVVF
CATVSNTDKVVF
CATVTGFASALTF
CATVTTSSGQKLVF
CATWGNEKITF
CATWTGGYKVVF
CATYDTNAYKVIF
CATYNNNRIFF
CATYSGGSNAKLTF
CATYTGNYKYVF
CATYTNTGKLTF
CATYYGGSGNKLIF
CAVAASSGSWQLIF
CAVAGTGSNRLTF
CAVAITGNTRKLIF
CAVANTGANTGKLTF
CAVATNSAGNKLTF
CAVAYNQGKLIF
CAVCNNNAPRF
CAVCNYQLIW
CAVDAGAKLTF
CAVDDSGYNKLTF
CAVDNVGDNSKLIW
CAVDQGGSAKLIF
CAVDSAGNKLTF
CAVDSGGSNYKLTF
CAVDTGGLSGKLTF
CAVDYNVLYF
CAVEAGSGGKLTL
CAVEATGYQNFYF
CAVEDRGSALGRLHF
CAVEGNTRKLIF
CAVEGSAGNKLTF
CAVEGSNAKLTF
CAVENMGYKLTF
CAVEQGTGSKLSF
CAVERGSALGRLHF
CAVESSNTDKVVF
CAVEYNQGKLIF
CAVFFYNQGKLIF
CAVFGGSGNKLIF
CAVFGGSNAKLTF
CAVFMPNYNVLYF
CAVFNSAGNKLTF
CAVGAGGADRLTF
CAVGAGNTRKLIF
CAVGANSAGNKLTF
CAVGASGGNYKPTF
CAVGDMGYKLTF
CAVGDNRIFF
CAVGDNYAQGLTF
CAVGDQGGRALIF
CAVGDRGSALGRLHF
CAVGDSNYQLIW
CAVGDTNAYKVIF
CAVGDTNTGKLTF
CAVGDYSNNRLTL
CAVGGDYSNNRLTL
CAVGGERGSALGRLHF
CAVGGGRALIF
CAVGGLSGKLTF
CAVGGNEKITF
CAVGGQGGRALIF
CAVGGSFNKLTF
CAVGGSGNKLIF
CAVGGSNYKLTF
CAVGGTGGLSGKLTF
CAVGNQGGSAKLIF
CAVGNTGGADRLTF
CAVGNYNVLYF
CAVGPTGGNNKLTF
CAVGSAGNKLTF
CAVGSFNKLTF
CAVGSNSAGNKLTF
CAVGSNTGANTGKLTF
CAVGSSSFSKLVF
CAVGTASLGKLQF
CAVGYGNEKITF
CAVHGGSGNKLIF
CAVHNNAGAKLTF
CAVHNNNAPRF
CAVHNQGKLIF
CAVHNYAQGLTF
CAVHQGGRALIF
CAVHSGGSNYKLTF
CAVHTGNYKYVF
CAVIASSGQKLVF
CAVIATSSGQKLVF
CAVIDSGYNKLTF
CAVIGTGNYKYVF
CAVIGTNAYKVIF
CAVILYQGGRALIF
CAVIMGYKLTF
CAVINNNNRIFF
CAVINTGGLSGKLTF
CAVINTNTGKLTF
CAVIPNTDKVVF
CAVIPNTGKLTF
CAVIPSNTDKVVF
CAVISGTGGYKVVF
CAVISNTDKVVF
CAVISYQGGRALIF
CAVITGGADRLTF
CAVITGGNNKLTF
CAVITGSGGKLTL
CAVITGYQNFYF
CAVIYAQGLTF
CAVIYGGSGNKLIF
CAVKAGGNYKPTF
CAVKAGSFNKLTF
CAVKAQGGRALIF
CAVKDRGSALGRLHF
CAVKDSNYQLIW
CAVKDTGNYKYVF
CAVKDYANKMIF
CAVKDYGNEKITF
CAVKGMGYKLTF
CAVKGNEKITF
CAVKGNTRKLIF
CAVKGTQVVGQLTF
CAVKGYAQGLTF
CAVKGYNQGKLIF
CAVKMNYNQGKLIF
CAVKNAYKVIF
CAVKNNYAQGLTF
CAVKNQGGSAKLIF
CAVKNSGGSNYKLTF
CAVKNTGGADRLTF
CAVKNYGGSGNKLIF
CAVKPGGYKVVF
CAVKQTGFASALTF
CAVKQVVGQLTF
CAVKSNNAGAKLTF
CAVKSNNRLTL
CAVKSPNYNVLYF
CAVKSYGGSGNKLIF
CAVKTGANTGKLTF
CAVKTGYQNFYF
CAVKTSGGNYKPTF
CAVKTSSGQKLVF
CAVLEGTNTGKLTF
CAVLNAGAKLTF
CAVLNNAGAKLTF
CAVLNSGGSNYKLTF
CAVLNTGGADRLTF
CAVLNTGGLSGKLTF
CAVLNYGGSGNKLIL
CAVLPGTGSNRLTF
CAVLRGSALGRLHF
CAVLTGANTGKLTF
CAVLTTASLGKLQF
CAVMGGGSGNKLIF
CAVMGGSALGRLHF
CAVMGGSGNKLIF
CAVMGGSNAKLTF
CAVMGNMGYKLTF
CAVMGNTRKLIF
CAVMNTGGLSGKLTF
CAVMTGGADRLTF
CAVNAYKVIF
CAVNDSGYNKLTF
CAVNGGNYKPTF
CAVNGGYKVVF
CAVNGNYAQGLTF
CAVNGTGNYKYVF
CAVNGYSNNRLTL
CAVNNNNRIVF
CAVNNVGDNSKLIW
CAVNPGGNYKPTF
CAVNPGSFNKLTF
CAVNPNSGTYQRF
CAVNPNYGNEKITF
CAVNQGKLIF
CAVNRYSNNRLTL
CAVNSGSWQLIF
CAVNSNTDKVVF
CAVPATSSGQKLVF
CAVPDSNYQLIW
CAVPGGNYKPTF
CAVPGNYKYVF
CAVPGTGGYKVVF
CAVPGTQVVGQLTF
CAVPHSGGNYKPTF
CAVPLTSGGNYKPTF
CAVPMDSNYQLIW
CAVPNNAGAKLTF
CAVPNNNNAPRF
CAVPNTDKVVF
CAVPNTGKLTF
CAVPNYNQGKLIF
CAVPPNYNVLYF
CAVPQGGRALIF
CAVPSGSFNKLTF
CAVPSSGQKLVF
CAVPSTGGNNKLTF
CAVPTGGNNKLTF
CAVPVGDNSKLIW
CAVPYNTGNYKYVF
CAVQGGRALIF
CAVQNMGYKLTF
CAVQNQGGSAKLIF
CAVQSGSFNKLTF
CAVRAASSGSWQLIF
CAVRAGTGGYKVVF
CAVRANNNNRIFF
CAVRANTNTGKLTF
CAVRAPNYNVLYF
CAVRAPYGGSGNKLIF
CAVRAQGGSAKLIF
CAVRASSGQKLVF
CAVRATASLGKLQF
CAVRAYNYAQGLTF
CAVRDDGGSGNKLIF
CAVRDGGGSGNKLIF
CAVRDGYNQGKLIF
CAVRDHTNAYKVIF
CAVRDLPNYNVLYF
CAVRDNNAGAKLTF
CAVRDNNAPRF
CAVRDNRIVF
CAVRDPGTGSNRLTF
CAVRDPTGGYKVVF
CAVRDPTNTGKLTF
CAVRDQDTNTGKLTF
CAVRDQGNNNRIFF
CAVRDRDTNTGKLTF
CAVRDRDYNQGKLIF
CAVRDRGSAGNKLTF
CAVRDRNNNRIFF
CAVRDRSGTYQRF
CAVRDRTNTGKLTF
CAVRDSGGSNAKLTF
CAVRDSGGSNYKLTF
CAVRDSSGSWQLIF
CAVRDTGANTGKLTF
CAVRDTGGLSGKLTF
CAVREDYAQGLTF
CAVREGGSNAKLTF
CAVRENNNNRIFF
CAVRENNNRIFF
CAVRENNYAQGLTF
CAVREPNTDKVVF
CAVRERGSALGRLHF
CAVRERNNNRIFF
CAVRERTNAYKVIF
CAVRESGSFNKLTF
CAVRETGFASALTF
CAVRETNSAGNKLTF
CAVRFYNQGKLIF
CAVRGADRLTF
CAVRGAGGADRLTF
CAVRGASSGSWQLIF
CAVRGASSSFSKLVF
CAVRGGNEKITF
CAVRGGNMGYKLTF
CAVRGGSAKLIF
CAVRGGSGGKLTL
CAVRGGTNAYKVIF
CAVRGMGYKLTF
CAVRGMPNYNVLYF
CAVRGNAYKVIF
CAVRGNQGKLIF
CAVRGNSGGSNYKLTF
CAVRGNTNTGKLTF
CAVRGNYGGSGNKLIF
CAVRGPGGRALIF
CAVRGPGNTRKLIF
CAVRGSGGNYKPTF
CAVRGSNAKLTF
CAVRGSSGSWQLIF
CAVRGSSNTDKVVF
CAVRGTSSGQKLVF
CAVRGYKVVF
CAVRHDTNAYKVIF
CAVRHSGGSNAKLTF
CAVRIMGYKLTF
CAVRIMPNYNVLYF
CAVRITSGGNYKPTF
CAVRLMNTGGLSGKLTF
CAVRLNYNQGKLIF
CAVRLQGGSAKLIF
CAVRLSSNTDKVVF
CAVRLTNAYKVIF
CAVRLTTASLGKLQF
CAVRMNNNAGAKLTF
CAVRNRIFF
CAVRNTDKVVF
CAVRNVNTGNYKYVF
CAVRPDSNYQLIW
CAVRPGANTGKLTF
CAVRPGFASALTF
CAVRPGGADRLTF
CAVRPLDRGSALGRLHF
CAVRPNNNRIFF
CAVRPNSGGSNAKLTF
CAVRPNYGGSGNKLIF
CAVRPPNYNVLYF
CAVRPSSFSKLVF
CAVRPSSGSWQLIF
CAVRPTGGNNKLTF
CAVRQGGSAKLIF
CAVRRAGNTRKLIF
CAVRRASGSWQLIF
CAVRRGGSGNKLIF
CAVRRGMGYKLTF
CAVRRNNRIFF
CAVRRNSGTYQRF
CAVRRSGSFNKLTF
CAVRRTGSGGKLTL
CAVRRTGYQNFYF
CAVRRTQVVGQLTF
CAVRSAGNKLTF
CAVRSANSGTYQRF
CAVRSDYSNNRLTL
CAVRSGGSGNKLIF
CAVRSGGYKVVF
CAVRSGSGGKLTL
CAVRSMGYKLTF
CAVRSNNAPRF
CAVRSNNNAPRF
CAVRSNNNRIFF
CAVRSNTNTGKLTF
CAVRSNYGGSGNKLIF
CAVRSNYNQGKLIF
CAVRSNYQLIW
CAVRSPNTDKVVF
CAVRSSGGNYKPTF
CAVRSSNYQLIW
CAVRSTGGNNKLTF
CAVRSTGNTRKLIF
CAVRSTNAYKVIF
CAVRSVGDNSKLIW
CAVRSYGGSGNKLIF
CAVRTGTGGYKVVF
CAVRTRNMGYKLTF
CAVRTSGGSNAKLTF
CAVRTSNTDKVVF
CAVRTSSSFSKLVF
CAVRTYAQGLTF
CAVRVLSGSFNKLTF
CAVRVMPNYNVLYF
CAVRVNNNAGAKLTF
CAVRVNSAGNKLTF
CAVRVNTGNYKYVF
CAVRVNYGGSGNKLIF
CAVRVRGSALGRLHF
CAVRVRNNNNRIFF
CAVRVTSGGNYKPTF
CAVRVVGDNSKLIW
CAVRVVNTGNYKYVF
CAVRVYANKMIF
CAVRVYGNEKITF
CAVRYNAGAKLTF
CAVRYNQGKLIF
CAVRYQGGSAKLIF
CAVRYTGANTGKLTF
CAVRYTGNYKYVF
CAVSAAGGLSGKLTF
CAVSAAGGNNKLTF
CAVSAAGGNYKPTF
CAVSAAQGGSAKLIF
CAVSAASLGKLQF
CAVSAATSSGQKLVF
CAVSADGNEKITF
CAVSADNNNRIFF
CAVSADNTGKLTF
CAVSADSGGSNYKLTF
CAVSADTGNYKYVF
CAVSADYANKMIF
CAVSADYAQGLTF
CAVSADYNQGKLIF
CAVSAEATGGNNKLTF
CAVSAEDSNYQLIW
CAVSAEGNEKITF
CAVSAEQGTGSKLSF
CAVSAESGTYQRF
CAVSAESNYQLIW
CAVSAGAKLTF
CAVSAGASLGKLQF
CAVSAGDSGYNKLTF
CAVSAGGLSGKLTF
CAVSAGGNMGYKLTF
CAVSAGGNNRLTL
CAVSAGGSGNKLIF
CAVSAGGSNYKLTF
CAVSAGGTGSKLSF
CAVSAGGYKLTF
CAVSAGNNNNRIFF
CAVSAGNTGKLTF
CAVSAGPDKVVF
CAVSAGQQGTGSKLSF
CAVSAGRALIF
CAVSAGTASLGKLQF
CAVSAGTGSGGKLTL
CAVSAGTGSNRLTF
CAVSAGTNSAGNKLTF
CAVSAGVGYKLTF
CAVSAGYAQGLTF
CAVSAGYGGSGNKLIF
CAVSAHGGSGNKLIF
CAVSAHNNRIFF
CAVSAHSGGSNYKLTF
CAVSAHSGTYQRF
CAVSAHTGYQNFYF
CAVSAHYGNEKITF
CAVSAISGGSNYKLTF
CAVSAISGSFNKLTF
CAVSAITNTGKLTF
CAVSAIYNQGKLIF
CAVSAKGGNTRKLIF
CAVSAKGSALGRLHF
CAVSAKNNNAPRF
CAVSALDSNYQLIW
CAVSALPNYNVLYF
CAVSALSGSFNKLTF
CAVSAMDSNYQLIW
CAVSANGNEKITF
CAVSANNNAGAKLTF
CAVSAPGGNNKLTF
CAVSAPGGRALIF
CAVSAPNTGGADRLTF
CAVSAPSAGNKLTF
CAVSAPSNTDKVVF
CAVSAPSSGSWQLIF
CAVSAPTASLGKLQF
CAVSAQATGGNNKLTF
CAVSAQGLTF
CAVSAQGSALGRLHF
CAVSARAGGADRLTF
CAVSARASSGQKLVF
CAVSARDRGSALGRLHF
CAVSARDSGYNKLTF
CAVSARGGGSNYKLTF
CAVSARGGRALIF
CAVSARGGSALGRLHF
CAVSARGSNYQLIW
CAVSARGTGSKLSF
CAVSARGTNTGKLTF
CAVSARNNRLTL
CAVSARTGANTGKLTF
CAVSARTGNTRKLIF
CAVSARTGNYKYVF
CAVSARTNAYKVIF
CAVSARYGGSGNKLIF
CAVSASAGAKLTF
CAVSASGGYKVVF
CAVSASGNTRKLIF
CAVSASNNAPRF
CAVSASNTGKLTF
CAVSASNYQLIW
CAVSASSAGNKLTF
CAVSASSFSKLVF
CAVSASSGYNKLTF
CAVSASTGYQNFYF
CAVSASTNAYKVIF
CAVSASYAQGLTF
CAVSASYGNEKITF
CAVSATGFASALTF
CAVSATGGNYKPTF
CAVSATGYNKLTF
CAVSATSNTDKVVF
CAVSATSSFSKLVF
CAVSATSSSFSKLVF
CAVSATTNAYKVIF
CAVSAVNTGNYKYVF
CAVSAVQGGRALIF
CAVSAVTNTGKLTF
CAVSAWANTGKLTF
CAVSAWTNAYKVIF
CAVSAYGNEKITF
CAVSAYNQGKLIF
CAVSAYNYAQGLTF
CAVSDAGNYKYVF
CAVSDANKMIF
CAVSDGFASALTF
CAVSDMQQGTGSKLSF
CAVSDNTGYQNFYF
CAVSDSGSWQLIF
CAVSDTNTGKLTF
CAVSDVGDNSKLIW
CAVSEAGFASALTF
CAVSEAGGYKVVF
CAVSEAGNTRKLIF
CAVSEAGSGGKLTL
CAVSEANYGNEKITF
CAVSEANYNVLYF
CAVSEAPGGNYKPTF
CAVSEDNNNAPRF
CAVSEDSGGSNYKLTF
CAVSEDTGNYKYVF
CAVSEDTGYQNFYF
CAVSEDTNAYKVIF
CAVSEDTNTGKLTF
CAVSEDYGNEKITF
CAVSEDYSNNRLTL
CAVSEETGGYKVVF
CAVSEGGADRLTF
CAVSEGNNRIFF
CAVSEGNTDKVVF
CAVSEGNTRKLIF
CAVSEGPGGADRLTF
CAVSEGSGYNKLTF
CAVSEGSNYQLIW
CAVSEGTGSKLSF
CAVSEGTNAYKVIF
CAVSEGYNVLYF
CAVSEGYSNNRLTL
CAVSEHETGNYKYVF
CAVSEHNAGAKLTF
CAVSEHNNNRIFF
CAVSEHSGGSNAKLTF
CAVSELGFASALTF
CAVSELNTGYQNFYF
CAVSENMGYKLTF
CAVSENNAGAKLTF
CAVSENTGYQNFYF
CAVSENYGNEKITF
CAVSEPGFASALTF
CAVSEPGGADRLTF
CAVSEPNTGGADRLTF
CAVSEPNTGYQNFYF
CAVSEPNYGNEKITF
CAVSEPSSSFSKLVF
CAVSEQGNTRKLIF
CAVSEQQGTGSKLSF
CAVSEQTGFASALTF
CAVSERDRGSALGRLHF
CAVSERGNTRKLIF
CAVSERGSNAKLTF
CAVSERSGSGGKLTL
CAVSETGANTGKLTF
CAVSETGFASALTF
CAVSETGGSNAKLTF
CAVSETGGYKVVF
CAVSETGSGGKLTL
CAVSETQVVGQLTF
CAVSEVNTGNYKYVF
CAVSFGGSNAKLTF
CAVSFNNYAQGLTF
CAVSFNYAQGLTF
CAVSFQGGSAKLIF
CAVSFRGSALGRLHF
CAVSFSGGSNYKLTF
CAVSFSNTDKVVF
CAVSFVGDNSKLIW
CAVSGAGAKLTF
CAVSGAGGYKVVF
CAVSGAGNKLTF
CAVSGAGTGSNRLTF
CAVSGASNTDKVVF
CAVSGASSGQKLVF
CAVSGASSGSWQLIF
CAVSGATNAYKVIF
CAVSGDAGAKLTF
CAVSGDRGSALGRLHF
CAVSGDSNYQLIW
CAVSGDTGNYKYVF
CAVSGDYANKMIF
CAVSGDYGNEKITF
CAVSGETGFASALTF
CAVSGGDMGYKLTF
CAVSGGDNSKLIW
CAVSGGGADRLTF
CAVSGGGGSAKLIF
CAVSGGGNYKPTF
CAVSGGGSGGKLTL
CAVSGGLSGSFNKLTF
CAVSGGMGYKLTF
CAVSGGNNNNRIFF
CAVSGGNNRIFF
CAVSGGQGGRALIF
CAVSGGSGGNYKPTF
CAVSGGSGSFNKLTF
CAVSGGTGNYKYVF
CAVSGGTNAYKVIF
CAVSGGYANKMIF
CAVSGHNNNRIFF
CAVSGMDYANKMIF
CAVSGNNNAGAKLTF
CAVSGNRIFF
CAVSGNSGGSNAKLTF
CAVSGNSGTYQRF
CAVSGNTGGADRLTF
CAVSGNTNTGKLTF
CAVSGNYGNEKITF
CAVSGPGGYKVVF
CAVSGPGSGGKLTL
CAVSGPNTDKVVF
CAVSGRNNNNAPRF
CAVSGRTGGYKVVF
CAVSGTASLGKLQF
CAVSGTGGLSGKLTF
CAVSGTSSFSKLVF
CAVSGYGNEKITF
CAVSGYYAQGLTF
CAVSHANSGTYQRF
CAVSHGGSGNKLIF
CAVSHNNNRIFF
CAVSHNTGNYKYVF
CAVSHQGGSAKLIF
CAVSHSGGNYKPTF
CAVSHSGGSNYKLTF
CAVSHSGSWQLIF
CAVSHSGTYQRF
CAVSHSNNRLTL
CAVSHTNAYKVIF
CAVSHYNQGKLIF
CAVSIAGSFNKLTF
CAVSIAGYQNFYF
CAVSIAQGGRALIF
CAVSIDSGTYQRF
CAVSIGGGADRLTF
CAVSIGGGRALIF
CAVSIGGSGGKLTL
CAVSIGGSGNKLIF
CAVSIGNNRIFF
CAVSIGNYAQGLTF
CAVSIGSAGNKLTF
CAVSIGTNTGKLTF
CAVSIGYGGSGNKLIF
CAVSIMDSNYQLIW
CAVSIMGYKLTF
CAVSINNAGAKLTF
CAVSINNNNRIFF
CAVSINNYAQGLTF
CAVSINRIFF
CAVSINTDKVVF
CAVSINYSNNRLTL
CAVSIPNTGKLTF
CAVSIPSSSFSKLVF
CAVSIPTNAYKVIF
CAVSIQGTGSKLSF
CAVSIRGSALGRLHF
CAVSIRTQVVGQLTF
CAVSISGGYKVVF
CAVSISNNNRIFF
CAVSISTGNYKYVF
CAVSISYAQGLTF
CAVSITGANTGKLTF
CAVSITGGADRLTF
CAVSITGGNYKPTF
CAVSIYQGGRALIF
CAVSIYSAGNKLTF
CAVSIYTNTGKLTF
CAVSKGGYQNFYF
CAVSKGNMGYKLTF
CAVSKGSGSWQLIF
CAVSKGTNAYKVIF
CAVSKGYNQGKLIF
CAVSKGYSNNRLTL
CAVSKNNNAPRF
CAVSKNTGGADRLTF
CAVSKPGNTRKLIF
CAVSKPNYNVLYF
CAVSKRGSALGRLHF
CAVSKRTGGYKVVF
CAVSKSAGNKLTF
CAVSLDSGTYQRF
CAVSLGSALGRLHF
CAVSLLSGSFNKLTF
CAVSLNNYAQGLTF
CAVSLNQGGSAKLIF
CAVSLNSAGNKLTF
CAVSLNVGDNSKLIW
CAVSLNYGNEKITF
CAVSLPNSAGNKLTF
CAVSLQGGRALIF
CAVSLQGGSAKLIF
CAVSLQGTGSKLSF
CAVSLRGSALGRLHF
CAVSLRTGGYKVVF
CAVSLSSNTDKVVF
CAVSLTGGNNKLTF
CAVSLTNAYKVIF
CAVSLVTGSGGKLTL
CAVSLYSGGSNAKLTF
CAVSMAGGNYKPTF
CAVSMAGNTRKLIF
CAVSMAGNYKYVF
CAVSMAGYQNFYF
CAVSMANTDKVVF
CAVSMDNNNRIFF
CAVSMDQGGRALIF
CAVSMDTGYQNFYF
CAVSMDTNAYKVIF
CAVSMDTNTGKLTF
CAVSMEGGSAKLIF
CAVSMGAGNKLTF
CAVSMGASGSWQLIF
CAVSMGASSSFSKLVF
CAVSMGGGSALGRLHF
CAVSMGGRALIF
CAVSMGGSGNKLIF
CAVSMGNNAGAKLTF
CAVSMGNTNTGKLTF
CAVSMGSAGNKLTF
CAVSMGSGSFNKLTF
CAVSMGSNYQLIW
CAVSMGYGGSGNKLIF
CAVSMHNNNRIFF
CAVSMIGGSGNKLIF
CAVSMINNNRIFF
CAVSMISGSFNKLTF
CAVSMISGTYQRF
CAVSMLGTYQRF
CAVSMNNNNAPRF
CAVSMNNNRIFF
CAVSMNSNYQLIW
CAVSMNTGGADRLTF
CAVSMNTGYQNFYF
CAVSMNYAQGLTF
CAVSMNYSNNRLTL
CAVSMPGGNNKLTF
CAVSMPGNTRKLIF
CAVSMPGYQNFYF
CAVSMPSGSWQLIF
CAVSMRGTGSKLSF
CAVSMRNAGAKLTF
CAVSMRSGYNKLTF
CAVSMRSNYQLIW
CAVSMRTGGADRLTF
CAVSMRTGGLSGKLTF
CAVSMRTGNYKYVF
CAVSMRTGSGGKLTL
CAVSMSGSGGKLTL
CAVSMSNSGTYQRF
CAVSMSNYAQGLTF
CAVSMSSGTYQRF
CAVSMSYAQGLTF
CAVSMTGGNYKPTF
CAVSMTGNTRKLIF
CAVSMTNYGNEKITF
CAVSMVGGADRLTF
CAVSMWGSSSFSKLVF
CAVSMWNMGYKLTF
CAVSMYNYQLIW
CAVSMYVGDNSKLIW
CAVSNDSGYNKLTF
CAVSNNAPRF
CAVSNPNYNVLYF
CAVSNRNMGYKLTF
CAVSNSGGNYKPTF
CAVSNTGKLTF
CAVSNTNAYKVIF
CAVSNYANKMIF
CAVSPASLGKLQF
CAVSPATGGNNKLTF
CAVSPDTGSGGKLTL
CAVSPGFASALTF
CAVSPGGNNKLTF
CAVSPGTGSNRLTF
CAVSPHNNNRIFF
CAVSPHTDKVVF
CAVSPHYSNNRLTL
CAVSPLNYNQGKLIF
CAVSPMDSNYQLIW
CAVSPMNYNQGKLIF
CAVSPMPNYNVLYF
CAVSPNYSNNRLTL
CAVSPPDSNYQLIW
CAVSPPGTGSNRLTF
CAVSPQGGSAKLIF
CAVSPQVVGQLTF
CAVSPRGGRALIF
CAVSPRNNNNRIFF
CAVSPSAGNKLTF
CAVSPSGGSNAKLTF
CAVSPSNSGTYQRF
CAVSPSNTGYQNFYF
CAVSPSSNTDKVVF
CAVSPTGGADRLTF
CAVSPTGSGGKLTL
CAVSPTNTGKLTF
CAVSPTQVVGQLTF
CAVSPYAQGLTF
CAVSPYDTNAYKVIF
CAVSPYNVGDNSKLIW
CAVSPYRGSALGRLHF
CAVSQDTNAYKVIF
CAVSQNTGANTGKLTF
CAVSQNTGGLSGKLTF
CAVSQNTGYQNFYF
CAVSQVVGQLTF
CAVSRANSAGNKLTF
CAVSRASGSWQLIF
CAVSRATASLGKLQF
CAVSRDMGYKLTF
CAVSRDNVGDNSKLIW
CAVSRDSGTYQRF
CAVSRDTNTGKLTF
CAVSRDYANKMIF
CAVSRDYAQGLTF
CAVSRGDSNYQLIW
CAVSRGDYANKMIF
CAVSRGGGSALGRLHF
CAVSRGGNYKYVF
CAVSRGGRALIF
CAVSRGGYQNFYF
CAVSRGLSGKLTF
CAVSRGNAGAKLTF
CAVSRGNYAQGLTF
CAVSRGSGTYQRF
CAVSRGSNAKLTF
CAVSRGTGANTGKLTF
CAVSRITGNTRKLIF
CAVSRNNRIFF
CAVSRNQGKLIF
CAVSRNSGGSNAKLTF
CAVSRNTGANTGKLTF
CAVSRNYGGSGNKLIF
CAVSRPGTQVVGQLTF
CAVSRQGTGSKLSF
CAVSRSAGNKLTF
CAVSRSALGRLHF
CAVSRSNTDKVVF
CAVSRSRNMGYKLTF
CAVSRTGFASALTF
CAVSRTGSGGKLTL
CAVSRTNYGNEKITF
CAVSRTSSSFSKLVF
CAVSSDTNAYKVIF
CAVSSGGADRLTF
CAVSSGGNNKLTF
CAVSSGQGGRALIF
CAVSSGSGGKLTL
CAVSSGYNKLTF
CAVSSLSGSFNKLTF
CAVSSNAYKVIF
CAVSSNNAGAKLTF
CAVSSNNRLTL
CAVSSNRIFF
CAVSSQGGRALIF
CAVSSQGGSAKLIF
CAVSSSAGNKLTF
CAVSSSGGNYKPTF
CAVSSSGQKLVF
CAVSSSPNTDKVVF
CAVSSSSNTDKVVF
CAVSSTASLGKLQF
CAVSSTGSGGKLTL
CAVSSTNAYKVIF
CAVSSVTGSGGKLTL
CAVSSYNQGKLIF
CAVSTDRGSALGRLHF
CAVSTDTNAYKVIF
CAVSTGSALGRLHF
CAVSTGSNAKLTF
CAVSTGYKLTF
CAVSTNSGTYQSF
CAVSTNYAQGLTF
CAVSTNYGGSGNKLIF
CAVSTNYNVLYF
CAVSTPNAYKVIF
CAVSTQTGFASALTF
CAVSTRAGNKLTF
CAVSTSSSFSKLVF
CAVSTTGGADRLTF
CAVSTTGGYKVVF
CAVSTVGDNSKLIW
CAVSTYSNNRLTL
CAVSVANSGTYQRF
CAVSVDRGSALGRLHF
CAVSVGSFNKLTF
CAVSVGTNAYKVIF
CAVSVGYKLTF
CAVSVKGGSAKLIF
CAVSVLSGSFNKLTF
CAVSVMATGGNNKLTF
CAVSVMNYGGSGNKLIF
CAVSVNAGAKLTF
CAVSVNNYAQGLTF
CAVSVNTGGLSGKLTF
CAVSVPNYNVLYF
CAVSVRGSALGRLHF
CAVSVSALGRLHF
CAVSVSGGSNYKLTF
CAVSVTGDYKVVF
CAVSVTGFASALTF
CAVSVTGGNNKLTF
CAVSVTNAYKVIF
CAVSVTTASLGKLQF
CAVSVYAQGLTF
CAVSVYGGSGNKLIF
CAVSWGNMGYKLTF
CAVSWNMGYKLTF
CAVSWTGGADRLTF
CAVSWTGYQNFYF
CAVSWTQVVGQLTF
CAVSYMGYKLTF
CAVSYNNNAPRF
CAVSYTNAYKVIF
CAVSYTNTGKLTF
CAVSYYTGYQNFYF
CAVTAGGYKVVF
CAVTANSAGNKLTF
CAVTANTGKLTF
CAVTANTGNYKYVF
CAVTDKVVF
CAVTDNRIFF
CAVTDSGYNKLTF
CAVTDYSNNRLTL
CAVTGAKLTF
CAVTGGLSGKLTF
CAVTGGSGNKLIF
CAVTGGSNYKLTF
CAVTGTYQRF
CAVTHNAGAKLTF
CAVTLLSGSFNKLTF
CAVTLNNNAGAKLTF
CAVTLNSGTYQRF
CAVTLQGGSAKLIF
CAVTLSNTDKVVF
CAVTLTGSGGKLTL
CAVTLYQGGRALIF
CAVTMGYKLTF
CAVTNNNRIFF
CAVTNQGGSAKLIF
CAVTNSGTYQRF
CAVTNTGNYKYVF
CAVTNVGDNSKLIW
CAVTNYAQGLTF
CAVTNYNVLYF
CAVTPDSNYQLIW
CAVTPNMGYKLTF
CAVTPNNRIFF
CAVTPNYAQGLTF
CAVTPSGSFNKLTF
CAVTPYQGGRALIF
CAVTRGRALIF
CAVTRTQVVGQLTF
CAVTSGSFNKLTF
CAVTSGTGGYKVVF
CAVTSTGGYKVVF
CAVTSTQVVGQLTF
CAVTSVNTGNYKYVF
CAVTTGGLSGKLTF
CAVTTGGNNKLTF
CAVTTGGSNAKLTF
CAVTTRNMGYKLTF
CAVTTTNTGKLTF
CAVTVDYANKMIF
CAVTYNYAQGLTF
CAVTYSNNRLTL
CAVTYTGNYKYVF
CAVTYYGNEKITF
CAVTYYQGGRALIF
CAVVASSSFSKLVF
CAVVMDYANKMIF
CAVVMPNYNVLYF
CAVVNSAGNKLTF
CAVVNSGGSNYKLTF
CAVVNTNTGKLTF
CAVVRNNNNRIFF
CAVVTGGYKVVF
CAVVTGNYKYVF
CAVWDSGYNKLTF
CAVYNTGNYKYVF
CAVYSGGSNAKLTF
CAVYTNAYKVIF
CAVYVGDNSKLIW
CAVYYSNNRLTL
CAWNYGGSGNKLIF
CAYNAGAKLTF
CAYNNAGAKLTF
CAYNNNNAPRF
CAYNTGNYKYVF
CAYQGGSAKLIF
CAYSAGNKLTF
CAYSGGSNYKLTF
CAYSNYQLIW
CAYTGNYKYVF
CAYTNAYKVIF
CAYTNTGKLTF
CAYVNTGNYKYVF
CAYYGGSGNKLIF
CAYYGNEKITF
CEASSSFSKLVF
CEGNNNRIFF
CEGTGSKLSF
CENSGTYQRF
CGASNNNNAPRF
CGASSSFSKLVF
CGATGGNNKLTF
CGGGSGNKLIF
CGLMQQGTGSKLSF
CGNSGTYQRF
CGQGGRALIF
CILATGGNNKLTF
CILGLSGSFNKLTF
CILGQGTGSKLSF
CILGSGGSNYKLTF
CILITGNTRKLIF
CILKGTGSKLSF
CILKNTGYQNFYF
CILLASSSFSKLVF
CILMQQGTGSKLSF
CILNSGGSNYKLTF
CILPTGGNNKLTF
CILQGTGSKLSF
CILRADYANKMIF
CILRAEQGTGSKLSF
CILRAFTGSGGKLTL
CILRAPNQGGSAKLIF
CILRAPNTGANTGKLTF
CILRASGGSNYKLTF
CILRASSGSWQLIF
CILRATGGADRLTF
CILRATTGGNNKLTF
CILRDIASSSFSKLVF
CILRDNTGANTGKLTF
CILRDNTGYQNFYF
CILRDSGGSNYKLTF
CILRDTGANTGKLTF
CILRENQGGSAKLIF
CILRETGFASALTF
CILRGASSSFSKLVF
CILRGGGSNYKLTF
CILRGNNAGAKLTF
CILRGNYGNEKITF
CILRGQNQGGSAKLIF
CILRGQQGTGSKLSF
CILRGSNQGGSAKLIF
CILRGSSSFSKLVF
CILRGSTGGNNKLTF
CILRGTSGGNYKPTF
CILRGVTGSGGKLTL
CILRGYTGANTGKLTF
CILRNTGGADRLTF
CILRNTGYQNFYF
CILRNYGNEKITF
CILRPHTGGADRLTF
CILRPHTGGNNKLTF
CILRPLNQGGSAKLIF
CILRPMNTGGADRLTF
CILRPNTGNYKYVF
CILRPRNSGGSNYKLTF
CILRPRSSNTDKVVF
CILRPSSNTDKVVF
CILRPTGYQNFYF
CILRPVNTGNYKYVF
CILRRQGGSAKLIF
CILRSGGSNYKLTF
CILRSNYGNEKITF
CILRSTGGNNKLTF
CILRSTGNYKYVF
CILRSYTGANTGKLTF
CILRTGNYKYVF
CILRTNTGYQNFYF
CILRTSSSFSKLVF
CILRVAAGGNNKLTF
CILRVADGNEKITF
CILRVAGNNRIFF
CILRVAGQQGTGSKLSF
CILRVANTGNYKYVF
CILRVAPGANTGKLTF
CILRVAPGYQNFYF
CILRVAPTGGNNKLTF
CILRVARGGSAKLIF
CILRVARGSNAKLTF
CILRVATGFASALTF
CILRVATGNYKYVF
CILRVDAGGSNAKLTF
CILRVDNNNNAPRF
CILRVDPGYQNFYF
CILRVDSNYQLIW
CILRVDYANKMIF
CILRVDYGNEKITF
CILRVDYNTDKVVF
CILRVEATGGNNKLTF
CILRVEGGSAKLIF
CILRVEGGSNAKLTF
CILRVEGNAGAKLTF
CILRVGGGSAKLIF
CILRVGGGSNYKLTF
CILRVGGTGGNNKLTF
CILRVGQGGSAKLIF
CILRVGRGTGSKLSF
CILRVGTGSGGKLTL
CILRVGTTGGNNKLTF
CILRVHSGGSNYKLTF
CILRVHTGGADRLTF
CILRVLNSGGSNAKLTF
CILRVNNYAQGLTF
CILRVPGGNNKLTF
CILRVPGNTRKLIF
CILRVPTGGNNKLTF
CILRVQASSSFSKLVF
CILRVRQQGTGSKLSF
CILRVRRGTGSKLSF
CILRVRTGGNNKLTF
CILRVSGSNAKLTF
CILRVSGYQNFYF
CILRVSNYGNEKITF
CILRVSSNTDKVVF
CILRVSSSFSKLVF
CILRVSTGGNNKLTF
CILRVTTGGNNKLTF
CILRVVGGNNKLTF
CILRVVGGSAKLIF
CILRVVGGSNYKLTF
CILRVVSSSFSKLVF
CILRVWTGANTGKLTF
CILRVWYGGSGNKLIF
CILRVYGNEKITF
CILRVYTGANTGKLTF
CILSNTGYQNFYF
CILSSNTDKVVF
CILSSNYGNEKITF
CILSSSSFSKLVF
CILTGNTRKLIF
CILTGYQNFYF
CILTKGTGSKLSF
CIPMQQGTGSKLSF
CIPPNYGNEKITF
CIVTAASSGSWQLIF
CIVTDGYAQGLTF
CIVTDIGNAGAKLTF
CIVTDNTDKVVF
CIVTLSSGSWQLIF
CIVTPASSGSWQLIF
CIVTPGTGGYKVVF
CPSNTDKVVF
CSAASNTDKVVF
CSAASSGSWQLIF
CSAATSSGQKLVF
CSAINSGTYQRF
CSAMTNSAGNKLTF
CSANNNNAPRF
CSANSSSGSWQLIF
CSANTNAYKVIF
CSAPNTNTGKLTF
CSARANSGTYQRF
CSARGTGGYKVVF
CSARNSGTYQRF
CSASANSGTYQRF
CSASATSSGQKLVF
CSASIGQGGRALIF
CSASINMGYKLTF
CSASINTNTGKLTF
CSASITGGYKVVF
CSASKAGSFNKLTF
CSASKGSNYQLIW
CSASKNNNNAPRF
CSASKNNNNRIFF
CSASKRNNNNRIFF
CSASLDTNAYKVIF
CSASLNAGAKLTF
CSASLNTNTGKLTF
CSASLTGNTRKLIF
CSASMGYKLTF
CSASMNTNTGKLTF
CSASNNNAPRF
CSASNSAGNKLTF
CSASNYGGSGNKLIF
CSASPGTGGYKVVF
CSASPMPNYNVLYF
CSASRHNQGKLIF
CSASRNAGAKLTF
CSASRNNNRIFF
CSASRNTNTGKLTF
CSASRRGSALGRLHF
CSASRSAGNKLTF
CSASRSNYQLIW
CSASSNTDKVVF
CSASTGGYKVVF
CSATGNTRKLIF
CSATNSAGNKLTF
CSAVTNAYKVIF
CSGQGGSAKLIF
CVHNVGDNSKLIW
CVLALNNNNRIFF
CVLAPANSGTYQRF
CVLAPLNTGNYKYVF
CVLAPNNYAQGLTF
CVLARGSALGRLHF
CVLASSSGSWQLIF
CVLASTGGYKVVF
CVLDNTNTGKLTF
CVLDRGSALGRLHF
CVLGAGTGGYKVVF
CVLGANNAGAKLTF
CVLGANNNNAPRF
CVLGANSAGNKLTF
CVLGDASGGNYKPTF
CVLGDDTGNYKYVF
CVLGDGGNYAQGLTF
CVLGDGGSGGKLTL
CVLGDGNNRLTL
CVLGDGTNAYKVIF
CVLGDLAGGYKVVF
CVLGDLGGGYKVVF
CVLGDLTNAYKVIF
CVLGDNNAGAKLTF
CVLGDNNNAPRF
CVLGDNTNTGKLTF
CVLGDPGGYKVVF
CVLGDPGNNRIFF
CVLGDPGSWQLIF
CVLGDPGTGNYKYVF
CVLGDPNYNVLYF
CVLGDPSAGNKLTF
CVLGDPYQGGRALIF
CVLGDPYSNNRLTL
CVLGDQTGFASALTF
CVLGDRAGNTRKLIF
CVLGDRATSSGQKLVF
CVLGDRNAGAKLTF
CVLGDRNNAGAKLTF
CVLGDRRGSALGRLHF
CVLGDRTGGYKVVF
CVLGDRTGNYKYVF
CVLGDSGGNYKPTF
CVLGDSNNRIFF
CVLGDTGNYKYVF
CVLGDYGGSGNKLIF
CVLGDYNQGKLIF
CVLGEASGGNYKPTF
CVLGEASSGQKLVF
CVLGEDSGTYQRF
CVLGEGGGSGNKLIF
CVLGEGGSALGRLHF
CVLGEGNAGAKLTF
CVLGEGSGGNYKPTF
CVLGENMGYKLTF
CVLGEPNYNVLYF
CVLGERTGGYKVVF
CVLGESGSFNKLTF
CVLGESQGGRALIF
CVLGETGGADRLTF
CVLGETGNTRKLIF
CVLGGGTQVVGQLTF
CVLGGNYNQGKLIF
CVLGGPNSGTYQRF
CVLGGPNYNVLYF
CVLGGTNTGKLTF
CVLGGYNQGKLIF
CVLGHDTNAYKVIF
CVLGHRGSALGRLHF
CVLGLASSGSWQLIF
CVLGLNSAGNKLTF
CVLGLRNNNNRIFF
CVLGLYQGGRALIF
CVLGMNYNQGKLIF
CVLGNNNNAPRF
CVLGNNNNRIVF
CVLGNNYAQGLTF
CVLGNVGDNSKLIW
CVLGPGTGGYKVVF
CVLGPNNNRIFF
CVLGPNYGGSGNKLIF
CVLGPNYGNEKITF
CVLGPNYNQGKLIF
CVLGPQTGFASALTF
CVLGPTGNTRKLIF
CVLGPTSSGQKLVF
CVLGPYGGSGNKLIF
CVLGPYQGGRALIF
CVLGRASSSFSKLVF
CVLGRNNAGAKLTF
CVLGRNNNNAPRF
CVLGRNSGGSNAKLTF
CVLGRNTGNYKYVF
CVLGRNYNQGKLIF
CVLGRSSNTDKVVF
CVLGRTGGADRLTF
CVLGRTQVVGQLTF
CVLGRTSSGQKLVF
CVLGSGYNKLTF
CVLGSNSGTYQRF
CVLGSSSGSWQLIF
CVLGTGGYKVVF
CVLGTGNYKYVF
CVLGTNAYKVIF
CVLGTNSGTYQRF
CVLGVDSNYQLIW
CVLGVTGSGGKLTL
CVLGYNNRIFF
CVLGYTGGADRLTF
CVLHDSGYNKLTF
CVLLPNYNVLYF
CVLPYVGDNSKLIW
CVLTRNNNNAPRF
CVLVNTGNYKYVF
CVLVTSNTDKVVF
CVNQGGSAKLIF
CVRSNTDKVVF
CVSGGSNAKLTF
CVSNNNAGAKLTF
CVTQVVGQLTF
CVVAPTSGGNYKPTF
CVVEGGSALGRLHF
CVVGADGGSGNKLIF
CVVGAGDSNYQLIW
CVVGAGSFNKLTF
CVVGAKGGRALIF
CVVGANYGNEKITF
CVVGAPGTGSNRLTF
CVVGAPSGGNYKPTF
CVVGARGNEKITF
CVVGARGSALGRLHF
CVVGARRGSALGRLHF
CVVGATASGGNYKPTF
CVVGDDSGYNKLTF
CVVGDYGGSGNKLIF
CVVGGRGSALGRLHF
CVVGNSGGSNYKLTF
CVVGPDNTNTGKLTF
CVVGSSGGNYKPTF
CVVGVYGGSGNKLIF
CVVGYYGGSGNKLIF
LGGSNAKLTF
WDTGANTGKLTF
WGNEKITF
WGSALGRLHF
YGNEKITF
