# Supplementary material for: Breast cancer is marked by specific, Public T-cell receptor CDR3 regions shared by mice and humans
Source: PLoS Comput Biol. 2021 Jan 19;17(1):e1008486. doi: 10.1371/journal.pcbi.1008486 (PMC7846026; doi:10.1371/journal.pcbi.1008486)
Supplement: S2 Table — (TXT) [file pcbi.1008486.s002.txt]

AA_seq
CAGGNTEVFF
CAGGSAETLYF
CAGTGGNYAEQFF
CAGTSAETLYF
CANSLDRGDTGQLYF
CANSLRTGRNTLYF
CANSQDTQYF
CANSRDWGYEQYF
CANSRTVQDTQYF
CANSSSNTEVFF
CANSWDWGGAEQFF
CARDDTGQLYF
CARDNQDTQYF
CARDNYAEQFF
CARDRGAETLYF
CARDRVAETLYF
CARDWGSAETLYF
CARGGSAETLYF
CARPYNSPLYF
CARRGISNERLFF
CARTGGAETLYF
CASAGGAETLYF
CASAGNTGQLYF
CASAGQANTGQLYF
CASAGTIQDTQYF
CASAPGQGTNERLFF
CASARDRGYEQYF
CASATENTGQLYF
CASATLGSSYEQYF
CASETGDEQYF
CASFLGVQNTLYF
CASGDNSYEQYF
CASGDNYEQYF
CASGDRGAETLYF
CASGDRNYAEQFF
CASGDSNYAEQFF
CASGDTTNTEVFF
CASGDWGGQNTLYF
CASGEDTQYF
CASGGARAEQFF
CASGGGPYEQYF
CASGGNNYAEQFF
CASGGQANTEVFF
CASGGQNYAEQFF
CASGHTNSDYTF
CASGLGASAETLYF
CASGLRGNTEVFF
CASGNQDTQYF
CASGNSGNTLYF
CASGPGNYAEQFF
CASGQANTGQLYF
CASGQGSNTEVFF
CASGQIYAEQFF
CASGQNTLYF
CASGRDNNYAEQFF
CASGTDANTEVFF
CASGTGDYEQYF
CASGTGGAETLYF
CASGTGGDERLFF
CASGTGGNQAQHF
CASGTGGYAEQFF
CASGTGKDTQYF
CASGTGNYAEQFF
CASGTGVYEQYF
CASGTISGNTLYF
CASGTNNQAQHF
CASGTTNYAEQFF
CASGTTSAETLYF
CASGTVSNERLFF
CASGYEQYF
CASGYNSGNTLYF
CASIDWGGQNTLYF
CASIGNTEVFF
CASIHANTGQLYF
CASILGNYAEQFF
CASINRGSYEQYF
CASIPGQNYAEQFF
CASIRDIYAEQFF
CASIRDREVFF
CASIRDRGAETLYF
CASIRDRQDTQYF
CASIRGDTQYF
CASIRGPNTGQLYF
CASITANTGQLYF
CASIWGGEQYF
CASKDNSGNTLYF
CASKDRGGNTEVFF
CASKDSNQDTQYF
CASKDSSYEQYF
CASKDWFSAETLYF
CASKGAGNTLYF
CASKGDQNTLYF
CASKGGSSYEQYF
CASKGQGALEQYF
CASKGQNQDTQYF
CASKGSSAETLYF
CASKGTGGFEQYF
CASKGTVNQDTQYF
CASKGVNQDTQYF
CASKGWGAETLYF
CASKLGGGAETLYF
CASKLGGQDTQYF
CASKLGGYEQYF
CASKLGNTGQLYF
CASKLGVNQDTQYF
CASKNTGQLYF
CASKPGQANSDYTF
CASKQGANSDYTF
CASKQGNTGQLYF
CASKQGQNTLYF
CASKQYSGNTLYF
CASKRDNYAEQFF
CASKRTGSAETLYF
CASKTDQDTQYF
CASKTDYAEQFF
CASKTETLYF
CASKTGANYAEQFF
CASKTGASQDTQYF
CASKTGDQDTQYF
CASKTGGAYEQYF
CASKTGGGTEVFF
CASKTGGNYAEQFF
CASKTGGPETLYF
CASKTGGRDTQYF
CASKTGGSQNTLYF
CASKTGGVSQNTLYF
CASKTGSAETLYF
CASKTGSSAETLYF
CASKTGSYEQYF
CASKTGVNQDTQYF
CASKTGVSYEQYF
CASKTISGNTLYF
CASKTNTGQLYF
CASKTTSAETLYF
CASKTYNYAEQFF
CASLGGQNTLYF
CASLRDWGSYEQYF
CASLRDWGYEQYF
CASLYEQYF
CASMGGSAETLYF
CASMGSQNTLYF
CASNDRRSYERLFF
CASNDWGANTGQLYF
CASNDWGRNTGQLYF
CASNGYEQYF
CASNKNTGQLYF
CASNPGQANSDYTF
CASNPRGNYAEQFF
CASNPTSAETLYF
CASNQGNTGQLYF
CASNRDISYEQYF
CASNRDKNTGQLYF
CASNRDKNTLYF
CASNRDNANSDYTF
CASNRDNQDTQYF
CASNRDRYAEQFF
CASNRDWGAEQYF
CASNRDWGSQNTLYF
CASNRDWGYAEQFF
CASNRDWGYEQYF
CASNRENTGQLYF
CASNRGNYAEQFF
CASNRGQDTQYF
CASNRGQNTLYF
CASNRGSAETLYF
CASNRQGANTGQLYF
CASNRQTNTGQLYF
CASNSNQDTQYF
CASNTGQLYF
CASNWGGYAEQFF
CASNWGSQNTLYF
CASNYEQYF
CASPGAETLYF
CASPGQNNERLFF
CASPGTNSYEQYF
CASPNQDTQYF
CASQGGYAEQFF
CASQGQANTEVFF
CASQNSDYTF
CASQNSPLYF
CASRAAYEQYF
CASRAEDTQYF
CASRAGGNQDTQYF
CASRAGGQNTLYF
CASRAGQLYF
CASRAGTGNTEVFF
CASRAGTGVAEQFF
CASRAGVNQDTQYF
CASRAGVNYAEQFF
CASRAGVQDTQYF
CASRAGVTGQLYF
CASRAGYSYEQYF
CASRANTEVFF
CASRATGGNTGQLYF
CASRATGGYEQYF
CASRDGANSDYTF
CASRDIQNTLYF
CASRDISQNTLYF
CASRDKDTQYF
CASRDKNSYEQYF
CASRDKNTEVFF
CASRDKSQNTLYF
CASRDNNQAQHF
CASRDNPNSDYTF
CASRDPNTGQLYF
CASRDQDTQYF
CASRDRAAETLYF
CASRDRAETLYF
CASRDRDAEQFF
CASRDRDAETLYF
CASRDRDNYAEQFF
CASRDRDSYEQYF
CASRDRGFAEQFF
CASRDRGGQDTQYF
CASRDRGGSDYTF
CASRDRGHQNTLYF
CASRDRGHSDYTF
CASRDRGHTGQLYF
CASRDRGKDTQYF
CASRDRGNNSPLYF
CASRDRGNSDYTF
CASRDRGNTQYF
CASRDRGPGNTLYF
CASRDRGRAETLYF
CASRDRGREQYF
CASRDRGRERLFF
CASRDRGRGAETLYF
CASRDRGRNTGQLYF
CASRDRGRQDTQYF
CASRDRGYTQYL
CASRDRIYAEQFF
CASRDRNNQAQHF
CASRDRSSAETLYF
CASRDRVAEQFF
CASRDRVGQDTQYF
CASRDRVGSDYTF
CASRDRVNQDTQYF
CASRDRVYNSPLYF
CASRDSANTGQLYF
CASRDSSNERLFF
CASRDTQDTQYF
CASRDTYAEQFF
CASRDWEDTQYF
CASRDWENYAEQFF
CASRDWGDAEQFF
CASRDWGGANTGQLYF
CASRDWGGATGQLYF
CASRDWGGGAEQFF
CASRDWGKNTQYF
CASRDWGLYAEQFF
CASRDWGLYEQYF
CASRDWGNTLYF
CASRDWGNYEQYF
CASRDWGPSAETLYF
CASRDWGTSQNTLYF
CASRDWGVYAEQFF
CASRDWKDTQYF
CASRDWNTGQLYF
CASRDWQDTQYF
CASRDWVQDTQYF
CASRDYAEQFF
CASREGQNTLYF
CASREGVQDTQYF
CASRENSDYTF
CASRENTEVFF
CASRENTGQLYF
CASREQGNTGQLYF
CASRESAETLYF
CASRESNTGQLYF
CASRETANSDYTF
CASRETGGNAEQFF
CASRETGGSAETLYF
CASRFRGNYAEQFF
CASRGAQDTQYF
CASRGASQNTLYF
CASRGDAETLYF
CASRGDFYAEQFF
CASRGDIYAEQFF
CASRGDNQDTQYF
CASRGDRGYAEQFF
CASRGDSYAEQFF
CASRGDTYEQYF
CASRGDWANTGQLYF
CASRGGASAETLYF
CASRGGDYAEQFF
CASRGGGADTQYF
CASRGGGYEQYF
CASRGGNQAQHF
CASRGGNQNTLYF
CASRGGRYEQYF
CASRGGSQNTLYF
CASRGGTANTEVFF
CASRGGVYAEQFF
CASRGHHSNERLFF
CASRGLGAYEQYF
CASRGLGEDTLYF
CASRGLGEQYF
CASRGLGGDAEQFF
CASRGLGGEQYF
CASRGLGGKDTQYF
CASRGLGGKNTLYF
CASRGLGGPAEQFF
CASRGLGGPNTGQLYF
CASRGLGGPQDTQYF
CASRGLGGPYEQYF
CASRGLGGRDTQYF
CASRGLGGREQYF
CASRGLGGRSYEQYF
CASRGLGGSYEQYF
CASRGLGNQDTQYF
CASRGLGQNTLYF
CASRGLGQQDTQYF
CASRGLGSNTGQLYF
CASRGLGTNTGQLYF
CASRGLGYAEQFF
CASRGLNTLYF
CASRGNANSDYTF
CASRGNNQAQHF
CASRGNSYEQYF
CASRGQANYAEQFF
CASRGQDSDYTF
CASRGQGANTGQLYF
CASRGQGDTGQLYF
CASRGQGGSPLYF
CASRGQGGVEQYF
CASRGQGKDTQYF
CASRGQGNQDTQYF
CASRGQGNYAEQFF
CASRGQGRNYAEQFF
CASRGQGSDTQYF
CASRGQGSQNTLYF
CASRGQGSYAEQFF
CASRGQGTERLFF
CASRGQGTYEQYF
CASRGQKDTQYF
CASRGQKNTEVFF
CASRGQKYEQYF
CASRGQNQAQHF
CASRGQPNSDYTF
CASRGQPQDTQYF
CASRGQSSAETLYF
CASRGQTYAEQFF
CASRGQYQDTQYF
CASRGRDTQYF
CASRGRDYAEQFF
CASRGRNTGQLYF
CASRGRNYAEQFF
CASRGRQDTQYF
CASRGRTNTGQLYF
CASRGSNERLFF
CASRGSYAEQFF
CASRGTDSYEQYF
CASRGTFQDTQYF
CASRGTGADTQYF
CASRGTGAGNTLYF
CASRGTGANERLFF
CASRGTGDNYAEQFF
CASRGTGDSGNTLYF
CASRGTGDTEVFF
CASRGTGDTGQLYF
CASRGTGDTLYF
CASRGTGDYAEQFF
CASRGTGDYEQYF
CASRGTGEETLYF
CASRGTGEVFF
CASRGTGGARDTLYF
CASRGTGGASAETLYF
CASRGTGGEQYF
CASRGTGGETLYF
CASRGTGGIAEQFF
CASRGTGGKDTQYF
CASRGTGGSNTEVFF
CASRGTGGSQDTQYF
CASRGTGGTSAETLYF
CASRGTGNTLYF
CASRGTGPNERLFF
CASRGTGTETLYF
CASRGTGTYEQYF
CASRGTGVQDTQYF
CASRGTGVYAEQFF
CASRGTGWAEQFF
CASRGTIYEQYF
CASRGTKNYAEQFF
CASRGTNSYEQYF
CASRGTPYEQYF
CASRGTSQDTQYF
CASRGTTEVFF
CASRGTTNSDYTF
CASRGTVNQDTQYF
CASRGTVSAETLYF
CASRGTVSYEQYF
CASRGVNYAEQFF
CASRHISNERLFF
CASRHNSGNTLYF
CASRHQDTQYF
CASRHRGGDTQYF
CASRHRGTGQLYF
CASRHSYEQYF
CASRHWDNYAEQFF
CASRHWGEDTQYF
CASRILGNQDTQYF
CASRINQDTQYF
CASRKANTGQLYF
CASRKGQNQDTQYF
CASRKGYEQYF
CASRKLGAQDTQYF
CASRKLGGQDTQYF
CASRKLGGRQDTQYF
CASRKLGVQDTQYF
CASRKNAEQFF
CASRKNSGNTLYF
CASRKQANTEVFF
CASRKQGGQNTLYF
CASRKQGNERLFF
CASRKQGNTEVFF
CASRKRDPLYF
CASRKTDQDTQYF
CASRKTGAGQLYF
CASRKTGDSYEQYF
CASRKTGGQDTQYF
CASRKTGYAEQFF
CASRKTTNTGQLYF
CASRLDRADEQYF
CASRLDRGEPNSDYTF
CASRLDRNSDYTF
CASRLDWGNYAEQFF
CASRLEDTQYF
CASRLETLYF
CASRLGAETLYF
CASRLGAQDTQYF
CASRLGASYEQYF
CASRLGDEQYF
CASRLGDNQDTQYF
CASRLGDYAEQFF
CASRLGEDTQYF
CASRLGENTGQLYF
CASRLGFQNTLYF
CASRLGGDAEQFF
CASRLGGDQDTQYF
CASRLGGDTQYF
CASRLGGEQYF
CASRLGGGSQNTLYF
CASRLGGLEQYF
CASRLGGNQDTQYF
CASRLGGPNTGQLYF
CASRLGGREDTQYF
CASRLGGRQDTQYF
CASRLGPQDTQYF
CASRLGQDTQYF
CASRLGQNTLYF
CASRLGQTYEQYF
CASRLGSQDTQYF
CASRLGTDQDTQYF
CASRLGVNYAEQFF
CASRLGVSQNTLYF
CASRLGVSYEQYF
CASRLNWGNYAEQFF
CASRLNYAEQFF
CASRLQGYEQYF
CASRLRDNYEQYF
CASRLRDSSYEQYF
CASRLRGERLFF
CASRLRGNQDTQYF
CASRLRGSAETLYF
CASRLTENTLYF
CASRLTGDSPLYF
CASRLTGGENTLYF
CASRLTGGWAEQFF
CASRLTGSNTEVFF
CASRLTSSQNTLYF
CASRLTTNSDYTF
CASRLVNQDTQYF
CASRLVSAETLYF
CASRMGGQDTQYF
CASRMGQANTEVFF
CASRMRGGDQDTQYF
CASRMTASQNTLYF
CASRNANTEVFF
CASRNREGAETLYF
CASRNRGDTQYF
CASRNRGNQDTQYF
CASRNRVEQYF
CASRNSPLYF
CASRNSQNTLYF
CASRNTPDRYAEQFF
CASRNWGGDTQYF
CASRNWGGYAEQFF
CASRNWGNQDTQYF
CASRNWGQNTLYF
CASRNWGSAETLYF
CASRNWGSQNTLYF
CASRNYEQYF
CASRPAGGQNTLYF
CASRPDQNTLYF
CASRPDRGYAEQFF
CASRPDRNSDYTF
CASRPDWGGNQDTQYF
CASRPENTGQLYF
CASRPFNQDTQYF
CASRPGANSDYTF
CASRPGASAETLYF
CASRPGFTGQLYF
CASRPGGGEQYF
CASRPGGNTEVFF
CASRPGGNTGQLYF
CASRPGGNYAEQFF
CASRPGGPNTGQLYF
CASRPGGSQNTLYF
CASRPGHANTEVFF
CASRPGHYAEQFF
CASRPGLGGSQNTLYF
CASRPGLGGYAEQFF
CASRPGLGGYEQYF
CASRPGLGKDTQYF
CASRPGLGNQDTQYF
CASRPGLGQDTQYF
CASRPGLGVYEQYF
CASRPGLNTGQLYF
CASRPGQGGDTQYF
CASRPGQGGEQYF
CASRPGQGGNTLYF
CASRPGQGQNTLYF
CASRPGQGYNSPLYF
CASRPGQNQDTQYF
CASRPGQNTEVFF
CASRPGQSNTGQLYF
CASRPGQTNSDYTF
CASRPGQVYEQYF
CASRPGQYNSPLYF
CASRPGSNTGQLYF
CASRPGSSYEQYF
CASRPGTDYAEQFF
CASRPGTGDEQYF
CASRPGTGDSQNTLYF
CASRPGTGEDTQYF
CASRPGTGGIEQYF
CASRPGTGGQDTQYF
CASRPGTGVGNTLYF
CASRPGTGYAEQFF
CASRPGTISYEQYF
CASRPGTKDTQYF
CASRPGTNTGQLYF
CASRPGTTNERLFF
CASRPLGEDTQYF
CASRPLGSYEQYF
CASRPPDSYEQYF
CASRPQGGQNTLYF
CASRPQGNQDTQYF
CASRPQGQDTQYF
CASRPRDRKDTQYF
CASRPRLGAYEQYF
CASRPSGTSYEQYF
CASRPSSYEQYF
CASRPTENTEVFF
CASRPTGASAETLYF
CASRPTGENTLYF
CASRPTGFEQYF
CASRPTGGANTGQLYF
CASRPTGGARAETLYF
CASRPTGGDTQYF
CASRPTGGGAEQFF
CASRPTGGINQDTQYF
CASRPTGGNTGQLYF
CASRPTGGNTLYF
CASRPTGGSDYTF
CASRPTGGSQNTLYF
CASRPTGVYEQYF
CASRPTNNSPLYF
CASRPWGSNTGQLYF
CASRQASAETLYF
CASRQDWGNYAEQFF
CASRQDWGSSYEQYF
CASRQENTGQLYF
CASRQGAAEQFF
CASRQGAAETLYF
CASRQGADTEVFF
CASRQGADTQYF
CASRQGAFEQYF
CASRQGAGAEQFF
CASRQGAGAETLYF
CASRQGARQDTQYF
CASRQGARQNTLYF
CASRQGAYTGQLYF
CASRQGDYAEQFF
CASRQGFNQDTQYF
CASRQGGGAEQFF
CASRQGGNSDYTF
CASRQGKTLYF
CASRQGPDTGQLYF
CASRQGPNTEVFF
CASRQGPNTGQLYF
CASRQGPTGQLYF
CASRQGRDTQYF
CASRQGRGTEVFF
CASRQGRNSPLYF
CASRQGRTGQLYF
CASRQGSEQYF
CASRQGSGNTLYF
CASRQGSTGQLYF
CASRQGTNERLFF
CASRQGTQDTQYF
CASRQGVQDTQYF
CASRQGVSYEQYF
CASRQINQDTQYF
CASRQKNTLYF
CASRQLGGQDTQYF
CASRQLGYEQYF
CASRQNAETLYF
CASRQNANSDYTF
CASRQPSQNTLYF
CASRQQGAGQLYF
CASRQQGNTGQLYF
CASRQRDTQYF
CASRQRNTGQLYF
CASRQTANSDYTF
CASRQTGGDTQYF
CASRQTGGQDTQYF
CASRQTNQDTQYF
CASRQTNSDYTF
CASRQTNTEVFF
CASRQTYEQYF
CASRQVGEQYF
CASRQVNQDTQYF
CASRQVNTGQLYF
CASRQVYAEQFF
CASRQYSYNSPLYF
CASRRAETLYF
CASRRDAEQFF
CASRRDFQDTQYF
CASRRDGYAEQFF
CASRRDKNTEVFF
CASRRDKNTLYF
CASRRDKTYEQYF
CASRRDKYEQYF
CASRRDNANSDYTF
CASRRDNQDTQYF
CASRRDNSYNSPLYF
CASRRDNTGQLYF
CASRRDRANSDYTF
CASRRDRAYEQYF
CASRRDRDAEQFF
CASRRDRDQDTQYF
CASRRDRDTGQLYF
CASRRDRGAETLYF
CASRRDRGLAEQFF
CASRRDRGLEQYF
CASRRDRGNSPLYF
CASRRDRGRNSPLYF
CASRRDRNSDYTF
CASRRDRNYAEQFF
CASRRDRQDTQYF
CASRRDRVYAEQFF
CASRRDRYAEQFF
CASRRDSANTEVFF
CASRRDSTGQLYF
CASRRDSYEQYF
CASRRDWGGAGQLYF
CASRRDWGGDTQYF
CASRRDWGGSYEQYF
CASRRDWGNTLYF
CASRRDWGNYAEQFF
CASRRDWGTEQFF
CASRREDTQYF
CASRRFNQDTQYF
CASRRGDEQYF
CASRRGDTEVFF
CASRRGEDYAEQFF
CASRRGFQDTQYF
CASRRGFTGQLYF
CASRRGLGGAETLYF
CASRRGNERLFF
CASRRGQANSDYTF
CASRRGRAETLYF
CASRRGRGEQYF
CASRRGSAETLYF
CASRRGSSAETLYF
CASRRGTANTGQLYF
CASRRGVEQYF
CASRRHSYNSPLYF
CASRRKDTQYF
CASRRLAYAEQFF
CASRRLGASYEQYF
CASRRLGDNYAEQFF
CASRRLGDTQYF
CASRRLGFNQDTQYF
CASRRLGGAETLYF
CASRRLGGANTGQLYF
CASRRLGGDTGQLYF
CASRRLGGGAEQFF
CASRRLGGKDTQYF
CASRRLGGLAEQFF
CASRRLGGLDAEQFF
CASRRLGGLQDTQYF
CASRRLGGLYEQYF
CASRRLGGNEQYF
CASRRLGGNTLYF
CASRRLGGPETLYF
CASRRLGGPTGQLYF
CASRRLGGRDTQYF
CASRRLGGRFEQYF
CASRRLGGSETLYF
CASRRLGGSQNTLYF
CASRRLGGSSYEQYF
CASRRLGGTYEQYF
CASRRLGGVQDTQYF
CASRRLGGYTGQLYF
CASRRLGLNQDTQYF
CASRRLGLQDTQYF
CASRRLGPSYEQYF
CASRRLGRQDTQYF
CASRRLGSAETLYF
CASRRLGSSQNTLYF
CASRRLGVNTGQLYF
CASRRLGVYAEQFF
CASRRLVYEQYF
CASRRNERLFF
CASRRNYAEQFF
CASRRPNSDYTF
CASRRQDNERLFF
CASRRQDNSPLYF
CASRRQENTGQLYF
CASRRQGATGQLYF
CASRRQGEQYF
CASRRQGGNQDTQYF
CASRRQGGNSPLYF
CASRRQGGNTGQLYF
CASRRQGGVEQYF
CASRRQGGYAEQFF
CASRRQGHSDYTF
CASRRQGNQDTQYF
CASRRQGNSPLYF
CASRRQGPNERLFF
CASRRQGRDTQYF
CASRRQGSQNTLYF
CASRRQGSSAETLYF
CASRRQGTNTEVFF
CASRRQGTSAETLYF
CASRRQGTTGQLYF
CASRRQGVSNERLFF
CASRRQLSNERLFF
CASRRQLYAEQFF
CASRRQNERLFF
CASRRQSANTEVFF
CASRRQSNTGQLYF
CASRRQTGQLYF
CASRRQTYAEQFF
CASRRQVNQDTQYF
CASRRQVNYAEQFF
CASRRQYYAEQFF
CASRRTANTEVFF
CASRRTAQDTQYF
CASRRTAYAEQFF
CASRRTDSAETLYF
CASRRTDTEVFF
CASRRTEDTQYF
CASRRTENTLYF
CASRRTFQDTQYF
CASRRTGAGNTLYF
CASRRTGASAETLYF
CASRRTGDEQYF
CASRRTGGAAEQFF
CASRRTGGAEQYF
CASRRTGGAGQLYF
CASRRTGGGNTLYF
CASRRTGGGQNTLYF
CASRRTGGKDTQYF
CASRRTGGLAEQFF
CASRRTGGNAEQFF
CASRRTGGNAETLYF
CASRRTGGRAEQFF
CASRRTGGRQNTLYF
CASRRTGGRYEQYF
CASRRTGGTEVFF
CASRRTGKNTLYF
CASRRTGLDTQYF
CASRRTGNERLFF
CASRRTGNSPLYF
CASRRTGNYAEQFF
CASRRTGPSQNTLYF
CASRRTGRNTEVFF
CASRRTGRNTLYF
CASRRTGSSAETLYF
CASRRTGVNSPLYF
CASRRTLNQDTQYF
CASRRTLNTGQLYF
CASRRTNTGQLYF
CASRRTTQDTQYF
CASRRTVNSDYTF
CASRRTVSYNSPLYF
CASRRVSQNTLYF
CASRSAEQFF
CASRSANSDYTF
CASRSGGARAEQFF
CASRSGGNTGQLYF
CASRSGGNYAEQFF
CASRSGGYAEQFF
CASRSGLGGDTQYF
CASRSGNYAEQFF
CASRSGTANTGQLYF
CASRSGTAYEQYF
CASRSGTDQDTQYF
CASRSGTDTGQLYF
CASRSGTGNTEVFF
CASRSGTNYAEQFF
CASRSGVGAETLYF
CASRSGVNQDTQYF
CASRSNQDTQYF
CASRSQANTEVFF
CASRSTANTGQLYF
CASRSTGANTGQLYF
CASRSTGENTLYF
CASRSTGGNYAEQFF
CASRSTGGQDTQYF
CASRSTGREQYF
CASRSTGSSYEQYF
CASRSTNTGQLYF
CASRTAGNTLYF
CASRTDRNTGQLYF
CASRTENYAEQFF
CASRTEQDTQYF
CASRTGDAETLYF
CASRTGDNQDTQYF
CASRTGDNSPLYF
CASRTGDTQYF
CASRTGEDTGQLYF
CASRTGFQDTQYF
CASRTGFSAETLYF
CASRTGFYAEQFF
CASRTGGAGAEQFF
CASRTGGAGQDTQYF
CASRTGGALAEQFF
CASRTGGASQNTLYF
CASRTGGEGAETLYF
CASRTGGGSAETLYF
CASRTGGIDTQYF
CASRTGGKRDTQYF
CASRTGGNSPLYF
CASRTGGPNTGQLYF
CASRTGGPSQNTLYF
CASRTGGRETLYF
CASRTGGRQNTLYF
CASRTGGVDTQYF
CASRTGGVYEQYF
CASRTGIYAEQFF
CASRTGLAEQFF
CASRTGLEQYF
CASRTGLSNERLFF
CASRTGNSPLYF
CASRTGQKNTLYF
CASRTGQKYEQYF
CASRTGQNTEVFF
CASRTGQNTGQLYF
CASRTGQNTLYF
CASRTGRAEQFF
CASRTGRDQDTQYF
CASRTGSGNTLYF
CASRTGSNTEVFF
CASRTGSSQNTLYF
CASRTGTANTGQLYF
CASRTGTGEDTQYF
CASRTGTGENTLYF
CASRTGTGGARAEQFF
CASRTGTGGNTLYF
CASRTGTGVYEQYF
CASRTGTKNTLYF
CASRTGTNTGQLYF
CASRTGTNYAEQFF
CASRTGTSAETLYF
CASRTGTVSYEQYF
CASRTGVNQDTQYF
CASRTGVNSDYTF
CASRTGVNTGQLYF
CASRTGYAEQFF
CASRTGYNSPLYF
CASRTGYQDTQYF
CASRTGYTGQLYF
CASRTHNQDTQYF
CASRTHSGNTLYF
CASRTISAETLYF
CASRTKNTGQLYF
CASRTLGGRAETLYF
CASRTNNNQAQHF
CASRTNSYEQYF
CASRTRANTEVFF
CASRTRGQGANTLYF
CASRTRGREQYF
CASRTSNSDYTF
CASRTSNTEVFF
CASRTSYNSPLYF
CASRTTGGQNTLYF
CASRTTSQNTLYF
CASRTTYNSPLYF
CASRTVNTGQLYF
CASRTVQNTLYF
CASRTVYAEQFF
CASRVANTGQLYF
CASRVDRQNTLYF
CASRVGNTGQLYF
CASRVGVQDTQYF
CASRVSNERLFF
CASRVSYNSPLYF
CASRVTGGAEQFF
CASRVYAEQFF
CASRWDRNYAEQFF
CASRWGAQNTLYF
CASRWGDQDTQYF
CASRWGGAYEQYF
CASRWGGGAETLYF
CASRWGGNYAEQFF
CASRWGQDTQYF
CASRWGQNTLYF
CASRWGSYEQYF
CASRWTASAETLYF
CASRWTGINSPLYF
CASRYAETLYF
CASRYRGADTQYF
CASRYRGGQDTQYF
CASRYRGNTGQLYF
CASRYRGPEVFF
CASRYSSQNTLYF
CASRYSTPSQNTLYF
CASSAANSDYTF
CASSADGNYAEQFF
CASSADKQDTQYF
CASSADRGDTQYF
CASSADRQDTQYF
CASSADSQNTLYF
CASSADWGGDTQYF
CASSADWGGQDTQYF
CASSADWGYAEQFF
CASSAENNSPLYF
CASSAGAGNTLYF
CASSAGANTGQLYF
CASSAGFQNTLYF
CASSAGGARDTQYF
CASSAGGGNYAEQFF
CASSAGGGQDTQYF
CASSAGGQDTQYF
CASSAGGTSAETLYF
CASSAGLGDTGQLYF
CASSAGLGNTGQLYF
CASSAGPSYEQYF
CASSAGQGANTQYF
CASSAGQGDTEVFF
CASSAGQGYAEQFF
CASSAGQLYF
CASSAGQNSYEQYF
CASSAGQTEVFF
CASSAGQTNSDYTF
CASSAGQTNTGQLYF
CASSAGQYAEQFF
CASSAGSQNTLYF
CASSAGTENTLYF
CASSAGTGAYEQYF
CASSAGTGDGAQHF
CASSAGTGGSQNTLYF
CASSAGTGGYAEQFF
CASSAGTGNERLFF
CASSAGTGNSPLYF
CASSAGTGQDTQYF
CASSAGTGTYEQYF
CASSAGTGVAEQFF
CASSAGTGVTGQLYF
CASSAGTGVYEQYF
CASSAGTNYAEQFF
CASSAGTNYEQYF
CASSAHWGGAETLYF
CASSAISNERLFF
CASSALGANTGQLYF
CASSALGGDTQYF
CASSALGSSAETLYF
CASSALSYEQYF
CASSANANTEVFF
CASSAPGQSYEQYF
CASSAPGTGGYEQYF
CASSAQGGHYAEQFF
CASSAQGLNTGQLYF
CASSAQGSSAETLYF
CASSAQGVSNERLFF
CASSARDKANERLFF
CASSARDNQDTQYF
CASSARDNSYEQYF
CASSARDNYAEQFF
CASSARNYAEQFF
CASSARQANTGQLYF
CASSARQGANTEVFF
CASSARQGYEQYF
CASSASGTEVFF
CASSASSAETLYF
CASSATASNTEVFF
CASSATASQNTLYF
CASSATDSYNSPLYF
CASSATGGNTLYF
CASSATGGQDTQYF
CASSATGQNTLYF
CASSATGRDTQYF
CASSATGSNTEVFF
CASSATGTNTGQLYF
CASSATNNYAEQFF
CASSATNSDYTF
CASSATSSQNTLYF
CASSATVYAEQFF
CASSAVQNTLYF
CASSAWGGQDTQYF
CASSAWGSQNTLYF
CASSAWTGSNERLFF
CASSAYEQYF
CASSAYWGNYAEQFF
CASSDKTNTEVFF
CASSDNNERLFF
CASSDNNQAQHF
CASSDNNQDTQYF
CASSDNYEQYF
CASSDPNSDYTF
CASSDQNTLYF
CASSDRANSDYTF
CASSDRANTEVFF
CASSDRAQDTQYF
CASSDRGANTEVFF
CASSDRGGDERLFF
CASSDRGGQDTQYF
CASSDRGGQNTLYF
CASSDRGGTGQLYF
CASSDRGNTEVFF
CASSDRGNTLYF
CASSDRGPEVFF
CASSDRGREDTQYF
CASSDRGRGEQYF
CASSDRGRNSPLYF
CASSDRGSGNTLYF
CASSDRISGNTLYF
CASSDRLGGYAEQFF
CASSDRNTEVFF
CASSDRSSYEQYF
CASSDRVGQDTQYF
CASSDRVNQDTQYF
CASSDRVQDTQYF
CASSDSNQDTQYF
CASSDSQNTLYF
CASSDSSAETLYF
CASSDSSYEQYF
CASSDSYNSPLYF
CASSDTGQLYF
CASSDWDSYEQYF
CASSDWGANQDTQYF
CASSDWGDTQYF
CASSDWGGGAEQFF
CASSDWGGGAETLYF
CASSDWGGNTGQLYF
CASSDWGRNTGQLYF
CASSDWGSAETLYF
CASSDWGVQDTQYF
CASSDYEQYF
CASSEDRGGTEVFF
CASSEGASAETLYF
CASSEGGAETLYF
CASSEGGANTEVFF
CASSEGSAETLYF
CASSEGSQNTLYF
CASSEINTGQLYF
CASSELGGQNTLYF
CASSENNNQAQHF
CASSENTGQLYF
CASSEQANSDYTF
CASSEQGDEQYF
CASSEQGNSDYTF
CASSEQNTGQLYF
CASSETDNYAEQFF
CASSETGANSDYTF
CASSETGGGDTQYF
CASSETGGPNERLFF
CASSETGGQDTQYF
CASSFAGADTQYF
CASSFAGAEQFF
CASSFAGGAETLYF
CASSFAGGGNTLYF
CASSFAGGSYEQYF
CASSFAGNYAEQFF
CASSFAGRDTQYF
CASSFANTGQLYF
CASSFASQNTLYF
CASSFAYEQYF
CASSFDKYEQYF
CASSFDNSGNTLYF
CASSFDRATGQLYF
CASSFDRGGEQYF
CASSFDRGPEVFF
CASSFDRGQNTLYF
CASSFDRGRDTQYF
CASSFDRNTEVFF
CASSFDRQDTQYF
CASSFDRVEQYF
CASSFDSERLFF
CASSFDSQDTQYF
CASSFDSQNTLYF
CASSFDSSYEQYF
CASSFDTYEQYF
CASSFDWGEDTQYF
CASSFDWGGADTQYF
CASSFDWGGEQYF
CASSFDWGGQNTLYF
CASSFDWGGSYEQYF
CASSFDWGGYAEQFF
CASSFDWGSETLYF
CASSFDWGVQDTQYF
CASSFDWNQDTQYF
CASSFDWQDTQYF
CASSFDYQDTQYF
CASSFEGGEQYF
CASSFEGTGQLYF
CASSFEGYEQYF
CASSFFNQDTQYF
CASSFFYEQYF
CASSFFYNSPLYF
CASSFGAEQYF
CASSFGDTEVFF
CASSFGDTGQLYF
CASSFGDYAEQFF
CASSFGGAEDTQYF
CASSFGGAEVFF
CASSFGGAGEQYF
CASSFGGAHEQYF
CASSFGGALEQYF
CASSFGGARAEQFF
CASSFGGEQYF
CASSFGGGEDTQYF
CASSFGGNTEVFF
CASSFGGNTGQLYF
CASSFGGPSQNTLYF
CASSFGGRRDTQYF
CASSFGGTETLYF
CASSFGGTGQLYF
CASSFGHNQDTQYF
CASSFGISNERLFF
CASSFGISYEQYF
CASSFGLGGNQDTQYF
CASSFGLGGSAETLYF
CASSFGLGRDTQYF
CASSFGLGYEQYF
CASSFGNSYEQYF
CASSFGNYEQYF
CASSFGPGGDTEVFF
CASSFGPNTEVFF
CASSFGQANTGQLYF
CASSFGQGGRAQHF
CASSFGQGQNTLYF
CASSFGQKDTQYF
CASSFGQNSPLYF
CASSFGQSQNTLYF
CASSFGRASQNTLYF
CASSFGRETLYF
CASSFGRGQDTQYF
CASSFGSSAETLYF
CASSFGSYEQYF
CASSFGTAETLYF
CASSFGTAYAEQFF
CASSFGTETLYF
CASSFGTGDTLYF
CASSFGTGDYNSPLYF
CASSFGTGGAYTLYF
CASSFGTGGEVFF
CASSFGTGGQDTQYF
CASSFGTGGSAETLYF
CASSFGTGGTGQLYF
CASSFGTGGVEQYF
CASSFGTGGYAEQFF
CASSFGTKSYEQYF
CASSFGTNNERLFF
CASSFGTSNTEVFF
CASSFGWEQYF
CASSFGWGVEQYF
CASSFHRAQDTQYF
CASSFHWGSAETLYF
CASSFHYEQYF
CASSFIANTEVFF
CASSFINQDTQYF
CASSFIYAEQFF
CASSFKDTQYF
CASSFKKNTLYF
CASSFKNQDTQYF
CASSFKNSGNTLYF
CASSFKYEQYF
CASSFLDSYEQYF
CASSFLGEYEQYF
CASSFLGGEQYF
CASSFLGGGQDTQYF
CASSFLGGRDEQYF
CASSFLGGRRTLYF
CASSFLGGVNQDTQYF
CASSFLGINTGQLYF
CASSFLGNTGQLYF
CASSFLGRQDTQYF
CASSFLGTNTGQLYF
CASSFLGVNQDTQYF
CASSFLGVSYEQYF
CASSFLGYEQYF
CASSFLKNTGQLYF
CASSFLQQDTQYF
CASSFLSQNTLYF
CASSFNANTEVFF
CASSFNANTGQLYF
CASSFNGDAETLYF
CASSFNNAETLYF
CASSFNSAETLYF
CASSFNWGGNTLYF
CASSFNWGGTYEQYF
CASSFNYAEQFF
CASSFPGDTEVFF
CASSFPGDTGQLYF
CASSFPGEDTQYF
CASSFPGENTLYF
CASSFPGGQNTLYF
CASSFPGGSAETLYF
CASSFPGGTGQLYF
CASSFPGQYAEQFF
CASSFPGSSYEQYF
CASSFPLYEQYF
CASSFPNERLFF
CASSFPPEGYEQYF
CASSFPQNTLYF
CASSFPRNTGQLYF
CASSFQANERLFF
CASSFQETLYF
CASSFQGAATGQLYF
CASSFQGAEVFF
CASSFQGAYEQYF
CASSFQGDTGQLYF
CASSFQGGAEQFF
CASSFQGGQNTLYF
CASSFQGGSAETLYF
CASSFQGGTEVFF
CASSFQGGYAEQFF
CASSFQGNAETLYF
CASSFQGNTLYF
CASSFQGQDTQYF
CASSFQGSDYTF
CASSFQGSNERLFF
CASSFQGSQDTQYF
CASSFQGSQNTLYF
CASSFQGTEVFF
CASSFQGYEQYF
CASSFQNSDYTF
CASSFQNYAEQFF
CASSFQTSAETLYF
CASSFQYEQYF
CASSFRAGAEQFF
CASSFRANTGQLYF
CASSFRASAETLYF
CASSFRATNTGQLYF
CASSFRDAETLYF
CASSFRDKNTEVFF
CASSFRDKQDTQYF
CASSFRDNANTEVFF
CASSFRDRAYEQYF
CASSFRDRDQAQHF
CASSFRDRGAETLYF
CASSFRDRGEQYF
CASSFRDRGHERLFF
CASSFRDRGTGQLYF
CASSFRDRNTGQLYF
CASSFRDRPYAEQFF
CASSFRDRVYEQYF
CASSFRDSQAQHF
CASSFRDTYEQYF
CASSFRDWGENTLYF
CASSFRDWGGEQYF
CASSFRDWGQNTLYF
CASSFRDWGSQNTLYF
CASSFRDWRDTQYF
CASSFREGSDYTF
CASSFRENSPLYF
CASSFRENYAEQFF
CASSFRESSYEQYF
CASSFRETLYF
CASSFRGARDTQYF
CASSFRGDQDTQYF
CASSFRGEDTQYF
CASSFRGGETLYF
CASSFRGGQNTLYF
CASSFRGGSDYTF
CASSFRGGTLYF
CASSFRGHTEVFF
CASSFRGISNERLFF
CASSFRGKDTQYF
CASSFRGLEQYF
CASSFRGLSYEQYF
CASSFRGNSPLYF
CASSFRGPEQYF
CASSFRGPTGQLYF
CASSFRGQGDTQYF
CASSFRGRNTLYF
CASSFRGRQDTQYF
CASSFRGSGNTLYF
CASSFRGSNTGQLYF
CASSFRGSTGQLYF
CASSFRGSYEQYF
CASSFRGTYEQYF
CASSFRHNQDTQYF
CASSFRHSYEQYF
CASSFRLGDYEQYF
CASSFRLGGNTGQLYF
CASSFRLGGNYAEQFF
CASSFRLGYAEQFF
CASSFRNQDTQYF
CASSFRNSGNTLYF
CASSFRNTLYF
CASSFRQGNTGQLYF
CASSFRQGQDTQYF
CASSFRQGQNTLYF
CASSFRQNERLFF
CASSFRQNSDYTF
CASSFRQPNTEVFF
CASSFRQQDTQYF
CASSFRQSQNTLYF
CASSFRQSSYEQYF
CASSFRTEDTQYF
CASSFRTGGSQNTLYF
CASSFRVDTQYF
CASSFRVEQYF
CASSFRVGTGQLYF
CASSFRVNTLYF
CASSFRVSNERLFF
CASSFRVTGQLYF
CASSFSAEQFF
CASSFSANTEVFF
CASSFSANTGQLYF
CASSFSASAETLYF
CASSFSGAETLYF
CASSFSGANTGQLYF
CASSFSGAQDTQYF
CASSFSGGEDTQYF
CASSFSGGEGQNTLYF
CASSFSGGGDTQYF
CASSFSGGGQNTLYF
CASSFSGGNYAEQFF
CASSFSGGNYEQYF
CASSFSGTEDTQYF
CASSFSGTQDTQYF
CASSFSHNQDTQYF
CASSFSINQDTQYF
CASSFSIQNTLYF
CASSFSKNTGQLYF
CASSFSPQDTQYF
CASSFSRNTLYF
CASSFSSSYEQYF
CASSFSTNTEVFF
CASSFSWGQDTQYF
CASSFSYAEQFF
CASSFTAEQFF
CASSFTANQDTQYF
CASSFTASQNTLYF
CASSFTDSGNTLYF
CASSFTEDTQYF
CASSFTGAGNTLYF
CASSFTGFEQYF
CASSFTGGAEQFF
CASSFTGGANTQYF
CASSFTGGAREQYF
CASSFTGGETLYF
CASSFTGGNTLYF
CASSFTGGSDYTF
CASSFTGGSPLYF
CASSFTGGSQNTLYF
CASSFTGGVYEQYF
CASSFTGHTEVFF
CASSFTGLQDTQYF
CASSFTGRDTQYF
CASSFTGRNTEVFF
CASSFTGSDYTF
CASSFTGSQDTQYF
CASSFTGTEQFF
CASSFTGTQDTQYF
CASSFTGVDTQYF
CASSFTGVNQDTQYF
CASSFTGVSYEQYF
CASSFTINQDTQYF
CASSFTNQDTQYF
CASSFTNSGNTLYF
CASSFTQNTLYF
CASSFTSSAETLYF
CASSFTSSQNTLYF
CASSFTSSYEQYF
CASSFTVAEQFF
CASSFVYAEQFF
CASSFWDRNTGQLYF
CASSFWGAQDTQYF
CASSFWGDEQYF
CASSFWGDTGQLYF
CASSFWGGADTLYF
CASSFWGGANTGQLYF
CASSFWGGANTLYF
CASSFWGGASGQLYF
CASSFWGGDYAEQFF
CASSFWGGNTGQLYF
CASSFWGGSAETLYF
CASSFWGGYEQYF
CASSFWGPSAETLYF
CASSFWGQNTLYF
CASSFWGSSAETLYF
CASSFWGSSYEQYF
CASSFWGTGQLYF
CASSFWGYYAEQFF
CASSFWTGNYAEQFF
CASSFYKKGDTEVFF
CASSFYNQDTQYF
CASSFYRDEQYF
CASSFYRGPNERLFF
CASSFYRNTLYF
CASSFYSAETLYF
CASSFYWGQNTLYF
CASSFYWGSAETLYF
CASSGAGNTLYF
CASSGASAETLYF
CASSGDEQYF
CASSGDFSQNTLYF
CASSGDIQNTLYF
CASSGDKYEQYF
CASSGDNNERLFF
CASSGDRANTEVFF
CASSGDRANTGQLYF
CASSGDRGLEQYF
CASSGDRGNTGQLYF
CASSGDRYAEQFF
CASSGDTEVFF
CASSGDTYAEQFF
CASSGDTYEQYF
CASSGDWASQNTLYF
CASSGDWEDTQYF
CASSGDWGAEQYF
CASSGDWGDAEQFF
CASSGDWGDTQYF
CASSGDWGNYAEQFF
CASSGDWGVYEQYF
CASSGDWGYEQYF
CASSGEGQNTLYF
CASSGGANERLFF
CASSGGAQNTLYF
CASSGGDTGQLYF
CASSGGGDTQYF
CASSGGGGYAEQFF
CASSGGGYEQYF
CASSGGLGGTGQLYF
CASSGGLGGYEQYF
CASSGGPQNTLYF
CASSGGPYAEQFF
CASSGGQNTEVFF
CASSGGRSYEQYF
CASSGGSTGQLYF
CASSGGSYEQYF
CASSGGTEVFF
CASSGGTGQLYF
CASSGGYAEQFF
CASSGGYNSPLYF
CASSGHPNSDYTF
CASSGLGDYEQYF
CASSGLGFQDTQYF
CASSGLGGAQDTQYF
CASSGLGGDTQYF
CASSGLGGKDTQYF
CASSGLGGPYEQYF
CASSGLGGRGTLYF
CASSGLGGSYEQYF
CASSGLGIYAEQFF
CASSGLGQNTLYF
CASSGLGVSYEQYF
CASSGNNNQAQHF
CASSGNNQAQHF
CASSGNSGNTLYF
CASSGPGQTNTEVFF
CASSGPNYAEQFF
CASSGPYEQYF
CASSGQENSPLYF
CASSGQERTEVFF
CASSGQGADTQYF
CASSGQGAEQFF
CASSGQGAGNTLYF
CASSGQGASNERLFF
CASSGQGAYAEQFF
CASSGQGGAEQFF
CASSGQGGNSPLYF
CASSGQGGNTLYF
CASSGQGGSDYTF
CASSGQGNERLFF
CASSGQGNSPLYF
CASSGQGRAETLYF
CASSGQGSYEQYF
CASSGQGVAEQFF
CASSGQGVSDYTF
CASSGQGWAEQFF
CASSGQIQDTQYF
CASSGQISNERLFF
CASSGQNSYEQYF
CASSGQPNTEVFF
CASSGQSAETLYF
CASSGQSSAETLYF
CASSGQYAEQFF
CASSGQYEQYF
CASSGRAYEQYF
CASSGRDKEVFF
CASSGRGNTEVFF
CASSGRGYEQYF
CASSGRNYAEQFF
CASSGRYEQYF
CASSGSSAETLYF
CASSGSSGNTLYF
CASSGSSYEQYF
CASSGSYEQYF
CASSGTAEQFF
CASSGTAQDTQYF
CASSGTARAEQFF
CASSGTAYNSPLYF
CASSGTDTQYF
CASSGTGASQNTLYF
CASSGTGGARQDTQYF
CASSGTGGFEQYF
CASSGTGGGEQYF
CASSGTGGSSAETLYF
CASSGTGGVDTQYF
CASSGTGGYTGQLYF
CASSGTGLETLYF
CASSGTGPYEQYF
CASSGTGSAETLYF
CASSGTGSETLYF
CASSGTGSYAEQFF
CASSGTGVDTQYF
CASSGTGVQDTQYF
CASSGTGVSNERLFF
CASSGTGYAEQFF
CASSGTKQDTQYF
CASSGTNYAEQFF
CASSGTPSQNTLYF
CASSGTQRSDYTF
CASSGTRNTGQLYF
CASSGTSAETLYF
CASSGTTYEQYF
CASSGTVGLEQYF
CASSGTVSYEQYF
CASSGVGTPNTGQLYF
CASSGVNTGQLYF
CASSGVNYAEQFF
CASSGVSGNTLYF
CASSHAGGPNERLFF
CASSHANTEVFF
CASSHAQGSQNTLYF
CASSHDGGEQYF
CASSHDINYAEQFF
CASSHDIYAEQFF
CASSHDKNTEVFF
CASSHDNSGNTLYF
CASSHDNSYEQYF
CASSHDNYEQYF
CASSHDRANSDYTF
CASSHDRANTEVFF
CASSHDRANTGQLYF
CASSHDRGNTGQLYF
CASSHDSNQDTQYF
CASSHDTNTEVFF
CASSHDTQYF
CASSHDWGAYEQYF
CASSHDWGDYEQYF
CASSHDWGGEQYF
CASSHDWGGGEQYF
CASSHDWGRQDTQYF
CASSHDWGVEQYF
CASSHDWVNYAEQFF
CASSHFAEQFF
CASSHGDYAEQFF
CASSHGFYAEQFF
CASSHGGARSAETLYF
CASSHGGNSPLYF
CASSHGGQDTQYF
CASSHGHSNERLFF
CASSHGLGAETLYF
CASSHGLGANTGQLYF
CASSHGLGDSYEQYF
CASSHGLGEYEQYF
CASSHGLGGAETLYF
CASSHGLGGFAETLYF
CASSHGLGGIQDTQYF
CASSHGLGGKNTGQLYF
CASSHGLGGPETLYF
CASSHGLGGQNTLYF
CASSHGLGGYEQYF
CASSHGLGKNTLYF
CASSHGLGNYAEQFF
CASSHGLGQDTQYF
CASSHGLGVNQDTQYF
CASSHGLGVYEQYF
CASSHGNQDTQYF
CASSHGPSQNTLYF
CASSHGQANTEVFF
CASSHGQANTGQLYF
CASSHGQGGNTLYF
CASSHGQQDTQYF
CASSHGSSYEQYF
CASSHGTAEVFF
CASSHGTASQNTLYF
CASSHGTAYAEQFF
CASSHGTDQDTQYF
CASSHGTDSYEQYF
CASSHGTDYAEQFF
CASSHGTENTLYF
CASSHGTGAETLYF
CASSHGTGAYAEQFF
CASSHGTGAYEQYF
CASSHGTGDEQYF
CASSHGTGDTEVFF
CASSHGTGEDTQYF
CASSHGTGENTLYF
CASSHGTGGNTEVFF
CASSHGTGPNERLFF
CASSHGTGVAEQFF
CASSHGTGVNQDTQYF
CASSHGTGVYEQYF
CASSHGTGYEQYF
CASSHGTNTGQLYF
CASSHGTSNSDYTF
CASSHGTSNTGQLYF
CASSHGTSQNTLYF
CASSHGTSSAETLYF
CASSHGTTEVFF
CASSHGTTNERLFF
CASSHGTTNSDYTF
CASSHGTTNTGQLYF
CASSHGTYAEQFF
CASSHGVYAEQFF
CASSHIANTGQLYF
CASSHIRDSAETLYF
CASSHKTGDEQYF
CASSHLGGGNTLYF
CASSHLGQNTLYF
CASSHLGSQNTLYF
CASSHLGVQDTQYF
CASSHNEQYF
CASSHNKNTLYF
CASSHNNSPLYF
CASSHNWASQNTLYF
CASSHNWGSSYEQYF
CASSHPANSDYTF
CASSHPDSPLYF
CASSHPDTQYF
CASSHPGLGAYEQYF
CASSHPGLGGYEQYF
CASSHPGPYAEQFF
CASSHPGQGADTQYF
CASSHPGQGDEQYF
CASSHPGQGIDTQYF
CASSHPGQGYEQYF
CASSHPGQNQDTQYF
CASSHPGQNTLYF
CASSHPGQYEQYF
CASSHPGRYAEQFF
CASSHPSAETLYF
CASSHPSYEQYF
CASSHPYAEQFF
CASSHPYEQYF
CASSHQANTGQLYF
CASSHQGAGNTLYF
CASSHQGANSDYTF
CASSHQGAQTLYF
CASSHQGARDTQYF
CASSHQGDTGQLYF
CASSHQGEDTQYF
CASSHQGGAETLYF
CASSHQNTGQLYF
CASSHQNYNSPLYF
CASSHQTGGYAEQFF
CASSHQTGSSYEQYF
CASSHRAEQYF
CASSHRAGDTQYF
CASSHRANSYNSPLYF
CASSHRANTGQLYF
CASSHRASYNSPLYF
CASSHRDKEVFF
CASSHRDKNSDYTF
CASSHRDNYEQYF
CASSHRDRANTEVFF
CASSHRDRENTLYF
CASSHRDRGGAEQFF
CASSHRDRGNERLFF
CASSHRDRGNTGQLYF
CASSHRDRGPERLFF
CASSHRDRQAQHF
CASSHRDRVSPLYF
CASSHRDRVTEVFF
CASSHRDRYAEQFF
CASSHRDRYEQYF
CASSHRDSAETLYF
CASSHRDSQDTQYF
CASSHRDSYAEQFF
CASSHRDTDTQYF
CASSHRDTEVFF
CASSHRDTSYEQYF
CASSHRDWDYAEQFF
CASSHRDWGYAEQFF
CASSHRDWLYEQYF
CASSHRDWQNTLYF
CASSHRDYQDTQYF
CASSHREDSDYTF
CASSHREGTLYF
CASSHRENTGQLYF
CASSHRENTQYF
CASSHRESTGQLYF
CASSHREYEQYF
CASSHRGANQDTQYF
CASSHRGASAETLYF
CASSHRGATEVFF
CASSHRGDQDTQYF
CASSHRGEQYF
CASSHRGETLYF
CASSHRGEVFF
CASSHRGGAEQFF
CASSHRGGGTEVFF
CASSHRGGNTEVFF
CASSHRGGPGQLYF
CASSHRGGSAETLYF
CASSHRGGYAEQFF
CASSHRGLEQYF
CASSHRGLYEQYF
CASSHRGNNQAQHF
CASSHRGNSPLYF
CASSHRGPDTQYF
CASSHRGPNTLYF
CASSHRGPQDTQYF
CASSHRGPTEVFF
CASSHRGRDYAEQFF
CASSHRGRQDTQYF
CASSHRGSNTEVFF
CASSHRGSSYEQYF
CASSHRGTNERLFF
CASSHRGTNTGQLYF
CASSHRGVNQDTQYF
CASSHRGYQDTQYF
CASSHRISNERLFF
CASSHRLGAQDTQYF
CASSHRLGGSYEQYF
CASSHRLGGYAEQFF
CASSHRLGNYAEQFF
CASSHRLGSYEQYF
CASSHRLGVNQDTQYF
CASSHRLGYEQYF
CASSHRNSGNTLYF
CASSHRNYAEQFF
CASSHRPVNTGQLYF
CASSHRQDTQYF
CASSHRQGEDTQYF
CASSHRQGQNTLYF
CASSHRQLYEQYF
CASSHRQNQAQHF
CASSHRQNTEVFF
CASSHRSSQNTLYF
CASSHRTGDAEQFF
CASSHRTGGQDTQYF
CASSHRTGGQNTLYF
CASSHRTGQDTQYF
CASSHRTGSYEQYF
CASSHRTNSDYTF
CASSHRTTSAETLYF
CASSHRVDAEQFF
CASSHRVDTGQLYF
CASSHRVGAEQFF
CASSHRVGQNTLYF
CASSHRVGTEVFF
CASSHRVGTGQLYF
CASSHRVGYAEQFF
CASSHRVHTEVFF
CASSHRVSAETLYF
CASSHRYAEQFF
CASSHSGGEDTQYF
CASSHSGLGNTGQLYF
CASSHSGTGVYEQYF
CASSHSNYAEQFF
CASSHSQDTQYF
CASSHTDQDTQYF
CASSHTGGAETLYF
CASSHTGGAYAEQFF
CASSHTGGQDTQYF
CASSHTGGRNTLYF
CASSHTGGSAETLYF
CASSHTGGSSYEQYF
CASSHTGGSYEQYF
CASSHTGGYAEQFF
CASSHTGNSDYTF
CASSHTGNYAEQFF
CASSHTGRSGNTLYF
CASSHTINQDTQYF
CASSHTNTEVFF
CASSHTNTGQLYF
CASSHTPGDEQYF
CASSHTSNQDTQYF
CASSHTSNSDYTF
CASSHTSQNTLYF
CASSHTYAEQFF
CASSHVNQDTQYF
CASSHWDQDTQYF
CASSHWGAYEQYF
CASSHWGDQDTQYF
CASSHWGGDGQLYF
CASSHWGGDQDTQYF
CASSHWGGGYAEQFF
CASSHWGGKDTQYF
CASSHWGGNTLYF
CASSHWGGNYAEQFF
CASSHWGPYAEQFF
CASSHWGPYEQYF
CASSHWGSYEQYF
CASSHWGTNTGQLYF
CASSHWGTSQNTLYF
CASSHWGVGAETLYF
CASSHWGVYAEQFF
CASSHWGYEQYF
CASSHWVNQDTQYF
CASSIAAENTGQLYF
CASSIAANTEVFF
CASSIADTGQLYF
CASSIAEDTQYF
CASSIAETLYF
CASSIAGDEQYF
CASSIAGGAQNTLYF
CASSIAGGDTQYF
CASSIAGGQNTLYF
CASSIAGGRQAQHF
CASSIAGGTYEQYF
CASSIAGQDTQYF
CASSIAGRQNTLYF
CASSIAGVDTQYF
CASSIAGVEQYF
CASSIANNQDTQYF
CASSIAQNTLYF
CASSIARNTEVFF
CASSIASAEQFF
CASSIATGQLYF
CASSIAWGGYEQYF
CASSIAWGNYAEQFF
CASSIAYQDTQYF
CASSIDANTEVFF
CASSIDGDQDTQYF
CASSIDKNTGQLYF
CASSIDNNQAQHF
CASSIDRAEALYF
CASSIDRAGNTLYF
CASSIDRDQDTQYF
CASSIDRGAETLYF
CASSIDRGGEQYF
CASSIDRGREQYF
CASSIDRNYAEQFF
CASSIDSAETLYF
CASSIDSNQDTQYF
CASSIDWANTGQLYF
CASSIDWASAETLYF
CASSIDWDQDTQYF
CASSIDWGALYF
CASSIDWGASQNTLYF
CASSIDWGAYEQYF
CASSIDWGGSQNTLYF
CASSIDWGNYAEQFF
CASSIDWGSQNTLYF
CASSIDWGSSQNTLYF
CASSIDWGSYEQYF
CASSIDWVNYAEQFF
CASSIDYNSPLYF
CASSIEGATGQLYF
CASSIEGNSPLYF
CASSIEGTGGYEQYF
CASSIEGWEQYF
CASSIEGYEQYF
CASSIEPLYF
CASSIEQNTEVFF
CASSIEQYF
CASSIFGGNYAEQFF
CASSIFWGASQNTLYF
CASSIGAGTGQLYF
CASSIGATNTGQLYF
CASSIGDQDTQYF
CASSIGFNQDTQYF
CASSIGGAAEQFF
CASSIGGADTLYF
CASSIGGAYAEQFF
CASSIGGDQDTQYF
CASSIGGDTGQLYF
CASSIGGENTLYF
CASSIGGERLFF
CASSIGGGADTQYF
CASSIGGGNQDTQYF
CASSIGGGNSPLYF
CASSIGGGNTEVFF
CASSIGGGSAETLYF
CASSIGGGSQNTLYF
CASSIGGGTQYF
CASSIGGGYEQYF
CASSIGGHTGQLYF
CASSIGGLQNTLYF
CASSIGGNERLFF
CASSIGGNSDYTF
CASSIGGNTQYF
CASSIGGPSAETLYF
CASSIGGSNERLFF
CASSIGGSQDTQYF
CASSIGGSTGQLYF
CASSIGGVSYEQYF
CASSIGGWGRAETLYF
CASSIGHYEQYF
CASSIGIQDTQYF
CASSIGLGGPGQLYF
CASSIGLGGQDTQYF
CASSIGLGGSAETLYF
CASSIGLGYEQYF
CASSIGNQNTLYF
CASSIGNTEVFF
CASSIGNTGQLYF
CASSIGPSQNTLYF
CASSIGQANTGQLYF
CASSIGQGAGTQYF
CASSIGQGNSPLYF
CASSIGQKDTQYF
CASSIGQNNERLFF
CASSIGQNTEVFF
CASSIGQSSYEQYF
CASSIGREDTQYF
CASSIGRGEQYF
CASSIGRNYAEQFF
CASSIGRQNTLYF
CASSIGSYAEQFF
CASSIGTANTGQLYF
CASSIGTGAYEQYF
CASSIGTGGNTGQLYF
CASSIGTGGSQNTLYF
CASSIGTGGTGQLYF
CASSIGTGGWAEQFF
CASSIGTGNSYEQYF
CASSIGTGNTEVFF
CASSIGTGQLYF
CASSIGTGVEQYF
CASSIGTGYEQYF
CASSIGVEQYF
CASSIGVNNQAQHF
CASSIGVTGQLYF
CASSIGVYAEQFF
CASSIGWANTGQLYF
CASSIGWGGNTGQLYF
CASSIGWGGSSYEQYF
CASSIGWGNQDTQYF
CASSIGWGSAETLYF
CASSIHQDTQYF
CASSIHRGFEQYF
CASSIHSAETLYF
CASSIHSSAETLYF
CASSIHSYNSPLYF
CASSIHWGAYEQYF
CASSIHWGQDTQYF
CASSIHWGSSYEQYF
CASSIHYNSPLYF
CASSIIGGTGQLYF
CASSIILGGLEQYF
CASSIISNERLFF
CASSIITNTGQLYF
CASSIKDTGQLYF
CASSIKGGEQYF
CASSIKGLYTLYF
CASSIKGSNERLFF
CASSIKGYNSPLYF
CASSIKNTEVFF
CASSILAQNTLYF
CASSILASAETLYF
CASSILDNSYEQYF
CASSILDSAETLYF
CASSILGANQDTQYF
CASSILGDEQYF
CASSILGDTQYF
CASSILGGAEQFF
CASSILGGALYF
CASSILGGEQYF
CASSILGGGQDTQYF
CASSILGGGQYF
CASSILGGGTGQLYF
CASSILGGLDEQYF
CASSILGGNSPLYF
CASSILGGPQNTLYF
CASSILGGRDTLYF
CASSILGGRDTQYF
CASSILGGRGAETLYF
CASSILGGRWEQYF
CASSILGGSLYF
CASSILGGSSQNTLYF
CASSILGGTLYF
CASSILGGYQDTQYF
CASSILGGYTGQLYF
CASSILGHQDTQYF
CASSILGIQDTQYF
CASSILGLNTGQLYF
CASSILGNYAEQFF
CASSILGPSAETLYF
CASSILGPYEQYF
CASSILGTGNTLYF
CASSILGYQDTQYF
CASSILNSYEQYF
CASSILNYEQYF
CASSILQDTQYF
CASSILSAETLYF
CASSILYEQYF
CASSIMGAETLYF
CASSIMGGQDTQYF
CASSIMGQGAETLYF
CASSINAEQFF
CASSINANTEVFF
CASSINRGDTQYF
CASSINRGNSPLYF
CASSINWGASQNTLYF
CASSINWGEDTQYF
CASSIPAETLYF
CASSIPDQNTLYF
CASSIPENTLYF
CASSIPGAYEQYF
CASSIPGGADTQYF
CASSIPGGAETLYF
CASSIPGGAYEQYF
CASSIPGGGAEQFF
CASSIPGGGDTQYF
CASSIPGGHEQYF
CASSIPGGNTEVFF
CASSIPGGNYAEQFF
CASSIPGLGDYEQYF
CASSIPGPGNTLYF
CASSIPGQANTEVFF
CASSIPGQGAETLYF
CASSIPGSQNTLYF
CASSIPGSTGQLYF
CASSIPGTETLYF
CASSIPGTGREVFF
CASSIPLAETLYF
CASSIPLYEQYF
CASSIPPYAEQFF
CASSIPQNTLYF
CASSIPRGYAEQFF
CASSIPRQDTQYF
CASSIPRVYEQYF
CASSIPSNTEVFF
CASSIPTAETLYF
CASSIPVQDTQYF
CASSIPWGASYEQYF
CASSIPYEQYF
CASSIQANTEVFF
CASSIQAQDTQYF
CASSIQDQDTQYF
CASSIQGAGNTLYF
CASSIQGAGQLYF
CASSIQGAGTGQLYF
CASSIQGASAETLYF
CASSIQGATGQLYF
CASSIQGGGAETLYF
CASSIQGGNTGQLYF
CASSIQGGQNTLYF
CASSIQGGSTGQLYF
CASSIQGGYAEQFF
CASSIQGHNSPLYF
CASSIQGNSPLYF
CASSIQGNTLYF
CASSIQGRNTLYF
CASSIQGSNTEVFF
CASSIQGSTEVFF
CASSIQGWNSPLYF
CASSIQGYEQYF
CASSIQNSYEQYF
CASSIQQNTLYF
CASSIQTSAETLYF
CASSIQVQDTQYF
CASSIRAERLFF
CASSIRANSDYTF
CASSIRDAQDTQYF
CASSIRDGQNTLYF
CASSIRDIYEQYF
CASSIRDKYEQYF
CASSIRDNYNSPLYF
CASSIRDQNTLYF
CASSIRDRDEQYF
CASSIRDREDTQYF
CASSIRDRGAEQFF
CASSIRDRGRDTQYF
CASSIRDRGTEVFF
CASSIRDRNAEQFF
CASSIRDSAETLYF
CASSIRDWDYEQYF
CASSIRDWGAEQFF
CASSIRDWGANYAEQFF
CASSIRDWGGNYAEQFF
CASSIRDWGGYEQYF
CASSIRDWGVEQYF
CASSIRDWVYAEQFF
CASSIRDYEQYF
CASSIRDYSYEQYF
CASSIRGEAQHF
CASSIRGFSNERLFF
CASSIRGGAETLYF
CASSIRGGDTQYF
CASSIRGGEQYF
CASSIRGGNTGQLYF
CASSIRGGNYAEQFF
CASSIRGGRYAEQFF
CASSIRGGSSAETLYF
CASSIRGGTYEQYF
CASSIRGHAETLYF
CASSIRGHTEVFF
CASSIRGIEQYF
CASSIRGISNERLFF
CASSIRGLGNTLYF
CASSIRGNQAQHF
CASSIRGPGQLYF
CASSIRGPNTGQLYF
CASSIRGPSQNTLYF
CASSIRGQNQAQHF
CASSIRGQVFF
CASSIRGRATQYF
CASSIRGRGAETLYF
CASSIRGSSDYTF
CASSIRGSTGQLYF
CASSIRGVNQAQHF
CASSIRGVQNTLYF
CASSIRGWNSPLYF
CASSIRGYTLYF
CASSIRHNSPLYF
CASSIRLGAETLYF
CASSIRLGGNTGQLYF
CASSIRLGGQDTQYF
CASSIRLGRNTGQLYF
CASSIRLGSQNTLYF
CASSIRLGVNQDTQYF
CASSIRLGYEQYF
CASSIRNQNTLYF
CASSIRQGSGAETLYF
CASSIRQGYAEQFF
CASSIRQNTGQLYF
CASSIRRAEQYF
CASSIRRAETLYF
CASSIRRRQNTLYF
CASSIRRSQNTLYF
CASSIRSAETLYF
CASSIRTENTLYF
CASSIRTEVFF
CASSIRTGGQNTLYF
CASSIRTGGYAEQFF
CASSIRTGGYEQYF
CASSIRTKDTQYF
CASSIRTSYNSPLYF
CASSISANSDYTF
CASSISANTGQLYF
CASSISDTQYF
CASSISGAQDTQYF
CASSISGDEQYF
CASSISGGADTQYF
CASSISGGGNTLYF
CASSISGGNTGQLYF
CASSISGGPGQLYF
CASSISGGQNTLYF
CASSISGGVYAEQFF
CASSISGNTGQLYF
CASSISGQNTLYF
CASSISLGGSQNTLYF
CASSISLSQNTLYF
CASSISNQDTQYF
CASSISNSGNTLYF
CASSISNTEVFF
CASSISNYAEQFF
CASSISNYEQYF
CASSISQDTQYF
CASSISRANTGQLYF
CASSISRGSSYEQYF
CASSISRSQNTLYF
CASSISSSAETLYF
CASSISTGSSYEQYF
CASSISWGEDTQYF
CASSISWGGQDTQYF
CASSISWGGQNTLYF
CASSISWGGYAEQFF
CASSISWGPNTGQLYF
CASSISWQDTQYF
CASSITAETLYF
CASSITDQDTQYF
CASSITGFAETLYF
CASSITGGAGTGQLYF
CASSITGGDSDYTF
CASSITGGHEQYF
CASSITGGRNTLYF
CASSITGGSAETLYF
CASSITGGTLYF
CASSITGGYQDTQYF
CASSITGNTEVFF
CASSITGPGNTLYF
CASSITGSNTGQLYF
CASSITGSQNTLYF
CASSITGSYNSPLYF
CASSITNQDTQYF
CASSITNTGQLYF
CASSITPSQNTLYF
CASSITTNSDYTF
CASSITVNQDTQYF
CASSIVAETLYF
CASSIVGANTEVFF
CASSIVGGGQNTLYF
CASSIVGGNTGQLYF
CASSIVGGRDTQYF
CASSIVGIEQYF
CASSIVGNTGQLYF
CASSIVGNTLYF
CASSIVGQNTLYF
CASSIVGTGGANTLYF
CASSIVSYEQYF
CASSIVWGNTGQLYF
CASSIWASAETLYF
CASSIWDNYAEQFF
CASSIWDTQYF
CASSIWGAYEQYF
CASSIWGDTLYF
CASSIWGEQYF
CASSIWGGRAETLYF
CASSIWGGSNTLYF
CASSIWGGSQNTLYF
CASSIWGGSSYEQYF
CASSIWGKNTLYF
CASSIWGLNTGQLYF
CASSIWGREQYF
CASSIWGSGNTLYF
CASSIWGSGQLYF
CASSIWGTSQNTLYF
CASSIWGYAEQFF
CASSIYNQDTQYF
CASSIYRNTGQLYF
CASSIYSNYAEQFF
CASSIYSQDTQYF
CASSIYWGGDEQYF
CASSKANSDYTF
CASSKDKNSDYTF
CASSKDNSYEQYF
CASSKDRGYAEQFF
CASSKDRNQDTQYF
CASSKDTQYF
CASSKDWASAETLYF
CASSKDWGGYAEQFF
CASSKDWGKDTQYF
CASSKDWGSQNTLYF
CASSKDWGSYEQYF
CASSKDWGTYEQYF
CASSKDWGVEQYF
CASSKDWGYQDTQYF
CASSKGANTGQLYF
CASSKGDSAETLYF
CASSKGFEQYF
CASSKGGAYEQYF
CASSKGGNTGQLYF
CASSKGGNTQYF
CASSKGGTEVFF
CASSKGGVYEQYF
CASSKGGYEQYF
CASSKGLGGNTGQLYF
CASSKGLGGPETLYF
CASSKGLGSSYEQYF
CASSKGNSDYTF
CASSKGNSPLYF
CASSKGQANSDYTF
CASSKGQANTEVFF
CASSKGQDTQYF
CASSKGQGANSDYTF
CASSKGQGANTEVFF
CASSKGQGPGQLYF
CASSKGQGTEVFF
CASSKGQHQDTQYF
CASSKGQNTEVFF
CASSKGQTSAETLYF
CASSKGRNTGQLYF
CASSKGSGNTLYF
CASSKGTDSAETLYF
CASSKGTGGAETLYF
CASSKGTGIAEQFF
CASSKGTGNTGQLYF
CASSKGVYEQYF
CASSKHANTEVFF
CASSKKNYAEQFF
CASSKLGAETLYF
CASSKLGGNYAEQFF
CASSKLGGTEQYF
CASSKLGNYAEQFF
CASSKLGSNTGQLYF
CASSKLGSSAETLYF
CASSKLSAETLYF
CASSKLSQNTLYF
CASSKNQDTQYF
CASSKNRGTGQLYF
CASSKNSPLYF
CASSKNYEQYF
CASSKQANSDYTF
CASSKQGADTQYF
CASSKQGAGAEQFF
CASSKQGAGTGQLYF
CASSKQGANTEVFF
CASSKQGGNTEVFF
CASSKQGNQDTQYF
CASSKQGNSDYTF
CASSKQGNSPLYF
CASSKQGQDTQYF
CASSKQGRAEQFF
CASSKQGSYEQYF
CASSKQGTEVFF
CASSKQGTSAETLYF
CASSKQNTEVFF
CASSKQTEVFF
CASSKRGGNYAEQFF
CASSKRGTGQLYF
CASSKRVAEQFF
CASSKSSYEQYF
CASSKTASGNTLYF
CASSKTGDGNTLYF
CASSKTGDSYEQYF
CASSKTGENTLYF
CASSKTGFYEQYF
CASSKTGGADTQYF
CASSKTGGANERLFF
CASSKTGGASDYTF
CASSKTGGASQNTLYF
CASSKTGGEDTQYF
CASSKTGGGQDTQYF
CASSKTGGQNTLYF
CASSKTGNQDTQYF
CASSKTGNTEVFF
CASSKTGSDYTF
CASSKTGSYEQYF
CASSKTGVQNTLYF
CASSKTGVSYEQYF
CASSKTGVTGQLYF
CASSKTNNYAEQFF
CASSKTSQNTLYF
CASSKTSSAETLYF
CASSKYEQYF
CASSLAAGNTLYF
CASSLAATEVFF
CASSLADAEQFF
CASSLADNQAQHF
CASSLADNSPLYF
CASSLADSQDTQYF
CASSLADSSYEQYF
CASSLADWGYAEQFF
CASSLAENTGQLYF
CASSLAEQDTQYF
CASSLAEQYF
CASSLAETYEQYF
CASSLAEYNSPLYF
CASSLAGAEQFF
CASSLAGAETLYF
CASSLAGASAETLYL
CASSLAGASNERLFF
CASSLAGATGQLYF
CASSLAGERLFF
CASSLAGFEQYF
CASSLAGFNQAQHF
CASSLAGFYAEQFF
CASSLAGGAAETLYF
CASSLAGGAEQFF
CASSLAGGAGEQYF
CASSLAGGANTEVFF
CASSLAGGARNTLYF
CASSLAGGASQNTLYF
CASSLAGGDYEQYF
CASSLAGGFYEQYF
CASSLAGGGNTLYF
CASSLAGGGTMLSSSSDQAEQFF
CASSLAGGKDTQYF
CASSLAGGLDTQYF
CASSLAGGLYAEQFF
CASSLAGGPSQNTLYF
CASSLAGGQLYF
CASSLAGGRGEQYF
CASSLAGGTSQNTLYF
CASSLAGGVAETLYF
CASSLAGGVYAEQFF
CASSLAGGYQDTQYF
CASSLAGKNTEVFF
CASSLAGKNTLYF
CASSLAGLSYEQYF
CASSLAGNQAQHF
CASSLAGPEVFF
CASSLAGPSQNTLYF
CASSLAGQGDTQYF
CASSLAGQLYF
CASSLAGQNERLFF
CASSLAGQNTEVFF
CASSLAGQNTGQLYF
CASSLAGRAEQFF
CASSLAGRAQDTQYF
CASSLAGREVFF
CASSLAGRNQAQHF
CASSLAGRNTGQLYF
CASSLAGTAETLYF
CASSLAGTDAEQFF
CASSLAGTGAYEQYF
CASSLAGTGDAEQFF
CASSLAGTGGDTQYF
CASSLAGTGGNTEVFF
CASSLAGTGNAEQFF
CASSLAGTGNYAEQFF
CASSLAGTNSDYTF
CASSLAGTSYAEQFF
CASSLAGTYEQYF
CASSLAGVAETLYF
CASSLAGVQNTLYF
CASSLAGVREQYF
CASSLAGVSAETLYF
CASSLAGVYAEQFF
CASSLAGYNSPLYF
CASSLAGYTGQLYF
CASSLAHSDYTF
CASSLAHSNTEVFF
CASSLAINTEVFF
CASSLAKDTQYF
CASSLAKFYAEQFF
CASSLAKNSDYTF
CASSLAKNYAEQFF
CASSLAKSQNTLYF
CASSLAKYEQYF
CASSLALGAETLYF
CASSLALGGDTQYF
CASSLALGGGQDTQYF
CASSLALGGRNTLYF
CASSLALGRAETLYF
CASSLALNTEVFF
CASSLALSNERLFF
CASSLANAEQFF
CASSLANNQAQHF
CASSLANNSPLYF
CASSLANSYEQYF
CASSLAPAYEQYF
CASSLAPDYEQYF
CASSLAPGNTGQLYF
CASSLAPGQNYAEQFF
CASSLAPSGNTLYF
CASSLAQGPNERLFF
CASSLAQGSEYF
CASSLAQIANTEVFF
CASSLAQNQAQHF
CASSLAQQDTQYF
CASSLARDEQYF
CASSLAREYEQYF
CASSLARGDTEVFF
CASSLARGDTGQLYF
CASSLARGDTQYF
CASSLARGGEQYF
CASSLARGNSDYTF
CASSLARGQDTQYF
CASSLARQNTLYF
CASSLARQQDTQYF
CASSLASDNYAEQFF
CASSLATGGAETLYF
CASSLATGGQDTQYF
CASSLATGGYEQYF
CASSLATGLDTEVFF
CASSLATNQDTQYF
CASSLATNSDYTF
CASSLATQDTQYF
CASSLAVEQYF
CASSLAVGQLYF
CASSLAVNRVAEQFF
CASSLAVYAEQFF
CASSLAWDQDTQYF
CASSLAWGAETLYF
CASSLAWGGQDTQYF
CASSLAWGNTLYF
CASSLAWGRAETLYF
CASSLAWGTYEQYF
CASSLAYAEQFF
CASSLDDQDTQYF
CASSLDFQDTQYF
CASSLDFSAETLYF
CASSLDFSQNTLYF
CASSLDGAGNTLYF
CASSLDGASQNTLYF
CASSLDGDNYAEQFF
CASSLDGEVFF
CASSLDGGAAAEQFF
CASSLDGGEQYF
CASSLDGGGDTQYF
CASSLDGGPEVFF
CASSLDGGSQNTLYF
CASSLDGNNSPLYF
CASSLDGNQAQHF
CASSLDGNTEVFF
CASSLDGQLYF
CASSLDGRAETLYF
CASSLDGSYNSPLYF
CASSLDINTEVFF
CASSLDINTGQLYF
CASSLDKKNTLYF
CASSLDKNYEQYF
CASSLDKTNSDYTF
CASSLDKYAEQFF
CASSLDKYNSPLYF
CASSLDLQDTQYF
CASSLDLYEQYF
CASSLDNNSYEQYF
CASSLDNRNTLYF
CASSLDRAYAEQFF
CASSLDREGSPLYF
CASSLDREQAQHF
CASSLDRETLYF
CASSLDRGAAEQFF
CASSLDRGANTGQLYF
CASSLDRGATEVFF
CASSLDRGDTGQLYF
CASSLDRGENTLYF
CASSLDRGGETLYF
CASSLDRGGGAETLYF
CASSLDRGGGNTLYF
CASSLDRGGNSPLYF
CASSLDRGGQDTQYF
CASSLDRGHNSPLYF
CASSLDRGHSPLYF
CASSLDRGHTGQLYF
CASSLDRGLQNTLYF
CASSLDRGLRQNTLYF
CASSLDRGNTQYF
CASSLDRGNYAEQFF
CASSLDRGPSDYTF
CASSLDRGQAEQFF
CASSLDRGRAEQFF
CASSLDRGRAETLYF
CASSLDRGREDTQYF
CASSLDRGRGAETLYF
CASSLDRGRQDTQYF
CASSLDRGRSPLYF
CASSLDRGRTEVFF
CASSLDRGRYAEQFF
CASSLDRGRYNSPLYF
CASSLDRGSYEQYF
CASSLDRGWAEQFF
CASSLDRNERLFF
CASSLDRNNERLFF
CASSLDRNSGNTLYF
CASSLDRNSYEQYF
CASSLDRQAQHF
CASSLDRRANQAQHF
CASSLDRRDTQYF
CASSLDRRNSPLYF
CASSLDRRQDTQYF
CASSLDRRYEQYF
CASSLDRSAETLYF
CASSLDRSYEQYF
CASSLDRVDSDYTF
CASSLDRVGEQYF
CASSLDRVQDTQYF
CASSLDRVRQAQHF
CASSLDRYNSPLYF
CASSLDSGQYF
CASSLDSNNSPLYF
CASSLDSNSDYTF
CASSLDSNSPLYF
CASSLDSNTEVFF
CASSLDSSSQNTLYF
CASSLDTETLYF
CASSLDTQAQHF
CASSLDTSGNTLYF
CASSLDTTGQLYF
CASSLDTTYEQYF
CASSLDWARVNSDYTF
CASSLDWASSYEQYF
CASSLDWDNQDTQYF
CASSLDWDQNTLYF
CASSLDWDTQYF
CASSLDWEDTQYF
CASSLDWEYEQYF
CASSLDWGADTQYF
CASSLDWGALYEQYF
CASSLDWGASQNTLYF
CASSLDWGEQYF
CASSLDWGFYAEQFF
CASSLDWGGAGTLYF
CASSLDWGGANTQYF
CASSLDWGGHAEQFF
CASSLDWGGNYAEQFF
CASSLDWGGRAETLYF
CASSLDWGGTQYF
CASSLDWGGWAEQFF
CASSLDWGHEQYF
CASSLDWGHQDTQYF
CASSLDWGIQDTQYF
CASSLDWGNAEQFF
CASSLDWGNSYEQYF
CASSLDWGPQDTQYF
CASSLDWGPSQNTLYF
CASSLDWGRNTGQLYF
CASSLDWGRYAEQFF
CASSLDWGSDTQYF
CASSLDWGSYAEQFF
CASSLDWGVAEQFF
CASSLDWGVAETLYF
CASSLDWGVEDTQYF
CASSLDWGVGAEQFF
CASSLDWGVQDTQYF
CASSLDWNTLYF
CASSLDWSNTGQLYF
CASSLDWSSAETLYF
CASSLDWSSQNTLYF
CASSLDWTSQNTLYF
CASSLDWVDTQYF
CASSLDWVGQNTLYF
CASSLDWVYAEQFF
CASSLDWVYEQYF
CASSLDYQDTQYF
CASSLDYSAETLYF
CASSLDYYEQYF
CASSLEADTQYF
CASSLEAENTLYF
CASSLEAEVFF
CASSLEAGAYEQYF
CASSLEAGFEQYF
CASSLEAGGALEQYF
CASSLEAGGNQDTQYF
CASSLEAGGYAEQFF
CASSLEAGSYEQYF
CASSLEDNQDTQYF
CASSLEENTGQLYF
CASSLEGADTEVFF
CASSLEGAETLYF
CASSLEGAGEQYF
CASSLEGAGTEVFF
CASSLEGAGTGQLYF
CASSLEGAGYAEQFF
CASSLEGANYAEQFF
CASSLEGAPGNTLYF
CASSLEGAQDTQYF
CASSLEGARNSPLYF
CASSLEGASNERLFF
CASSLEGDGNTLYF
CASSLEGDSAETLYF
CASSLEGDSYEQYF
CASSLEGDTLYF
CASSLEGFAEQFF
CASSLEGFGNTLYF
CASSLEGFQNTLYF
CASSLEGFTEVFF
CASSLEGGAEQYF
CASSLEGGAGQNTLYF
CASSLEGGDTEVFF
CASSLEGGHTGQLYF
CASSLEGGLYEQYF
CASSLEGGNQAQHF
CASSLEGGPNERLFF
CASSLEGGRAETLYF
CASSLEGGRYAEQFF
CASSLEGGSNERLFF
CASSLEGGSQNTLYF
CASSLEGGSSQNTLYF
CASSLEGGSSYEQYF
CASSLEGISYNSPLYF
CASSLEGLDTEVFF
CASSLEGNNSPLYF
CASSLEGNSGNTLYF
CASSLEGPDTQYF
CASSLEGQAEQFF
CASSLEGQGYERLFF
CASSLEGRAETLYF
CASSLEGRDSDYTF
CASSLEGRGAEQFF
CASSLEGRGSDYTF
CASSLEGSERLFF
CASSLEGSNTGQLYF
CASSLEGTDYTF
CASSLEGTNSDYTF
CASSLEGTQDTQYF
CASSLEGTSAETLYF
CASSLEGVYAEQFF
CASSLEGWAEQFF
CASSLEGWGYEQYF
CASSLEGYNQAQHF
CASSLEGYSDYTF
CASSLEGYTEVFF
CASSLEGYTGQLYF
CASSLEINQDTQYF
CASSLEINSDYTF
CASSLEISGNTLYF
CASSLELNTEVFF
CASSLELSYEQYF
CASSLELYEQYF
CASSLENNNQAQHF
CASSLENNSPLYF
CASSLENSDYTF
CASSLENSQNTLYF
CASSLENSYNSPLYF
CASSLEPTSAETLYF
CASSLEQNERLFF
CASSLEQQDTQYF
CASSLERANTGQLYF
CASSLERDTQYF
CASSLERGANTGQLYF
CASSLERGDTEVFF
CASSLERGNTEVFF
CASSLERGRAETLYF
CASSLERGSAETLYF
CASSLERSQNTLYF
CASSLESNSDYTF
CASSLESSAETLYF
CASSLESYEQYF
CASSLETAETLYF
CASSLETGDTLYF
CASSLETGGDEQYF
CASSLETGGEQYF
CASSLETGGSEQYF
CASSLETGKDTQYF
CASSLETGVEQYF
CASSLETGWAEQFF
CASSLETTSAETLYF
CASSLETTYEQYF
CASSLEVDTQYF
CASSLEVNSDYTF
CASSLEVSNERLFF
CASSLEWAYEQYF
CASSLEWGYEQYF
CASSLEYSDYTF
CASSLFASQNTLYF
CASSLFDSAETLYF
CASSLFENTLYF
CASSLFFNQDTQYF
CASSLFGAGDTQYF
CASSLFGANSDYTF
CASSLFGANTEVFF
CASSLFGANTGQLYF
CASSLFGARQNTLYF
CASSLFGENTLYF
CASSLFGESAETLYF
CASSLFGFEQYF
CASSLFGGAAETLYF
CASSLFGGAEVFF
CASSLFGGAFEQYF
CASSLFGGAGQNTLYF
CASSLFGGAYAEQFF
CASSLFGGDSPLYF
CASSLFGGDTQYF
CASSLFGGGGNYAEQFF
CASSLFGGGSAETLYF
CASSLFGGGSDYTF
CASSLFGGLQDTQYF
CASSLFGGNSDYTF
CASSLFGGPYEQYF
CASSLFGGRYAEQFF
CASSLFGGSETLYF
CASSLFGGSQDTQYF
CASSLFGHEQYF
CASSLFGNNYAEQFF
CASSLFGNSNERLFF
CASSLFGNTEVFF
CASSLFGNTGQLYF
CASSLFGQGAETLYF
CASSLFGQGTEVFF
CASSLFGTGGAETLYF
CASSLFGTGYAEQFF
CASSLFGTQDTQYF
CASSLFGTSAETLYF
CASSLFGTYEQYF
CASSLFGVNQDTQYF
CASSLFKNTEVFF
CASSLFLEQDTQYF
CASSLFLGAYEQYF
CASSLFLGEDTQYF
CASSLFLGGAETLYF
CASSLFLGGGTGQLYF
CASSLFLGGQDTQYF
CASSLFLGTETLYF
CASSLFLGTNTGQLYF
CASSLFLGVNQDTQYF
CASSLFLGVYEQYF
CASSLFLGYEQYF
CASSLFLNQDTQYF
CASSLFLSSYEQYF
CASSLFNSAETLYF
CASSLFNSGNTLYF
CASSLFNSQNTLYF
CASSLFPANTEVFF
CASSLFPDTEVFF
CASSLFPGGDTEVFF
CASSLFPGNTGQLYF
CASSLFPGYAEQFF
CASSLFPNERLFF
CASSLFPSAETLYF
CASSLFPSNTEVFF
CASSLFPSSAETLYF
CASSLFQANTEVFF
CASSLFQGAETLYF
CASSLFQGGNTGQLYF
CASSLFQGGTEVFF
CASSLFQGGYAEQFF
CASSLFQGNTGQLYF
CASSLFQGSAETLYF
CASSLFQGSTEVFF
CASSLFQISYEQYF
CASSLFQKNTLYF
CASSLFQNAEQFF
CASSLFQNSDYTF
CASSLFQNYNSPLYF
CASSLFQQNTLYF
CASSLFQSAETLYF
CASSLFQSYEQYF
CASSLFRANSDYTF
CASSLFRDKNTLYF
CASSLFRDSSGNTLYF
CASSLFRDTLYF
CASSLFRDWGDEQYF
CASSLFRFSQNTLYF
CASSLFRGRGAETLYF
CASSLFRLGEDTQYF
CASSLFRNSDYTF
CASSLFRSSAETLYF
CASSLFRSSYEQYF
CASSLFRTGGYEQYF
CASSLFRVAETLYF
CASSLFRVQDTQYF
CASSLFSAEQFF
CASSLFSAKTLYF
CASSLFSANTEVFF
CASSLFSGDTGQLYF
CASSLFSGGYEQYF
CASSLFSGNTLYF
CASSLFSGVEQYF
CASSLFTGGFSQNTLYF
CASSLFTGRSQNTLYF
CASSLFTNTEVFF
CASSLFVGGQDTQYF
CASSLFWDPNTEVFF
CASSLFWDQDTQYF
CASSLFWEDTQYF
CASSLFWGADTGQLYF
CASSLFWGAETLYF
CASSLFWGDEQYF
CASSLFWGDTLYF
CASSLFWGENTLYF
CASSLFWGGANTQYF
CASSLFWGGDAETLYF
CASSLFWGGGAEQFF
CASSLFWGGSQNTLYF
CASSLFWGGYEQYF
CASSLFWGKDTQYF
CASSLFWGNQDTQYF
CASSLFWGNTGQLYF
CASSLFWGNYAEQFF
CASSLFWGRDTQYF
CASSLFWGSSQNTLYF
CASSLFWGVAEQFF
CASSLFWVNQDTQYF
CASSLGAASAETLYF
CASSLGAEVFF
CASSLGAGNSPLYF
CASSLGAGTLYF
CASSLGAKKDTQYF
CASSLGALYAEQFF
CASSLGANQAQHF
CASSLGAPYEQYF
CASSLGAQYF
CASSLGARAEQFF
CASSLGARAETLYF
CASSLGARDTQYF
CASSLGAREVFF
CASSLGATYAEQFF
CASSLGDGAEQFF
CASSLGDGDTQYF
CASSLGDGNTLYF
CASSLGDGSDYTF
CASSLGDGTGQLYF
CASSLGDISAETLYF
CASSLGDKDTQYF
CASSLGDKYEQYF
CASSLGDNNSPLYF
CASSLGDNNYAEQFF
CASSLGDNQAQHF
CASSLGDNSGNTLYF
CASSLGDRDSDYTF
CASSLGDRENSDYTF
CASSLGDREYEQYF
CASSLGDRGAETLYF
CASSLGDRGAEVFF
CASSLGDRGGNTLYF
CASSLGDRGNSPLYF
CASSLGDRGTQYF
CASSLGDRVYEQYF
CASSLGDSANTEVFF
CASSLGDSPLYF
CASSLGDTQAQHF
CASSLGDTSYEQYF
CASSLGDTYEQYF
CASSLGDWGAAEQFF
CASSLGDWGAEQFF
CASSLGDWGQNTLYF
CASSLGDWGSAEQFF
CASSLGDYAEQFF
CASSLGDYNSPLYF
CASSLGEAYEQYF
CASSLGEGDTQYF
CASSLGEGETLYF
CASSLGEGNTLYF
CASSLGEGQAQHF
CASSLGEGTLYF
CASSLGEGYAEQFF
CASSLGENQDTQYF
CASSLGEYAEQFF
CASSLGFNSPLYF
CASSLGFSAETLYF
CASSLGFYNSPLYF
CASSLGGAAEQFF
CASSLGGAAETLYF
CASSLGGADAEQFF
CASSLGGADAETLYF
CASSLGGADNSPLYF
CASSLGGADYEQYF
CASSLGGAEDTQYF
CASSLGGAGNSPLYF
CASSLGGAGTLYF
CASSLGGAPEQYF
CASSLGGAREQYF
CASSLGGARGAETLYF
CASSLGGARSAETLYF
CASSLGGDERLFF
CASSLGGDNQDTQYF
CASSLGGDQAQHF
CASSLGGDSAETLYF
CASSLGGEAETLYF
CASSLGGEEQYF
CASSLGGEGQNTLYF
CASSLGGENTEVFF
CASSLGGFQDTQYF
CASSLGGFSYEQYF
CASSLGGFTEVFF
CASSLGGGAAETLYF
CASSLGGGADEQYF
CASSLGGGADTQYF
CASSLGGGAGQNTLYF
CASSLGGGALEQYF
CASSLGGGANSDYTF
CASSLGGGASAETLYF
CASSLGGGDAEQFF
CASSLGGGDEQYF
CASSLGGGDSDYTF
CASSLGGGGGAETLYF
CASSLGGGGNERLFF
CASSLGGGGTEVFF
CASSLGGGGYAEQFF
CASSLGGGHTLYF
CASSLGGGHYEQYF
CASSLGGGNSDYTF
CASSLGGGPYEQYF
CASSLGGGQYF
CASSLGGGRAETLYF
CASSLGGGRDAEQFF
CASSLGGGRSAETLYF
CASSLGGGSPLYF
CASSLGGGSSAETLYF
CASSLGGGVSNERLFF
CASSLGGGVYAEQFF
CASSLGGHEQYF
CASSLGGHQAQHF
CASSLGGHSYEQYF
CASSLGGISNERLFF
CASSLGGITGQLYF
CASSLGGKNSPLYF
CASSLGGLDAEQFF
CASSLGGLDQNTLYF
CASSLGGLDTLYF
CASSLGGLEVFF
CASSLGGLGAETLYF
CASSLGGLGQDTQYF
CASSLGGLNQAQHF
CASSLGGLSAETLYF
CASSLGGMDAEQFF
CASSLGGNGNTLYF
CASSLGGPAEQFF
CASSLGGPDSDYTF
CASSLGGPDYTF
CASSLGGPEVFF
CASSLGGPGAETLYF
CASSLGGPGTGQLYF
CASSLGGPNSDYTF
CASSLGGPSPLYF
CASSLGGPTGQLYF
CASSLGGPYNSPLYF
CASSLGGQEQYF
CASSLGGQGDTQYF
CASSLGGQGNSPLYF
CASSLGGQNNSPLYF
CASSLGGQNYEQYF
CASSLGGQQNTLYF
CASSLGGRGDEQYF
CASSLGGRHAEQFF
CASSLGGRHEQYF
CASSLGGRHQDTQYF
CASSLGGRPDTQYF
CASSLGGRRDTQYF
CASSLGGRREQYF
CASSLGGRSAEQFF
CASSLGGRSEQYF
CASSLGGRWAEQFF
CASSLGGSAKTLYF
CASSLGGSEQYF
CASSLGGSNQDTQYF
CASSLGGSPYEQYF
CASSLGGTEQFF
CASSLGGTGAETLYF
CASSLGGTINQDTQYF
CASSLGGTNERLFF
CASSLGGTSQNTLYF
CASSLGGTSYEQYF
CASSLGGVNNQAQHF
CASSLGGVSAETLYF
CASSLGGVSNERLFF
CASSLGGVTLYF
CASSLGGWGAETLYF
CASSLGHEQYF
CASSLGHHQDTQYF
CASSLGHLQDTQYF
CASSLGHNSGNTLYF
CASSLGHNSPLYF
CASSLGHPNTEVFF
CASSLGHRVPEVFF
CASSLGHSAETLYF
CASSLGHSNSDYTF
CASSLGHSSAETLYF
CASSLGHTNSDYTF
CASSLGHYNSPLYF
CASSLGINSPLYF
CASSLGISAETLYF
CASSLGKDSDYTF
CASSLGKNQDTQYF
CASSLGLASYEQYF
CASSLGLGADTQYF
CASSLGLGAYAEQFF
CASSLGLGDAEQFF
CASSLGLGENYAEQFF
CASSLGLGEYEQYF
CASSLGLGGASYEQYF
CASSLGLGGFSAETLYF
CASSLGLGGGAEQFF
CASSLGLGGGEQYF
CASSLGLGGGQDTQYF
CASSLGLGGHQDTQYF
CASSLGLGGHTLYF
CASSLGLGGPYEQYF
CASSLGLGGQTLYF
CASSLGLGGRGAEQFF
CASSLGLGGRKDTQYF
CASSLGLGGRNTGQLYF
CASSLGLGGRSSYEQYF
CASSLGLGGRTEQFF
CASSLGLGGSAEQFF
CASSLGLGGSEQYF
CASSLGLGGTQYF
CASSLGLGGTYEQYF
CASSLGLGGWAEQFF
CASSLGLGSETLYF
CASSLGLGVAEQFF
CASSLGLGVDTQYF
CASSLGLGVEQYF
CASSLGLGVNTLYF
CASSLGLGVQDTQYF
CASSLGLNSYEQYF
CASSLGLNTLYF
CASSLGLTYEQYF
CASSLGLYNSPLYF
CASSLGMGSPLYF
CASSLGNSGNTPYF
CASSLGPENTLYF
CASSLGPEVFF
CASSLGPGNTEVFF
CASSLGPGQNTLYF
CASSLGPGSYEQYF
CASSLGPISNERLFF
CASSLGPKDTQYF
CASSLGPSNSDYTF
CASSLGPSSYEQYF
CASSLGPTGGEDTQYF
CASSLGQANERLFF
CASSLGQANTEVLF
CASSLGQDSYEQYF
CASSLGQDYEQYF
CASSLGQEGDTQYF
CASSLGQEGTEVFF
CASSLGQGADEQYF
CASSLGQGANERLFF
CASSLGQGAQAQHF
CASSLGQGAQNTLYF
CASSLGQGATGQLYF
CASSLGQGDGNTLYF
CASSLGQGERLFF
CASSLGQGGNSPLYF
CASSLGQGGSAETLYF
CASSLGQGHSDYTF
CASSLGQGIAETLYF
CASSLGQGIERLFF
CASSLGQGKAEQFF
CASSLGQGKNERLFF
CASSLGQGNEQYF
CASSLGQGNQDTQYF
CASSLGQGPDTQYF
CASSLGQGPNTEVFF
CASSLGQGRLFF
CASSLGQGRSDYTF
CASSLGQGRSPLYF
CASSLGQGRTGQLYF
CASSLGQGSDTQYF
CASSLGQGSNSPLYF
CASSLGQGSPLYF
CASSLGQGSQDTQYF
CASSLGQGTNTEVFF
CASSLGQGVTGQLYF
CASSLGQGWNSPLYF
CASSLGQHAEQFF
CASSLGQHTEVFF
CASSLGQKNSPLYF
CASSLGQKQDTQYF
CASSLGQLYF
CASSLGQPSQNTLYF
CASSLGQRQNTLYF
CASSLGQRYAEQFF
CASSLGQSYAEQFF
CASSLGQSYNSPLYF
CASSLGQTGQLYF
CASSLGQTNSPLYF
CASSLGQVGNTLYF
CASSLGQVYAEQFF
CASSLGQYNNQAQHF
CASSLGQYTEVFF
CASSLGQYTGQLYF
CASSLGRAAETLYF
CASSLGRAGTGQLYF
CASSLGRANQAQHF
CASSLGRASDYTF
CASSLGRATLYF
CASSLGRDSDYTF
CASSLGREGVFF
CASSLGREVFF
CASSLGRGAEQFF
CASSLGRGDEQYF
CASSLGRGDNQAQHF
CASSLGRGEVFF
CASSLGRGGDTQYF
CASSLGRGGTGQLYF
CASSLGRGHAEQFF
CASSLGRGHTEVFF
CASSLGRGLGTEVFF
CASSLGRGPSQNTLYF
CASSLGRGREQYF
CASSLGRGRFERLFF
CASSLGRGRQNTLYF
CASSLGRGTTGQLYF
CASSLGRIYAEQFF
CASSLGRKNTLYF
CASSLGRNAETLYF
CASSLGRNERLFF
CASSLGRRAETLYF
CASSLGRREQYF
CASSLGRTNTEVFF
CASSLGRVDTQYF
CASSLGRVNYAEQFF
CASSLGRVSDYTF
CASSLGSEQYF
CASSLGSERLFF
CASSLGSSETLYF
CASSLGTANERLFF
CASSLGTANQDTQYF
CASSLGTANTEVSF
CASSLGTANYAEQFF
CASSLGTAQAQHF
CASSLGTAQDTQYF
CASSLGTDYNSPLYF
CASSLGTEQYF
CASSLGTGAAEQFF
CASSLGTGADTQYF
CASSLGTGAERLFF
CASSLGTGAEVFF
CASSLGTGAGQLYF
CASSLGTGALYF
CASSLGTGATGQLYF
CASSLGTGDGEQYF
CASSLGTGDNSPLYF
CASSLGTGDPEVFF
CASSLGTGDSYEQYF
CASSLGTGDTLYF
CASSLGTGEAQHF
CASSLGTGENTGQLYF
CASSLGTGFNERLFF
CASSLGTGFSYEQYF
CASSLGTGGAEVFF
CASSLGTGGAGAEQFF
CASSLGTGGAHEQYF
CASSLGTGGASAETLYF
CASSLGTGGDAEQFF
CASSLGTGGDQDTQYF
CASSLGTGGEDTQYF
CASSLGTGGFQNTLYF
CASSLGTGGFTEVFF
CASSLGTGGGEQFF
CASSLGTGGGGAETLYF
CASSLGTGGGSAETLYF
CASSLGTGGGTQYF
CASSLGTGGHAEQFF
CASSLGTGGHSDYTF
CASSLGTGGHTLYF
CASSLGTGGLAEQFF
CASSLGTGGNEQYF
CASSLGTGGRDNYAEQFF
CASSLGTGGRQNTLYF
CASSLGTGGSEQYF
CASSLGTGGSGQLYF
CASSLGTGGVNQAQHF
CASSLGTGGVQNTLYF
CASSLGTGHSDYTF
CASSLGTGHTGQLYF
CASSLGTGIYEQYF
CASSLGTGKYAEQFF
CASSLGTGLYAEQFF
CASSLGTGPGQLYF
CASSLGTGRGQNTLYF
CASSLGTGRNSDYTF
CASSLGTGRNTLYF
CASSLGTGRYAEQFF
CASSLGTGSDTQYF
CASSLGTGSNTEVFF
CASSLGTGSNTQYF
CASSLGTGSTGQLYF
CASSLGTGTETLYF
CASSLGTGTGNTLYF
CASSLGTGTSQNTLYF
CASSLGTGVERLFF
CASSLGTGVGAEQFF
CASSLGTGVSGNTLYF
CASSLGTGYNSPLYF
CASSLGTGYSDYTF
CASSLGTGYYEQYF
CASSLGTHNSPLYF
CASSLGTHQNTLYF
CASSLGTHYEQYF
CASSLGTIYAEQFF
CASSLGTKANTGQLYF
CASSLGTKNSDYTF
CASSLGTLNTEVFF
CASSLGTNNNQAQHF
CASSLGTNNSPLYF
CASSLGTPEVFF
CASSLGTPNSDYTF
CASSLGTPSQNTLYF
CASSLGTSGNTLYF
CASSLGTTGQLYF
CASSLGTTQDTQYF
CASSLGTVPQYF
CASSLGTYNERLFF
CASSLGVDTGQLYF
CASSLGVGEQYF
CASSLGVGGQDTQYF
CASSLGVGSDYTF
CASSLGVGTLYF
CASSLGVPNERLFF
CASSLGVQNTLYL
CASSLGVRDTQYF
CASSLGVSDYTF
CASSLGVTLYF
CASSLGVTQYF
CASSLGWDQNTLYF
CASSLGWDTQYF
CASSLGWEQYF
CASSLGWGADQNTLYF
CASSLGWGAETLYF
CASSLGWGDGEQYF
CASSLGWGDTGQLYF
CASSLGWGGASAETLYF
CASSLGWGGGAETLYF
CASSLGWGGNTLYF
CASSLGWGGTETLYF
CASSLGWGIYEQYF
CASSLGWGNTLYF
CASSLGWGSTGQLYF
CASSLGWNTLYF
CASSLGWSQNTLYF
CASSLGWVYAEQFF
CASSLGYQNTLYF
CASSLHFRVEQYF
CASSLHGSYEQYF
CASSLHKSQNTLYF
CASSLHLNQDTQYF
CASSLHLQDTQYF
CASSLHNAEQFF
CASSLHNANTEVFF
CASSLHNSGNTLYF
CASSLHRAGQDTQYF
CASSLHRDSDYTF
CASSLHRDYEQYF
CASSLHRGPEQFF
CASSLHRGRTEVFF
CASSLHRGSEQYF
CASSLHRGSQDTQYF
CASSLHRRGTGQLYF
CASSLHRSSYEQYF
CASSLHRVDSDYTF
CASSLHSDYTF
CASSLHSQDTQYF
CASSLHSSGNTLYF
CASSLHWDSYEQYF
CASSLHWENTGQLYF
CASSLHWGEDTQYF
CASSLHWGGAEQFF
CASSLHWGGYEQYF
CASSLHWGIQDTQYF
CASSLHWGSSYEQYF
CASSLHWGVYAEQFF
CASSLIANTGQLYF
CASSLIDEQYF
CASSLIGDQDTQYF
CASSLIGDSDYTF
CASSLIGEQYF
CASSLIGGSYEQYF
CASSLIGGYEQYF
CASSLIGNTEVFF
CASSLIGNTLYF
CASSLIGQGAETLYF
CASSLIGSAETLYF
CASSLIGTGQLYF
CASSLIGYEQYF
CASSLIISYEQYF
CASSLILGYEQYF
CASSLINNQAQHF
CASSLINSDYTF
CASSLIQGNTGQLYF
CASSLIQNSDYTF
CASSLIQQDTQYF
CASSLIRQDTQYF
CASSLISGGYAEQFF
CASSLISNTGQLYF
CASSLISYNSPLYF
CASSLITGEDTQYF
CASSLITSAETLYF
CASSLIWGAETLYF
CASSLIWGDEQYF
CASSLIWGNYAEQFF
CASSLIWGQDTQYF
CASSLIYNSPLYF
CASSLKAEDTQYF
CASSLKDREVFF
CASSLKDRGLEQYF
CASSLKENTLYF
CASSLKERDTQYF
CASSLKFEQYF
CASSLKFSNERLFF
CASSLKGAAETLYF
CASSLKGAETLYF
CASSLKGANTEVFF
CASSLKGASAETLYF
CASSLKGAYEQYF
CASSLKGDEQYF
CASSLKGFNERLFF
CASSLKGGAEQFF
CASSLKGGNQAQHF
CASSLKGGNSPLYF
CASSLKGGNYAEQFF
CASSLKGGSQNTLYF
CASSLKGKDTQYF
CASSLKGNSDYTF
CASSLKGPGQLYF
CASSLKGQGQDTQYF
CASSLKGQNTLYF
CASSLKGRAEQFF
CASSLKGRGAETLYF
CASSLKGSAETLYF
CASSLKGSDYTF
CASSLKGSNSDYTF
CASSLKGSQDTQYF
CASSLKGSQNTLYF
CASSLKGSSAETLYF
CASSLKGSSYEQYF
CASSLKGSYEQYF
CASSLKGSYNSPLYF
CASSLKGTEVFF
CASSLKKNYAEQFF
CASSLKNNQDTQYF
CASSLKPSAETLYF
CASSLKQGNTEVFF
CASSLKQGREQYF
CASSLKQNTGQLYF
CASSLKSETLYF
CASSLKSQNTLYF
CASSLKSSAETLYF
CASSLKSYEQYF
CASSLKTGGAETLYF
CASSLKTGQLYF
CASSLKTGVEQYF
CASSLKVEQYF
CASSLKYAEQFF
CASSLKYSYNSPLYF
CASSLLAGGNTGQLYF
CASSLLAGGQNTLYF
CASSLLAGNTEVFF
CASSLLAGQNTLYF
CASSLLAQNTLYF
CASSLLDGEQYF
CASSLLDKQDTQYF
CASSLLDRDEQYF
CASSLLDREDEQYF
CASSLLDRGLEQYF
CASSLLDRGYAEQFF
CASSLLDRNTGQLYF
CASSLLDRSAETLYF
CASSLLDWGNYAEQFF
CASSLLEDSDYTF
CASSLLEETLYF
CASSLLEGYEQYF
CASSLLEQDTQYF
CASSLLEYEQYF
CASSLLGAAETLYF
CASSLLGADSDYTF
CASSLLGAEDTQYF
CASSLLGAGEQYF
CASSLLGAGTGQLYF
CASSLLGALAEQFF
CASSLLGALSYEQYF
CASSLLGANSDYTF
CASSLLGAPYEQYF
CASSLLGDSPLYF
CASSLLGDTLYF
CASSLLGEGTEVFF
CASSLLGEKDTQYF
CASSLLGESSYEQYF
CASSLLGFNQDTQYF
CASSLLGGANSDYTF
CASSLLGGANTLYF
CASSLLGGAREQYF
CASSLLGGATGQLYF
CASSLLGGAYEQYF
CASSLLGGDQNTLYF
CASSLLGGDTEQFF
CASSLLGGEETLYF
CASSLLGGFNQDTQYF
CASSLLGGGNTGQLYF
CASSLLGGGQDTQYF
CASSLLGGHDTQYF
CASSLLGGHQDTQYF
CASSLLGGHTGQLYF
CASSLLGGHTLYF
CASSLLGGHYAEQFF
CASSLLGGHYEQYF
CASSLLGGIYAEQFF
CASSLLGGLAETLYF
CASSLLGGLGEQYF
CASSLLGGLSYEQYF
CASSLLGGLTGQLYF
CASSLLGGNAEQFF
CASSLLGGNSPLYF
CASSLLGGNTLYF
CASSLLGGPNYAEQFF
CASSLLGGQYF
CASSLLGGRGQDTQYF
CASSLLGGRRAETLYF
CASSLLGGRRDTQYF
CASSLLGGRWAEQFF
CASSLLGGSDYTF
CASSLLGGSNERLFF
CASSLLGGSQDTQYF
CASSLLGGTGAETLYF
CASSLLGGWAEQFF
CASSLLGHQNTLYF
CASSLLGLAETLYF
CASSLLGLDTQYF
CASSLLGLGDYEQYF
CASSLLGLGGYAEQFF
CASSLLGLNTGQLYF
CASSLLGNAEQFF
CASSLLGNERLFF
CASSLLGNSGNTLYF
CASSLLGPEVFF
CASSLLGQGDTQYF
CASSLLGQGEVFF
CASSLLGQGTEQFF
CASSLLGQGYEQYF
CASSLLGQNSPLYF
CASSLLGQQNTLYF
CASSLLGQTYEQYF
CASSLLGRETLYF
CASSLLGRGAEQFF
CASSLLGRSSYEQYF
CASSLLGRYEQYF
CASSLLGSDYTF
CASSLLGSETLYF
CASSLLGSGQLYF
CASSLLGSNTEVFF
CASSLLGTGGEQYF
CASSLLGTKDTQYF
CASSLLGTTGQLYF
CASSLLGTTNTGQLYF
CASSLLGVGEQYF
CASSLLGWGAETLYF
CASSLLGWNSPLYF
CASSLLGYSYEQYF
CASSLLGYYAEQFF
CASSLLKNSDYTF
CASSLLLGGLNTLYF
CASSLLLGGRDTQYF
CASSLLLGSQNTLYF
CASSLLLNTGQLYF
CASSLLNSAETLYF
CASSLLNTGQLYL
CASSLLNYEQYF
CASSLLPASAETLYF
CASSLLPGGNTGQLYF
CASSLLPGQGGTEVFF
CASSLLPWGGQDTQYF
CASSLLQDTGQLYF
CASSLLQGDTEVFF
CASSLLQGDYEQYF
CASSLLQGETLYF
CASSLLQGGDTQYF
CASSLLQGGSDYTF
CASSLLQGNSPLYF
CASSLLQGPETLYF
CASSLLQGTETLYF
CASSLLQGYEQYF
CASSLLQKNTLYF
CASSLLQNNSPLYF
CASSLLQNQAQHF
CASSLLQSSYEQYF
CASSLLQSYEQYF
CASSLLQTNTEVFF
CASSLLRANSDYTF
CASSLLRASDYTF
CASSLLRDAEQFF
CASSLLRDRGYAEQFF
CASSLLRDSDYTF
CASSLLRDSPLYF
CASSLLRGDQDTQYF
CASSLLRGDTGQLYF
CASSLLRGNERLFF
CASSLLRGNQAQHF
CASSLLRGNTEVFF
CASSLLRGQNTLYF
CASSLLRGRNSPLYF
CASSLLRGSAETLYF
CASSLLRLDTQYF
CASSLLRSGNTLYF
CASSLLRSNTEVFF
CASSLLRVGSQNTLYF
CASSLLRVQDTQYF
CASSLLSEYEQYF
CASSLLSGTGSYEQYF
CASSLLSSNTEVFF
CASSLLTASAETLYF
CASSLLTEVFF
CASSLLTGDYAEQFF
CASSLLTGGDTQYF
CASSLLTGGNSDYTF
CASSLLTGGQDTQYF
CASSLLTGGTETLYF
CASSLLTGGVDTQYF
CASSLLTNQDTQYF
CASSLLTTNTGQLYF
CASSLLTTSAETLYF
CASSLLVGSPLYF
CASSLLVNYAEQFF
CASSLLVSAETLYF
CASSLLWGAETLYF
CASSLLWGDQDTQYF
CASSLLWGENTLYF
CASSLLWGGVEQYF
CASSLLWGNYAEQFF
CASSLLWGSQNTLYF
CASSLLWGVYEQYF
CASSLMGADTGQLYF
CASSLMGASSYEQYF
CASSLMGGNQDTQYF
CASSLMGGNQNTLYF
CASSLMGGRGEQYF
CASSLMGGYEQYF
CASSLMGNTGQLYF
CASSLMGQDTQYF
CASSLMGQQDTQYF
CASSLMGTGQLYF
CASSLMGVNQDTQYF
CASSLMGVYAEQFF
CASSLMGYEQYF
CASSLMTGVTEVFF
CASSLNFSYEQYF
CASSLNIQDTQYF
CASSLNIYAEQFF
CASSLNLGGYEQYF
CASSLNNNERLFF
CASSLNNNQDTQYF
CASSLNQYEQYF
CASSLNRANTGQLYF
CASSLNRATGQLYF
CASSLNRDSPLYF
CASSLNRDTQYF
CASSLNRDYEQYF
CASSLNREGEQYF
CASSLNRGDTEVFF
CASSLNRGGYEQYF
CASSLNRGLEQYF
CASSLNRGNSDYTF
CASSLNRGNTGQLYF
CASSLNRGRAEQFF
CASSLNRGRAETLYF
CASSLNRGYSDYTF
CASSLNRHEQYF
CASSLNRNNSPLYF
CASSLNRNQDTQYF
CASSLNRNSPLYF
CASSLNRVYAEQFF
CASSLNRYTLYF
CASSLNSVGETLYF
CASSLNTQDTQYF
CASSLNWDQDTQYF
CASSLNWDYAEQFF
CASSLNWGANTGQLYF
CASSLNWGANYAEQFF
CASSLNWGAYEQYF
CASSLNWGDYEQYF
CASSLNWGGAGQDTQYF
CASSLNWGGAGQLYF
CASSLNWGGGQNTLYF
CASSLNWGGTGQLYF
CASSLNWGNYEQYF
CASSLNWGVQDTQYF
CASSLNWGVYEQYF
CASSLNWGYQDTQYF
CASSLNWKDTQYF
CASSLPDAEQFF
CASSLPDANSDYTF
CASSLPDIQDTQYF
CASSLPDNNQAQHF
CASSLPDNSDYTF
CASSLPDNYEQYF
CASSLPDQAQHF
CASSLPDQDTQYF
CASSLPDRQDTQYF
CASSLPDSYNSPLYF
CASSLPDWGGYEQYF
CASSLPDWGNYAEQFF
CASSLPDWGYEQYF
CASSLPEDTQYF
CASSLPGAEQYF
CASSLPGAGTEVFF
CASSLPGASAETLYF
CASSLPGATEVFF
CASSLPGAYAEQFF
CASSLPGDQDTQYF
CASSLPGDSDYTF
CASSLPGDSPLYF
CASSLPGDYAEQFF
CASSLPGERLFF
CASSLPGFEQYF
CASSLPGGAAEQFF
CASSLPGGAEQYF
CASSLPGGAGAETLYF
CASSLPGGALDTQYF
CASSLPGGASQNTLYF
CASSLPGGDEQYF
CASSLPGGNSPLYF
CASSLPGGPYEQYF
CASSLPGGSSAETLYF
CASSLPGGSSYEQYF
CASSLPGGTYEQYF
CASSLPGGVYEQYF
CASSLPGISNERLFF
CASSLPGKNTLYF
CASSLPGLEQYF
CASSLPGLGAETLYF
CASSLPGLGDTQYF
CASSLPGLGGNTGQLYF
CASSLPGLGKDTQYF
CASSLPGLGVEQYF
CASSLPGLNTEVFF
CASSLPGLQDTQYF
CASSLPGLVYAEQFF
CASSLPGNEQYF
CASSLPGPSQNTLYF
CASSLPGPSYEQYF
CASSLPGPYAEQFF
CASSLPGPYEQYF
CASSLPGQANSDYTF
CASSLPGQGKDTQYF
CASSLPGQGRNTLYF
CASSLPGQGSAETLYF
CASSLPGQNSPLYF
CASSLPGQNSYEQYF
CASSLPGQQAQHF
CASSLPGQSNERLFF
CASSLPGQTNSDYTF
CASSLPGQTNTGQLYF
CASSLPGQYYAEQFF
CASSLPGRGQNTLYF
CASSLPGRGTEVFF
CASSLPGRNSPLYF
CASSLPGSETLYF
CASSLPGSSQNTLYF
CASSLPGSYAEQFF
CASSLPGTDQDTQYF
CASSLPGTDSAETLYF
CASSLPGTDYEQYF
CASSLPGTETLYF
CASSLPGTGEYEQYF
CASSLPGTGQNTLYF
CASSLPGTGYEQYF
CASSLPGTISNERLFF
CASSLPGTKDTQYF
CASSLPGTNSDYTF
CASSLPGTNTGQLYF
CASSLPGTPYEQYF
CASSLPGTTSAETLYF
CASSLPGVAETLYF
CASSLPGVGAETLYF
CASSLPGVQDTQYF
CASSLPGVSAETLYF
CASSLPGVSQNTLYF
CASSLPGVSYEQYF
CASSLPGYNSPLYF
CASSLPKYEQYF
CASSLPLQDTQYF
CASSLPNAEQFF
CASSLPNQNTLYF
CASSLPNSPLYF
CASSLPNTLYF
CASSLPPGTGGYEQYF
CASSLPPSQNTLYF
CASSLPQGNYAEQFF
CASSLPQGYAEQFF
CASSLPQNNYAEQFF
CASSLPQSNTGQLYF
CASSLPREGNTLYF
CASSLPRENTLYF
CASSLPRGAPNTGQLYF
CASSLPRGASQNTLYF
CASSLPRGGGAETLYF
CASSLPRGLGNTLYF
CASSLPRGSAETLYF
CASSLPRGTLYF
CASSLPRLGGHSYEQYF
CASSLPRNTEVFF
CASSLPRNTGQLYF
CASSLPRVAETLYF
CASSLPRVEQYF
CASSLPSSGNTLYF
CASSLPTGAETLYF
CASSLPTGGQDTQYF
CASSLPTKDTQYF
CASSLPTNQDTQYF
CASSLPTYEQYF
CASSLPWGGAETLYF
CASSLPWGGSYEQYF
CASSLQADNSPLYF
CASSLQANTGQLYL
CASSLQDEQYF
CASSLQDKDTQYF
CASSLQDKNTLYF
CASSLQDQDTQYF
CASSLQDSAETLYF
CASSLQDTEVFF
CASSLQENSDYTF
CASSLQEQDTQYF
CASSLQEYEQYF
CASSLQGADEQYF
CASSLQGADQNTLYF
CASSLQGADYAEQFF
CASSLQGAEDTQYF
CASSLQGAGETLYF
CASSLQGANYAEQFF
CASSLQGAPGQLYF
CASSLQGAQAQHF
CASSLQGAREQYF
CASSLQGASQNTLYF
CASSLQGATLYF
CASSLQGEETLYF
CASSLQGEQFF
CASSLQGESYEQYF
CASSLQGFQDTQYF
CASSLQGGDQDTQYF
CASSLQGGDTGQLYF
CASSLQGGEDTQYF
CASSLQGGERLFF
CASSLQGGETLYF
CASSLQGGGNSPLYF
CASSLQGGGQLYF
CASSLQGGGSPLYF
CASSLQGGNEQYF
CASSLQGGNTGQLYF
CASSLQGGSPLYF
CASSLQGGSQNTLYF
CASSLQGGTLYF
CASSLQGHSDYTF
CASSLQGHTGQLYF
CASSLQGIDTQYF
CASSLQGKNSDYTF
CASSLQGLQNTLYF
CASSLQGMGNSPLYF
CASSLQGNTGQLYL
CASSLQGNTQYF
CASSLQGPLYF
CASSLQGPNERLFF
CASSLQGPNTGQLYF
CASSLQGPTEVFF
CASSLQGQGNYAEQFF
CASSLQGQNTGQLYF
CASSLQGREDTQYF
CASSLQGREVFF
CASSLQGRGDTQYF
CASSLQGRNQAQHF
CASSLQGRNTGQLYF
CASSLQGRNTLYF
CASSLQGRSDYTF
CASSLQGRSQNTLYF
CASSLQGRTNERLFF
CASSLQGSGDTQYF
CASSLQGTDYTF
CASSLQGVAETLYF
CASSLQGVGAETLYF
CASSLQGVNSPLYF
CASSLQGWQDTQYF
CASSLQGYQNTLYF
CASSLQIYAEQFF
CASSLQKNTLYF
CASSLQKSYEQYF
CASSLQLNQDTQYF
CASSLQLSQNTLYF
CASSLQLSYNSPLYF
CASSLQNEQYF
CASSLQPNTEVFF
CASSLQPYNSPLYF
CASSLQREQYF
CASSLQRNSDYTF
CASSLQRNTLYF
CASSLQSTEVFF
CASSLQTGAQHF
CASSLQTGGGDTQYF
CASSLQTGNYAEQFF
CASSLQTGSQNTLYF
CASSLQTLSYEQYF
CASSLQTNERLFF
CASSLQTNQDTQYF
CASSLQTSQNTLYF
CASSLQVNSDYTF
CASSLQYSGNTLYF
CASSLRAAETLYF
CASSLRAANSDYTF
CASSLRAANTGQLYF
CASSLRAASAETLYF
CASSLRAGEQYF
CASSLRAGGNQDTQYF
CASSLRAGGYEQYF
CASSLRAGMTEVFF
CASSLRAGNQAQHF
CASSLRAGNTGQLYF
CASSLRAGRDTQYF
CASSLRAGTDTQYF
CASSLRAGTEVFF
CASSLRANQAQHF
CASSLRANTLYF
CASSLRAPNERLFF
CASSLRAPQDTQYF
CASSLRARDTQYF
CASSLRASGNTLYF
CASSLRASYEQYF
CASSLRATLYF
CASSLRATNTGQLYF
CASSLRAYYAEQFF
CASSLRDFAETLYF
CASSLRDGAETLYF
CASSLRDGEVFF
CASSLRDISQNTLYF
CASSLRDNNERLFF
CASSLRDNNYAEQFF
CASSLRDRANTEVFF
CASSLRDRAREQYF
CASSLRDRDAEQFF
CASSLRDRDAETLYF
CASSLRDRDTLYF
CASSLRDRGAETLYF
CASSLRDRGHERLFF
CASSLRDRGNSPLYF
CASSLRDRGNTEVFF
CASSLRDRGPEVFF
CASSLRDRGRNTLYF
CASSLRDRNQAQHF
CASSLRDRNSDYTF
CASSLRDRPNERLFF
CASSLRDRVRAETLYF
CASSLRDSAEQFF
CASSLRDSEDTQYF
CASSLRDSSYNSPLYF
CASSLRDTGNTLYF
CASSLRDTNTEVFF
CASSLRDWDTQYF
CASSLRDWDYAEQFF
CASSLRDWGGDTQYF
CASSLRDWGGGGAETLYF
CASSLRDWGGQDTQYF
CASSLRDWGGSQDTQYF
CASSLRDWGIEQYF
CASSLRDWGLYEQYF
CASSLRDWGNQDTQYF
CASSLRDWGNTGQLYF
CASSLRDWGNYAEQFF
CASSLRDWGQNTLYF
CASSLRDWGTGQLYF
CASSLRDWNYEQYF
CASSLREDTEVFF
CASSLREGAEQFF
CASSLREGAETLYF
CASSLREGEQYF
CASSLREGSDYTF
CASSLREGYAEQFF
CASSLRENSPLYF
CASSLRERDTQYF
CASSLRESYEQYF
CASSLRETETLYF
CASSLRETNTEVFF
CASSLRETSAETLYF
CASSLRETTEVFF
CASSLRETTGQLYF
CASSLRGADAETLYF
CASSLRGAEAEQFF
CASSLRGAEDTQYF
CASSLRGAEQFL
CASSLRGAGAEQFF
CASSLRGAGTGQLYF
CASSLRGANSPLYF
CASSLRGAPYEQYF
CASSLRGAQAQHF
CASSLRGDGNTLYF
CASSLRGDSAETLYF
CASSLRGEAGQLYF
CASSLRGEQFF
CASSLRGFQNTLYF
CASSLRGGAAEQFF
CASSLRGGAGAEQFF
CASSLRGGAGDTQYF
CASSLRGGAGEQYF
CASSLRGGARAEQFF
CASSLRGGASAETLYF
CASSLRGGAYAEQFF
CASSLRGGDAETLYF
CASSLRGGERLFF
CASSLRGGEVFF
CASSLRGGFSEQYF
CASSLRGGGETLYF
CASSLRGGGQDTQYF
CASSLRGGLEQYF
CASSLRGGPSAETLYF
CASSLRGGREQYF
CASSLRGGRNTLYF
CASSLRGGSAEQFF
CASSLRGGSPLYF
CASSLRGGYYAEQFF
CASSLRGHSYEQYF
CASSLRGINQDTQYF
CASSLRGIYAEQFF
CASSLRGKNTGQLYF
CASSLRGLAETLYF
CASSLRGLDAEQFF
CASSLRGLGGLEQYF
CASSLRGLGTEVFF
CASSLRGLGTGQLYF
CASSLRGLSSYEQYF
CASSLRGLSTGQLYF
CASSLRGNAEQFF
CASSLRGNNSPLYF
CASSLRGPAEQFF
CASSLRGPDTQYF
CASSLRGPGQNTLYF
CASSLRGPSYEQYF
CASSLRGPTGQLYF
CASSLRGQAQHF
CASSLRGQGTGQLYF
CASSLRGQGYAEQFF
CASSLRGQNTGQLYF
CASSLRGRAAETLYF
CASSLRGRDAEQFF
CASSLRGRDERLFF
CASSLRGRDSDYTF
CASSLRGRGTEVFF
CASSLRGRNTLYF
CASSLRGRSAETLYF
CASSLRGRSDYTF
CASSLRGRTLYF
CASSLRGRVAETLYF
CASSLRGSEVFF
CASSLRGSGQLYF
CASSLRGSNQDTQYF
CASSLRGSSDYTF
CASSLRGSYAEQFF
CASSLRGTEQYF
CASSLRGTGAETLYF
CASSLRGTGDEQYF
CASSLRGTGGDEQYF
CASSLRGTGNTLYF
CASSLRGTNTLYF
CASSLRGVYAEQFF
CASSLRGWAEVFF
CASSLRGWEQYF
CASSLRGYQDTQYF
CASSLRGYSYEQYF
CASSLRHANSDYTF
CASSLRHNTGQLYF
CASSLRHSQNTLYF
CASSLRINTGQLYF
CASSLRISYEQYF
CASSLRKNNYAEQFF
CASSLRLEAETLYF
CASSLRLGADTQYF
CASSLRLGANYAEQFF
CASSLRLGAQNTLYF
CASSLRLGEQYF
CASSLRLGGAEQFF
CASSLRLGGGQDTQYF
CASSLRLGGLEQFF
CASSLRLGGLYEQYF
CASSLRLGGPYEQYF
CASSLRLGGRTGQLYF
CASSLRLGGSSYEQYF
CASSLRLGGTNTGQLYF
CASSLRLGNSYEQYF
CASSLRLGTGQLYF
CASSLRLGVDTQYF
CASSLRLNQDTQYF
CASSLRLNSPLYF
CASSLRLSYNSPLYF
CASSLRLVQDTQYF
CASSLRNNERLFF
CASSLRNNSPLYF
CASSLRNQNTLYF
CASSLRNSAETLYF
CASSLRNYNSPLYF
CASSLRPDSYEQYF
CASSLRPGGAETLYF
CASSLRPGQNTLYF
CASSLRPGYEQYF
CASSLRPNQDTQYF
CASSLRPSYEQYF
CASSLRQANSDYTF
CASSLRQATGQLYF
CASSLRQDTEVFF
CASSLRQDTGQLYF
CASSLRQGALAEQFF
CASSLRQGANSDYTF
CASSLRQGARDTQYF
CASSLRQGASAETLYF
CASSLRQGDTGQLYF
CASSLRQGFAEQFF
CASSLRQGFAETLYF
CASSLRQGGGETLYF
CASSLRQGGNSPLYF
CASSLRQGGSAETLYF
CASSLRQGGSDYTF
CASSLRQGKDTQYF
CASSLRQGNTLYF
CASSLRQGSSYEQYF
CASSLRQGSTEVFF
CASSLRQGTDTQYF
CASSLRQGTSAETLYF
CASSLRQNAETLYF
CASSLRQNSGNTLYF
CASSLRQSETLYF
CASSLRQTGQLYF
CASSLRQVANTGQLYF
CASSLRQVYAEQFF
CASSLRQYNYAEQFF
CASSLRRANTGQLYF
CASSLRRATGQLYF
CASSLRRDQDTQYF
CASSLRRGAEQFF
CASSLRRGAETLYF
CASSLRRGASAETLYF
CASSLRRGDSDYTF
CASSLRRGDTEVFF
CASSLRRGDYAEQFF
CASSLRRGEQYF
CASSLRRGGTEVFF
CASSLRRGGTLYF
CASSLRRGSYEQYF
CASSLRRGTEVFF
CASSLRRINYAEQFF
CASSLRRLWGSAETLYF
CASSLRRNSPLYF
CASSLRRNYEQYF
CASSLRRQNTLYF
CASSLRRTANTGQLYF
CASSLRRTEVFF
CASSLRRVGTEVFF
CASSLRSEQYF
CASSLRSNSGNTLYF
CASSLRSQDTQYF
CASSLRSSQNTLYF
CASSLRSSSAETLYF
CASSLRSTEVFF
CASSLRTANQDTQYF
CASSLRTDNSPLYF
CASSLRTDSPLYF
CASSLRTEETLYF
CASSLRTGANERLFF
CASSLRTGAQDTQYF
CASSLRTGDTQYF
CASSLRTGENTEVFF
CASSLRTGENTLYF
CASSLRTGGAEQFF
CASSLRTGGETLYF
CASSLRTGGFAEQFF
CASSLRTGGSETLYF
CASSLRTGGTGQLYF
CASSLRTGNAEQFF
CASSLRTGNYAEQFF
CASSLRTGNYEQYF
CASSLRTGQNERLFF
CASSLRTGSSQNTLYF
CASSLRTGVDTQYF
CASSLRTGVYAEQFF
CASSLRTGWDTQYF
CASSLRTKDTQYF
CASSLRTSNERLFF
CASSLRTTSQNTLYF
CASSLRTVNTLYF
CASSLRTVRDTQYF
CASSLRTVSNERLFF
CASSLRTVSYEQYF
CASSLRVANTGQLYF
CASSLRVDSDYTF
CASSLRVGNTGQLYF
CASSLRVGSDYTF
CASSLRVNTLYF
CASSLRVRAETLYF
CASSLRVSQNTLYF
CASSLRVVEQYF
CASSLRWGDYAEQFF
CASSLRWGGDAEQFF
CASSLRWGGGAEQFF
CASSLRWGNYAEQFF
CASSLRWGRAGQLYF
CASSLRWGVDTQYF
CASSLRYAEQFF
CASSLRYQDTQYF
CASSLSAEVFF
CASSLSAGEDTQYF
CASSLSAGGRDEQYF
CASSLSAGGTYEQYF
CASSLSAGNYAEQFF
CASSLSAGSQNTLYF
CASSLSAGYEQYF
CASSLSAGYNSPLYF
CASSLSARYEQYF
CASSLSASNTEVFF
CASSLSAVSNERLFF
CASSLSAYNSPLYF
CASSLSDANTEVFF
CASSLSDKNTLYF
CASSLSDNYAEQFF
CASSLSDNYEQYF
CASSLSDRGDTLYF
CASSLSDRNTGQLYF
CASSLSDRYEQYF
CASSLSDWGGAETLYF
CASSLSDWGGYEQYF
CASSLSDWGQYF
CASSLSEQNTLYF
CASSLSGAASDYTF
CASSLSGADNQAQHF
CASSLSGADQDTQYF
CASSLSGAEVFF
CASSLSGAGTLYF
CASSLSGANERLFF
CASSLSGARAEQFF
CASSLSGARAETLYF
CASSLSGARGTEVFF
CASSLSGARSQNTLYF
CASSLSGDAGQLYF
CASSLSGDDTQYF
CASSLSGDERLFF
CASSLSGDNNQAQHF
CASSLSGDNTLYF
CASSLSGDPNERLFF
CASSLSGDQAQHF
CASSLSGDYNSPLYF
CASSLSGEAETLYF
CASSLSGEGNSPLYF
CASSLSGEGQNTLYF
CASSLSGENTGQLYF
CASSLSGEQFF
CASSLSGFTGQLYF
CASSLSGFYEQYF
CASSLSGGAEVFF
CASSLSGGAGEQYF
CASSLSGGAGQLYF
CASSLSGGAPETLYF
CASSLSGGARYEQYF
CASSLSGGATLYF
CASSLSGGAYTGQLYF
CASSLSGGEQFF
CASSLSGGGDEQYF
CASSLSGGGERLFF
CASSLSGGGGAEQFF
CASSLSGGGGQNTLYF
CASSLSGGGNQAQHF
CASSLSGGLEQYF
CASSLSGGLNQDTQYF
CASSLSGGLYAEQFF
CASSLSGGNQNTLYF
CASSLSGGNYEQYF
CASSLSGGPDTQYF
CASSLSGGPETLYF
CASSLSGGPGNTLYF
CASSLSGGPNERLFF
CASSLSGGPSYEQYF
CASSLSGGQAQHF
CASSLSGGRDEQYF
CASSLSGGRDTLYF
CASSLSGGRSAETLYF
CASSLSGGRYEQYF
CASSLSGGSETLYF
CASSLSGGSSDYTF
CASSLSGGSTGQLYF
CASSLSGGTGNTLYF
CASSLSGGTYEQYF
CASSLSGGVAETLYF
CASSLSGGVDTQYF
CASSLSGGVNQDTQYF
CASSLSGGVNTLYF
CASSLSGGWNSPLYF
CASSLSGGYAETLYF
CASSLSGHSSYEQYF
CASSLSGINTEVFF
CASSLSGIYAEQFF
CASSLSGIYEQYF
CASSLSGKYEQYF
CASSLSGLDTGQLYF
CASSLSGLEQYF
CASSLSGLGAYEQYF
CASSLSGLGGPGQLYF
CASSLSGLGGSYEQYF
CASSLSGLGHTGQLYF
CASSLSGLGYEQYF
CASSLSGLNQAQHF
CASSLSGLSAETLYF
CASSLSGPGNTLYF
CASSLSGPLYF
CASSLSGPQNTLYF
CASSLSGQANTGQLYF
CASSLSGQAYEQYF
CASSLSGQEVFF
CASSLSGQFNERLFF
CASSLSGQGAEQFF
CASSLSGQGAGNTLYF
CASSLSGQGAQAQHF
CASSLSGQGDQAQHF
CASSLSGQGDSPLYF
CASSLSGQGGAETLYF
CASSLSGQGGQNTLYF
CASSLSGQGGTEVFF
CASSLSGQGNTLYF
CASSLSGQGSAETLYF
CASSLSGQGSERLFF
CASSLSGQGTTEVFF
CASSLSGQGYAEQFF
CASSLSGQKDTQYF
CASSLSGQNAEQFF
CASSLSGQNYEQYF
CASSLSGQPNTEVFF
CASSLSGQSGNTLYF
CASSLSGQSNTEVFF
CASSLSGQTNSDYTF
CASSLSGRDTGQLYF
CASSLSGRGQDTQYF
CASSLSGRYEQYF
CASSLSGSERLFF
CASSLSGSNQDTQYF
CASSLSGSSGNTLYF
CASSLSGTDQAQHF
CASSLSGTDYAEQFF
CASSLSGTGANTEVFF
CASSLSGTGAVQYF
CASSLSGTGDEQYF
CASSLSGTGDQAQHF
CASSLSGTGDSYEQYF
CASSLSGTGENTLYF
CASSLSGTGGGQDTQYF
CASSLSGTGGHEQYF
CASSLSGTGGNTQYF
CASSLSGTGGSTQYF
CASSLSGTGIYEQYF
CASSLSGTGNAEQFF
CASSLSGTGRYEQYF
CASSLSGTGSETLYF
CASSLSGTGSYEQYF
CASSLSGTGVDTQYF
CASSLSGTGVGNTLYF
CASSLSGTGVTGQLYF
CASSLSGTGYAEQFF
CASSLSGTKNTEVFF
CASSLSGTNAEQFF
CASSLSGTNNQAQHF
CASSLSGTNSPLYF
CASSLSGTNSYEQYF
CASSLSGTPNERLFF
CASSLSGTPNTEVFF
CASSLSGTPSAETLYF
CASSLSGTSNSDYTF
CASSLSGTTEVFF
CASSLSGTTTEVFF
CASSLSGTTYEQYF
CASSLSGTVQDTQYF
CASSLSGTVYEQYF
CASSLSGTYQDTQYF
CASSLSGVGNTLYF
CASSLSGVSAETLYF
CASSLSGVVAETLYF
CASSLSGVYEQYF
CASSLSGYNNQAQHF
CASSLSGYNQAQHF
CASSLSGYQDTQYF
CASSLSGYTEVFF
CASSLSGYYAEQFF
CASSLSHAEQFF
CASSLSHANTEVFF
CASSLSHEQYF
CASSLSHKQDTQYF
CASSLSHNQAQHF
CASSLSHNSDYTF
CASSLSHSDYTF
CASSLSHSGNTLYF
CASSLSIANTEVFF
CASSLSIASQNTLYF
CASSLSINNQAQHF
CASSLSINQAQHF
CASSLSINTEVFF
CASSLSIQNTLYF
CASSLSKANTEVFF
CASSLSKANTGQLYF
CASSLSKGRAETLYF
CASSLSKNSGNTLYF
CASSLSKQDTQYF
CASSLSKSQNTLYF
CASSLSKVSGNTLYF
CASSLSKYQDTQYF
CASSLSLANTEVFF
CASSLSLENTLYF
CASSLSLEQYF
CASSLSLGGAETLYF
CASSLSLGGGAETLYF
CASSLSLGGGQNTLYF
CASSLSLGGNTGQLYF
CASSLSLGGQNTLYF
CASSLSLGGSAETLYF
CASSLSLGGYAEQFF
CASSLSLGKDTQYF
CASSLSLGRAETLYF
CASSLSLGSAETLYF
CASSLSLGSSAETLYF
CASSLSLGYNSPLYF
CASSLSLPYEQYF
CASSLSNAEQFF
CASSLSNANTEVFF
CASSLSNDQNTLYF
CASSLSNGETLYF
CASSLSNNERLFF
CASSLSNTNTGQLYF
CASSLSNWGYEQYF
CASSLSPAETLYF
CASSLSPDNSPLYF
CASSLSPGAGAEQFF
CASSLSPGGNSPLYF
CASSLSPGGQDTQYF
CASSLSPGGSDYTF
CASSLSPGGYEQYF
CASSLSPGLGGYEQYF
CASSLSPGQGQDTQYF
CASSLSPGQTNTGQLYF
CASSLSPGSNERLFF
CASSLSPGVTGQLYF
CASSLSPGWEQYF
CASSLSPKNTLYF
CASSLSPNSAETLYF
CASSLSPNSPLYF
CASSLSPSSAETLYF
CASSLSPVNQDTQYF
CASSLSPYNNQAQHF
CASSLSQAETLYF
CASSLSQDTEVFF
CASSLSQDTGQLYF
CASSLSQGADTQYF
CASSLSQGAGDTQYF
CASSLSQGALEQYF
CASSLSQGDAEQFF
CASSLSQGEDTQYF
CASSLSQGFEQYF
CASSLSQGGGQNTLYF
CASSLSQGGNSPLYF
CASSLSQGGTGQLYF
CASSLSQGNEQYF
CASSLSQGPYEQYF
CASSLSQGRAETLYF
CASSLSQGRGDTQYF
CASSLSQGYAEQFF
CASSLSQISNERLFF
CASSLSQISYEQYF
CASSLSQLNQDTQYF
CASSLSQLNTGQLYF
CASSLSQLSAETLYF
CASSLSQPSAETLYF
CASSLSQYQDTQYF
CASSLSQYSQNTLYF
CASSLSRADERLFF
CASSLSRAEQYF
CASSLSRAGDTQYF
CASSLSRANTLYF
CASSLSRATGQLYF
CASSLSRAYEQYF
CASSLSRDYEQYF
CASSLSREGNSPLYF
CASSLSREGQNTLYF
CASSLSRENTEVFF
CASSLSREVFF
CASSLSREYEQYF
CASSLSRGDQDTQYF
CASSLSRGDTLYF
CASSLSRGEGQNTLYF
CASSLSRGGGAETLYF
CASSLSRGGSDYTF
CASSLSRGGYAEQFF
CASSLSRGHQDTQYF
CASSLSRGLDTQYF
CASSLSRGLEQYF
CASSLSRGNQAQHF
CASSLSRGPETLYF
CASSLSRGPGNTLYF
CASSLSRGQAQHF
CASSLSRGRTEVFF
CASSLSRGRTGQLYF
CASSLSRGSEQYF
CASSLSRGSSYEQYF
CASSLSRGSYEQYF
CASSLSRGTQNTLYF
CASSLSRGVQDTQYF
CASSLSRIEQYF
CASSLSRKYEQYF
CASSLSRNERLFF
CASSLSRNSYEQYF
CASSLSRQAQHF
CASSLSRQGTGQLYF
CASSLSRRQNTLYF
CASSLSRSNTGQLYF
CASSLSRTEVFF
CASSLSRTKNTEVFF
CASSLSRTSSAETLYF
CASSLSRTSYNSPLYF
CASSLSRVDTGQLYF
CASSLSRVGDTEVFF
CASSLSRVGDTQYF
CASSLSRVNSDYTF
CASSLSRYNSPLYF
CASSLSSASAETLYF
CASSLSSDQDTQYF
CASSLSSEQFF
CASSLSSETLYF
CASSLSSGENTLYF
CASSLSSGSQNTLYF
CASSLSSGTGGYEQYF
CASSLSSGVEQYF
CASSLSSKDTQYF
CASSLSSNQAQHF
CASSLSSSDYTF
CASSLSTANERLFF
CASSLSTAQNTLYF
CASSLSTAYEQYF
CASSLSTDNSPLYF
CASSLSTDSYEQYF
CASSLSTGAYF
CASSLSTGDGQNTLYF
CASSLSTGDTGQLYF
CASSLSTGGARDTQYF
CASSLSTGGGYAEQFF
CASSLSTGGGYEQYF
CASSLSTGGNTEVFF
CASSLSTGGNYAEQFF
CASSLSTGGSYEQYF
CASSLSTGQNTLYF
CASSLSTGRNSPLYF
CASSLSTGSDTQYF
CASSLSTGSGQLYF
CASSLSTGSYEQYF
CASSLSTGTETLYF
CASSLSTGTTLYF
CASSLSTGVAEQFF
CASSLSTGVEQYF
CASSLSTNYEQYF
CASSLSTQGNTEVFF
CASSLSTQNTEVFF
CASSLSTSGNTLYF
CASSLSTSYNSPLYF
CASSLSTVEQYF
CASSLSTVNSPLYF
CASSLSTVNTGQLYF
CASSLSTYAEQFF
CASSLSVAEQYF
CASSLSVNTEVFF
CASSLSWDQDTQYF
CASSLSWDRQDTQYF
CASSLSWEYEQYF
CASSLSWGDTLYF
CASSLSWGDYAEQFF
CASSLSWGDYEQYF
CASSLSWGEYAEQFF
CASSLSWGGADTQYF
CASSLSWGGAGQLYF
CASSLSWGGANTGQLYF
CASSLSWGGFAEQFF
CASSLSWGGNYAEQFF
CASSLSWGGPGQLYF
CASSLSWGGSQNTLYF
CASSLSWGKNTLYF
CASSLSWGLYEQYF
CASSLSWGRAETLYF
CASSLSWGSGNTLYF
CASSLSWGTTGQLYF
CASSLSWNTEVFF
CASSLSWSQNTLYF
CASSLSWTGNQDTQYF
CASSLSWYEQYF
CASSLSYNYAEQFF
CASSLTADTQYF
CASSLTANNQAQHF
CASSLTASNERLFF
CASSLTATNSDYTF
CASSLTDAEQFF
CASSLTDNERLFF
CASSLTDSGNTPYF
CASSLTDWVEQYF
CASSLTENSDYTF
CASSLTFQNTLYF
CASSLTFSAETLYF
CASSLTFSQNTLYF
CASSLTGADSDYTF
CASSLTGAERLFF
CASSLTGAGNSPLYF
CASSLTGAGTGQLYF
CASSLTGAKNTLYF
CASSLTGANTLYF
CASSLTGAQNTLYF
CASSLTGASDYTF
CASSLTGASGNTLYF
CASSLTGASSYEQYF
CASSLTGDGQLYF
CASSLTGDGSDYTF
CASSLTGDQNTLYF
CASSLTGDYNSPLYF
CASSLTGEEQYF
CASSLTGEGAETLYF
CASSLTGEGNTLYF
CASSLTGEGSDYTF
CASSLTGEQYF
CASSLTGERDTQYF
CASSLTGETLYF
CASSLTGFANTEVFF
CASSLTGFGNTLYF
CASSLTGFNERLFF
CASSLTGFNQAQHF
CASSLTGFNSPLYF
CASSLTGFQDTQYF
CASSLTGFTEVFF
CASSLTGFTGQLYF
CASSLTGGADTGQLYF
CASSLTGGADTLYF
CASSLTGGAIEQYF
CASSLTGGALYAEQFF
CASSLTGGANQDTQYF
CASSLTGGANTEVFF
CASSLTGGANTLYF
CASSLTGGARAETLYF
CASSLTGGASQNTLYF
CASSLTGGAYAEQFF
CASSLTGGDAETLYF
CASSLTGGDSYEQYF
CASSLTGGEAEQFF
CASSLTGGEEQYF
CASSLTGGENTGQLYF
CASSLTGGFSYEQYF
CASSLTGGFYAEQFF
CASSLTGGGETLYF
CASSLTGGGNQDTQYF
CASSLTGGGNSPLYF
CASSLTGGGSPLYF
CASSLTGGHAEQFF
CASSLTGGHYEQYF
CASSLTGGLYAEQFF
CASSLTGGNYEQYF
CASSLTGGPSQNTLYF
CASSLTGGRGEQYF
CASSLTGGRNERLFF
CASSLTGGRNTLYF
CASSLTGGRNYAEQFF
CASSLTGGRREQYF
CASSLTGGSEQYF
CASSLTGGSKDTQYF
CASSLTGGSNERLFF
CASSLTGGSNQAQHF
CASSLTGGSNTEVFF
CASSLTGGSNTGQLYF
CASSLTGGSSAETLYF
CASSLTGGSYAEQFF
CASSLTGGTSDYTF
CASSLTGGVAETLYF
CASSLTGGVDTQYF
CASSLTGGVEQYF
CASSLTGGVTGQLYF
CASSLTGGWAEQFF
CASSLTGGYNYAEQFF
CASSLTGIGQLYF
CASSLTGISDYTF
CASSLTGKGSPLYF
CASSLTGKNTEVFF
CASSLTGLQDTQYF
CASSLTGLSGNTLYF
CASSLTGLYEQYF
CASSLTGNSYEQYF
CASSLTGPSQNTLYF
CASSLTGQNQAQHF
CASSLTGREVFF
CASSLTGRGEQYF
CASSLTGRGNTLYF
CASSLTGRGTEVFF
CASSLTGRNYAEQFF
CASSLTGRSSYEQYF
CASSLTGRTGQLYF
CASSLTGRTNERLFF
CASSLTGRYAEQFF
CASSLTGSAEQFF
CASSLTGSERLFF
CASSLTGSEVFF
CASSLTGSKDTQYF
CASSLTGSNQAQHF
CASSLTGSSDYTF
CASSLTGTANTEVFF
CASSLTGTDSYEQYF
CASSLTGTDTQYF
CASSLTGTGAYEQYF
CASSLTGTGDEQYF
CASSLTGTGEDTQYF
CASSLTGTGGYAEQFF
CASSLTGTGNERLFF
CASSLTGTLYF
CASSLTGTNQAQHF
CASSLTGTSDYTF
CASSLTGTTETLYF
CASSLTGTTGQLYF
CASSLTGTTNTEVFF
CASSLTGTTNTGQLYF
CASSLTGTYNSPLYF
CASSLTGVGTGQLYF
CASSLTGVTEVFF
CASSLTGVYYEQYF
CASSLTGWGAETLYF
CASSLTGYTEVFF
CASSLTHNSPLYF
CASSLTINTEVFF
CASSLTISYNSPLYF
CASSLTIYAEQFF
CASSLTKNSGNTLYF
CASSLTKYNSPLYF
CASSLTLSQNTLYF
CASSLTNAETLYF
CASSLTNANSDYTF
CASSLTNERLFF
CASSLTNQAQHF
CASSLTPANSDYTF
CASSLTPDSDYTF
CASSLTPNTEVFF
CASSLTPYEQYF
CASSLTQGADTQYF
CASSLTQGKDTQYF
CASSLTQNTLYF
CASSLTRDAEQFF
CASSLTRDWGYAEQFF
CASSLTRGLDTQYF
CASSLTRGYEQYF
CASSLTRNQDTQYF
CASSLTRQTNSDYTF
CASSLTRSGNTLYF
CASSLTSANSDYTF
CASSLTSETLYF
CASSLTSSYEQYF
CASSLTTEVFF
CASSLTTGQLYF
CASSLTTGVYAEQFF
CASSLTTGVYEQYF
CASSLTTNSGNTLYF
CASSLTTNSPLYF
CASSLTTQDTQYF
CASSLTTSSYEQYF
CASSLTVAETLYF
CASSLTVNERLFF
CASSLTWGGYEQYF
CASSLTYNYAEQFF
CASSLVAGGYAEQFF
CASSLVAGQLYF
CASSLVAKDTQYF
CASSLVAQNTLYF
CASSLVASAETLYF
CASSLVDSSAETLYF
CASSLVGADTEVFF
CASSLVGANTEVFF
CASSLVGDQNTLYF
CASSLVGDTLYF
CASSLVGFSAETLYF
CASSLVGGADTLYF
CASSLVGGAQDTQYF
CASSLVGGASQNTLYF
CASSLVGGAYNSPLYF
CASSLVGGEDTQYF
CASSLVGGGNTLYF
CASSLVGGGYAEQFF
CASSLVGGKDTQYF
CASSLVGGLEQYF
CASSLVGGLSYEQYF
CASSLVGGNQDTQYF
CASSLVGGNTLYF
CASSLVGGRAEQFF
CASSLVGGRQDTQYF
CASSLVGGRQNTLYF
CASSLVGGSQNTLYF
CASSLVGGVEQYF
CASSLVGGVNQDTQYF
CASSLVGNQAQHF
CASSLVGNYEQYF
CASSLVGPQDTQYF
CASSLVGPYEQYF
CASSLVGQGDSDYTF
CASSLVGQNYAEQFF
CASSLVGQSAETLYF
CASSLVGREQYF
CASSLVGRGQNTLYF
CASSLVGRNSPLYF
CASSLVGSNTEVFF
CASSLVGSNTGQLYF
CASSLVGSNYAEQFF
CASSLVGTEQYF
CASSLVGTETLYF
CASSLVGTGNTGQLYF
CASSLVGVNQDTQYF
CASSLVGVNTGQLYF
CASSLVGVQNTLYF
CASSLVGVSQNTLYF
CASSLVGVYEQYF
CASSLVLAYEQYF
CASSLVLGAEQFF
CASSLVLGGGEQYF
CASSLVLGGLAEQFF
CASSLVLGTGQLYF
CASSLVLGYEQYF
CASSLVLNYEQYF
CASSLVLTNTGQLYF
CASSLVNEQYF
CASSLVNNERLFF
CASSLVNQNTLYF
CASSLVNSQNTLYF
CASSLVPDYAEQFF
CASSLVPGGSYEQYF
CASSLVPGGYEQYF
CASSLVPNSGNTLYF
CASSLVPNTGQLYF
CASSLVPSQNTLYF
CASSLVPSSAETLYF
CASSLVQENTLYF
CASSLVQGAGNTLYF
CASSLVQGAYAEQFF
CASSLVQGDTQYF
CASSLVQGGAEQFF
CASSLVQGGEQYF
CASSLVQGQDTQYF
CASSLVQNQAQHF
CASSLVQNTGQLYF
CASSLVRDEQYF
CASSLVRDQAQHF
CASSLVRDQNTLYF
CASSLVRDSDYTF
CASSLVRDSPLYF
CASSLVRDTQYF
CASSLVRGDEQYF
CASSLVRGDTQYF
CASSLVRGENTLYF
CASSLVRGGAETLYF
CASSLVRGGTGQLYF
CASSLVRGLYAEQFF
CASSLVRSQNTLYF
CASSLVRSYEQYF
CASSLVRVAEQFF
CASSLVSETLYF
CASSLVSSYEQYF
CASSLVTAEQFF
CASSLVTDTGQLYF
CASSLVTGAETLYF
CASSLVTGGNQDTQYF
CASSLVTGVDTQYF
CASSLVTGVYEQYF
CASSLVTTSAETLYF
CASSLVVGGYAEQFF
CASSLVVGTGQLYF
CASSLVVNTGQLYF
CASSLVWDSYEQYF
CASSLVWGDQDTQYF
CASSLVWGEDTQYF
CASSLVWGGNYAEQFF
CASSLVWGNYAEQFF
CASSLVWVNQDTQYF
CASSLWAEQYF
CASSLWAGEDTQYF
CASSLWAYEQYF
CASSLWDGAETLYF
CASSLWDISYEQYF
CASSLWDKETLYF
CASSLWDNYAEQFF
CASSLWDQDTQYF
CASSLWDRDTQYF
CASSLWDRGEQYF
CASSLWDRGETLFF
CASSLWDRGSPLYF
CASSLWDRNYAEQFF
CASSLWDSTEVFF
CASSLWDTGQLYF
CASSLWDWGDTQYF
CASSLWEAETLYF
CASSLWENTEVFF
CASSLWEQDTQYF
CASSLWGAAEQFF
CASSLWGAHTGQLYF
CASSLWGANERLFF
CASSLWGANQDTQYF
CASSLWGANTLYF
CASSLWGASDYTF
CASSLWGASNTGQLYF
CASSLWGASQNTLYF
CASSLWGAVAEQFF
CASSLWGDSYEQYF
CASSLWGEQDTQYF
CASSLWGFEQYF
CASSLWGGAEQYF
CASSLWGGAGAEQFF
CASSLWGGAGQLYF
CASSLWGGARDTQYF
CASSLWGGASAETLYF
CASSLWGGASQNTLYF
CASSLWGGDTGQLYF
CASSLWGGEDTLYF
CASSLWGGKQYF
CASSLWGGNTGQLYF
CASSLWGGPQDTQYF
CASSLWGGRGDTQYF
CASSLWGGSSYEQYF
CASSLWGGVETLYF
CASSLWGIQDTQYF
CASSLWGISYEQYF
CASSLWGKGDTQYF
CASSLWGLEQYF
CASSLWGLGGQNTLYF
CASSLWGLGGREQYF
CASSLWGLSYEQYF
CASSLWGLYAEQFF
CASSLWGNAEQFF
CASSLWGPGNTLYF
CASSLWGPSQNTLYF
CASSLWGPTGQLYF
CASSLWGQGAEQFF
CASSLWGQGANTEVFF
CASSLWGQGTSDYTF
CASSLWGQKDTQYF
CASSLWGQNYAEQFF
CASSLWGQSAETLYF
CASSLWGQSSYEQYF
CASSLWGQTNERLFF
CASSLWGQYEQYF
CASSLWGRNTGQLYF
CASSLWGRNTLYF
CASSLWGRTEVFF
CASSLWGRYEQYF
CASSLWGTATGQLYF
CASSLWGTGNTLYF
CASSLWGTGTGQLYF
CASSLWGTLYF
CASSLWGTSQNTLYF
CASSLWGVSAETLYF
CASSLWGYTGQLYF
CASSLWGYYAEQFF
CASSLWIEQYF
CASSLWKGFAETLYF
CASSLWKNTLYF
CASSLWLGGGAETLYF
CASSLWLGGRGAETLYF
CASSLWLGGSAETLYF
CASSLWLGQDTQYF
CASSLWLGVGAETLYF
CASSLWNSYEQYF
CASSLWNTEVFF
CASSLWPKDTQYF
CASSLWQGAETLYF
CASSLWQGANTEVFF
CASSLWQGNYAEQFF
CASSLWQGSNERLFF
CASSLWQNAEQFF
CASSLWQNNSPLYF
CASSLWQNYEQYF
CASSLWQYNYAEQFF
CASSLWRGAETLYF
CASSLWRGANERLSF
CASSLWRGQNTLYF
CASSLWSETLYF
CASSLWSSAETLYF
CASSLWSYEQYF
CASSLWTANTGQLYF
CASSLWTAQDTQYF
CASSLWTDSGNTLYF
CASSLWTGDAEQFF
CASSLWTGGAAEQFF
CASSLWTGGANTGQLYF
CASSLWTGGAYAEQFF
CASSLWTGGAYEQYF
CASSLWTGGDTGQLYF
CASSLWTGGEQYF
CASSLWTGGGEQYF
CASSLWTGGNTEVFF
CASSLWTGGNTGQLYF
CASSLWTGGNYAEQFF
CASSLWTGGSEQYF
CASSLWTGGSQNTLYF
CASSLWTGTEVFF
CASSLWTGVAEQFF
CASSLWTKETLYF
CASSLWTNTGQLYF
CASSLWTYEQYF
CASSLWVRENTLYF
CASSLYAASAETLYF
CASSLYADNTGQLYF
CASSLYAEQYF
CASSLYAGEDTQYF
CASSLYAGGAETLYF
CASSLYAGGYAEQFF
CASSLYAGNYAEQFF
CASSLYAGYEQYF
CASSLYDAETLYF
CASSLYDNQDTQYF
CASSLYDRGEDTQYF
CASSLYDRGETLYF
CASSLYDRGQNTLYF
CASSLYDSDYTF
CASSLYDWGDAEQFF
CASSLYDYEQYF
CASSLYEGAEQFF
CASSLYEGAGGQLYF
CASSLYEGGEDTQYF
CASSLYEGGGAETLYF
CASSLYEGGGTGQLYF
CASSLYEGNTGQLYF
CASSLYEQFF
CASSLYEYEQYF
CASSLYFANTEVFF
CASSLYFDSDYTF
CASSLYGAEVFF
CASSLYGANQDTQYF
CASSLYGDAEQFF
CASSLYGDNQAQHF
CASSLYGDNQNTLYF
CASSLYGDNSPLYF
CASSLYGDQAQHF
CASSLYGDQDTQYF
CASSLYGDREVFF
CASSLYGDRGAETLYF
CASSLYGDSAETLYF
CASSLYGDSQDTQYF
CASSLYGDTYEQYF
CASSLYGENTGQLYF
CASSLYGGAAETLYF
CASSLYGGADTQYF
CASSLYGGANTEVFF
CASSLYGGAQDTQYF
CASSLYGGASAETLYF
CASSLYGGDAEQFF
CASSLYGGDNERLFF
CASSLYGGDQNTLYF
CASSLYGGDYEQYF
CASSLYGGETLYF
CASSLYGGEVFF
CASSLYGGGGAETLYF
CASSLYGGGNTEVFF
CASSLYGGGSQNTLYF
CASSLYGGGSYEQYF
CASSLYGGGTSAETLYF
CASSLYGGLQDTQYF
CASSLYGGQYEQYF
CASSLYGGSTGQLYF
CASSLYGGVAETLYF
CASSLYGGVNQDTQYF
CASSLYGKNSDYTF
CASSLYGLGGLEQYF
CASSLYGLGGNYAEQFF
CASSLYGLGYEQYF
CASSLYGLSNERLFF
CASSLYGNEQYF
CASSLYGNNSPLYF
CASSLYGNSYNSPLYF
CASSLYGNYAEQFF
CASSLYGQGYAEQFF
CASSLYGQLYF
CASSLYGQNERLFF
CASSLYGQNQAQHF
CASSLYGQNQDTQYF
CASSLYGRDTGQLYF
CASSLYGRGGAETLYF
CASSLYGSANSDYTF
CASSLYGSQNTLYF
CASSLYGSSGNTLYF
CASSLYGSSQNTLYF
CASSLYGSYAEQFF
CASSLYGTDTEVFF
CASSLYGTEYEQYF
CASSLYGTGGAEQFF
CASSLYGTGGDTQYF
CASSLYGTGGGQNTLYF
CASSLYGTGGYAEQFF
CASSLYGTNQDTQYF
CASSLYGTTNTEVFF
CASSLYGVAEQFF
CASSLYGVGQDTQYF
CASSLYGVQDTQYF
CASSLYGWGQNTLYF
CASSLYHGENTGQLYF
CASSLYHWASAETLYF
CASSLYIGGQDTQYF
CASSLYIGGRAETLYF
CASSLYINTGQLYF
CASSLYIQNTGQLYF
CASSLYIQNTLYF
CASSLYISYEQYF
CASSLYIYNSPLYF
CASSLYKDEQYF
CASSLYKGANSDYTF
CASSLYKGANTEVFF
CASSLYKGANTGQLYF
CASSLYKGGNYAEQFF
CASSLYKGGSSAETLYF
CASSLYKGIEQYF
CASSLYKGQNYAEQFF
CASSLYKLGAYEQYF
CASSLYKNYAEQFF
CASSLYKQGTEVFF
CASSLYKQNTLYF
CASSLYKQYEQYF
CASSLYLAEQFF
CASSLYLDEQYF
CASSLYLGENTLYF
CASSLYLGGAPQNTLYF
CASSLYLGGHAEQFF
CASSLYLGGRAEQFF
CASSLYLGGRAETLYF
CASSLYLGGRGDTQYF
CASSLYLGGSYEQYF
CASSLYLGGTSAETLYF
CASSLYLGGVSYEQYF
CASSLYLGIEQYF
CASSLYLGQNTLYF
CASSLYLGSAETLYF
CASSLYLGTEDTQYF
CASSLYLGTSQNTLYF
CASSLYLGVNTGQLYF
CASSLYLNYEQYF
CASSLYLQQNTLYF
CASSLYMGGNQDTQYF
CASSLYMGQEDTQYF
CASSLYMVAEQFF
CASSLYNAEQFF
CASSLYNAETLYF
CASSLYNANSDYTF
CASSLYNEQYF
CASSLYNGENTLYF
CASSLYNNNQAQHF
CASSLYNNYAEQFF
CASSLYNREVFF
CASSLYNRGSSYEQYF
CASSLYNSDYTF
CASSLYPANTEVFF
CASSLYPANTGQLYF
CASSLYPASAETLYF
CASSLYPENSDYTF
CASSLYPGASQNTLYF
CASSLYPGGAETLYF
CASSLYPGGDEQYF
CASSLYPGGGAETLYF
CASSLYPGGGEQYF
CASSLYPGGNTGQLYF
CASSLYPGQGYAEQFF
CASSLYPGQNTEVFF
CASSLYPGQQDTQYF
CASSLYPGRDERLFF
CASSLYPGSGNTLYF
CASSLYPGTEVFF
CASSLYPGVAETLYF
CASSLYPNSDYTF
CASSLYPNSGNTLYF
CASSLYPNTEVFF
CASSLYPQSQNTLYF
CASSLYPSQNTLYF
CASSLYPYNSPLYF
CASSLYQGAEVFF
CASSLYQGASYEQYF
CASSLYQGDAEQFF
CASSLYQGDNSPLYF
CASSLYQGEQYF
CASSLYQGGGAETLYF
CASSLYQGGYEQYF
CASSLYQGHTGQLYF
CASSLYQGKDTQYF
CASSLYQGNTGQLYF
CASSLYQGQDTQYF
CASSLYQGRAETLYF
CASSLYQGSSYEQYF
CASSLYQGYAEQFF
CASSLYQNNYAEQFF
CASSLYQNQDTQYF
CASSLYRADTQYF
CASSLYRANQDTQYF
CASSLYRAQDTQYF
CASSLYRAYNYAEQFF
CASSLYRDAEQFF
CASSLYRDNSPLYF
CASSLYRDQNTLYF
CASSLYRDRGLEQYF
CASSLYRDYAEQFF
CASSLYRENTEVFF
CASSLYREYEQYF
CASSLYRGAQDTQYF
CASSLYRGAREQYF
CASSLYRGAYEQYF
CASSLYRGDSPLYF
CASSLYRGGAEQFF
CASSLYRGGNTEVFF
CASSLYRGHQDTQYF
CASSLYRGLEQYF
CASSLYRGPSAETLYF
CASSLYRGRAEQFF
CASSLYRGRGAETLYF
CASSLYRGSQDTQYF
CASSLYRGSSYEQYF
CASSLYRGSYEQYF
CASSLYRGVEQYF
CASSLYRGVNYAEQFF
CASSLYRGYNSPLYF
CASSLYRLGGREQYF
CASSLYRNSPLYF
CASSLYRNYAEQFF
CASSLYRQAEQFF
CASSLYRQNQDTQYF
CASSLYRQQDTQYF
CASSLYRTGQDTQYF
CASSLYRTTSAETLYF
CASSLYRVDTGQLYF
CASSLYRVGNTLYF
CASSLYRVNQDTQYF
CASSLYRVNTGQLYF
CASSLYRVYAEQFF
CASSLYSEQYF
CASSLYSGAEQFF
CASSLYSGANTEVFF
CASSLYSGDGDTQYF
CASSLYSGEVFF
CASSLYSGGAGYAEQFF
CASSLYSGGDTLYF
CASSLYSGGNSDYTF
CASSLYSGGNYAEQFF
CASSLYSGGSQNTLYF
CASSLYSGNQDTQYF
CASSLYSGNYAEQFF
CASSLYSGPSAETLYF
CASSLYSGRNTGQLYF
CASSLYSGSGNTLYF
CASSLYSGTSAETLYF
CASSLYSGYNSPLYF
CASSLYSNERLFF
CASSLYSRGYAEQFF
CASSLYSRYEQYF
CASSLYSSGDYEQYF
CASSLYSSNTEVFF
CASSLYSTGGRAEQFF
CASSLYTDEQYF
CASSLYTDYEQYF
CASSLYTETLYF
CASSLYTGAETLYF
CASSLYTGDTGQLYF
CASSLYTGDYAEQFF
CASSLYTGGANTGQLYF
CASSLYTGGEAEQFF
CASSLYTGGEDTQYF
CASSLYTGGGAETLYF
CASSLYTGGGGAETLYF
CASSLYTGGGTEVFF
CASSLYTGGGYAEQFF
CASSLYTGGNSDYTF
CASSLYTGGPGQLYF
CASSLYTGGTNTGQLYF
CASSLYTGNQDTQYF
CASSLYTGQNTEVFF
CASSLYTGRSGNTLYF
CASSLYTGTQDTQYF
CASSLYTGTSAETLYF
CASSLYTQNQDTQYF
CASSLYTSNTEVFF
CASSLYTVEQYF
CASSLYTVVNTGQLYF
CASSLYTVYEQYF
CASSLYVGGDTQYF
CASSLYVGYEQYF
CASSLYVNQDTQYF
CASSLYVNTEVFF
CASSLYVYQAQHF
CASSLYWASQNTLYF
CASSLYWDRAEQYF
CASSLYWDSPLYF
CASSLYWDYAEQFF
CASSLYWENTGQLYF
CASSLYWGADSPLYF
CASSLYWGDNQAQHF
CASSLYWGDSYEQYF
CASSLYWGDTEVFF
CASSLYWGDYEQYF
CASSLYWGETLYF
CASSLYWGGANTLYF
CASSLYWGGDEQYF
CASSLYWGGNYAEQFF
CASSLYWGGTYEQYF
CASSLYWGINTGQLYF
CASSLYWGLYEQYF
CASSLYWGPETLYF
CASSLYWGPSQNTLYF
CASSLYWGSNTEVFF
CASSLYWGSSQNTLYF
CASSLYWGSYAEQFF
CASSLYWGVEQYF
CASSLYWGVQNTLYF
CASSLYWGVSYEQYF
CASSLYWQDTQYF
CASSLYWTGGYEQYF
CASSLYYAETLYF
CASSMAGGTGQLYF
CASSMANTGQLYF
CASSMDNNNQAQHF
CASSMDTGQLYF
CASSMDWGGQDTQYF
CASSMDWGSQNTLYF
CASSMGANQDTQYF
CASSMGEQYF
CASSMGGADTQYF
CASSMGGAGTGQLYF
CASSMGGAYEQYF
CASSMGGGQDTQYF
CASSMGGGTGQLYF
CASSMGGGYEQYF
CASSMGGPSQNTLYF
CASSMGGVDTQYF
CASSMGHNSPLYF
CASSMGIYAEQFF
CASSMGLGGQDTQYF
CASSMGLNTGQLYF
CASSMGNSPLYF
CASSMGQNSPLYF
CASSMGQNTEVFF
CASSMGQNTGQLYF
CASSMGQQDTQYF
CASSMGQTNTEVFF
CASSMGQYAEQFF
CASSMGSNERLFF
CASSMGTGGNTGQLYF
CASSMGTGGYEQYF
CASSMGVQDTQYF
CASSMGVQNTLYF
CASSMHRANTGQLYF
CASSMHSQNTLYF
CASSMKNTGQLYF
CASSMNTGQLYF
CASSMQDTQYF
CASSMQGGAETLYF
CASSMRDQDTQYF
CASSMRDSYNSPLYF
CASSMRGLSNERLFF
CASSMRGNYAEQFF
CASSMRGRAEQFF
CASSMRGRGDTQYF
CASSMRGVEQYF
CASSMRGYEQYF
CASSMRGYNSPLYF
CASSMRIPDYTF
CASSMRNSYNSPLYF
CASSMRNYAEQFF
CASSMRSGRGAETLYF
CASSMRVEQYF
CASSMRVETLYF
CASSMSGGYEQYF
CASSMTGANYAEQFF
CASSMTGDEQYF
CASSMTGEDTQYF
CASSMTGGDTQYF
CASSMTGGNTLYF
CASSMTGGSAETLYF
CASSMTGGYEQYF
CASSMTGQNTLYF
CASSMTGSYEQYF
CASSMTGWEDTQYF
CASSMTTNTEVFF
CASSMTTNTGQLYF
CASSMTVSQNTLYF
CASSMWGDTGQLYF
CASSMWGGNYAEQFF
CASSMYNSPLYF
CASSNGGAETLYF
CASSNGNTGQLYF
CASSNKDTQYF
CASSNLGVQDTQYF
CASSNLNQDTQYF
CASSNNYEQYF
CASSNPGQNTGQLYF
CASSNQDTQYL
CASSNQGGYAEQFF
CASSNRAETLYF
CASSNRDIYEQYF
CASSNRDNYAEQFF
CASSNRDRDEQYF
CASSNRDSGNTLYF
CASSNRDYAEQFF
CASSNRGAEQFF
CASSNRGAETLYF
CASSNRGDTGQLYF
CASSNRGGAEQFF
CASSNRGGNTLYF
CASSNRGGQDTQYF
CASSNRGGSDYTF
CASSNRGLAETLYF
CASSNRGLEQYF
CASSNRGNQDTQYF
CASSNRGRAEQFF
CASSNRGSSYEQYF
CASSNRGTGQLYF
CASSNRNQDTQYF
CASSNRVGTLYF
CASSNRVTGQLYF
CASSNSDYTF
CASSNSPLYF
CASSNTGGSDTQYF
CASSNWGAETLYF
CASSNWGANTGQLYF
CASSNWGAQNTLYF
CASSNWGAYEQYF
CASSNWGEDTQYF
CASSNWGGADTQYF
CASSNWGGGAEQFF
CASSNWGLSAETLYF
CASSNWGYEQYF
CASSNYRGRDTQYF
CASSPAAETLYF
CASSPAANSDYTF
CASSPAANTGQLYF
CASSPADSQNTLYF
CASSPAGANTEVFF
CASSPAGNTGQLYF
CASSPAGSQNTLYF
CASSPAGSSYEQYF
CASSPANNQDTQYF
CASSPANQDTQYF
CASSPAPNERLFF
CASSPAQGAFEQYF
CASSPARGNTGQLYF
CASSPAWGYEQYF
CASSPAYEQYF
CASSPDEKNTLYF
CASSPDFGQNTLYF
CASSPDGEQYF
CASSPDGSYNSPLYF
CASSPDGTEVFF
CASSPDGYEQYF
CASSPDGYNSPLYF
CASSPDIAEQFF
CASSPDIHSGNTLYF
CASSPDIQDTQYF
CASSPDISAETLYF
CASSPDISYEQYF
CASSPDIYNSPLYF
CASSPDKTNTEVFF
CASSPDKYAEQFF
CASSPDNSAETLYF
CASSPDNSNERLFF
CASSPDNSYEQYF
CASSPDNYNSPLYF
CASSPDPGQLYF
CASSPDRAAETLYF
CASSPDRAISNERLFF
CASSPDRANYAEQFF
CASSPDRASAETLYF
CASSPDRDSPLYF
CASSPDRDTEVFF
CASSPDRDTGQLYF
CASSPDRDTLYF
CASSPDREGQYF
CASSPDREQFF
CASSPDRETLYF
CASSPDREYEQYF
CASSPDRGDAEQFF
CASSPDRGDTGQLYF
CASSPDRGGQYF
CASSPDRGGSDYTF
CASSPDRGGTEVFF
CASSPDRGHTLYF
CASSPDRGLDTQYF
CASSPDRGLYEQYF
CASSPDRGNERLFF
CASSPDRGNSDYTF
CASSPDRGQGTEVFF
CASSPDRGRGTEVFF
CASSPDRGRNSPLYF
CASSPDRGRTEVFF
CASSPDRGRYAEQFF
CASSPDRGTDTQYF
CASSPDRGTYEQYF
CASSPDRGYNSPLYF
CASSPDRKDTQYF
CASSPDRNERLFF
CASSPDRNQAQHF
CASSPDRNSYNSPLYF
CASSPDRPSYNSPLYF
CASSPDRRNTLYF
CASSPDRSGNTLYF
CASSPDRSNTGQLYF
CASSPDRSSYEQYF
CASSPDRTEVFF
CASSPDRVEVFF
CASSPDRVGVFF
CASSPDRVYAEQFF
CASSPDRVYQNTLYF
CASSPDRYAEQFF
CASSPDSAEQFF
CASSPDSANTGQLYF
CASSPDSEQYF
CASSPDSGAETLYF
CASSPDSIYEQYF
CASSPDSLQDTQYF
CASSPDTNQDTQYF
CASSPDTSAETLYF
CASSPDTTEVFF
CASSPDVQDTQYF
CASSPDWAQNTLYF
CASSPDWDTGQLYF
CASSPDWDTLYF
CASSPDWDTQYF
CASSPDWGAEQFF
CASSPDWGANYAEQFF
CASSPDWGDYAEQFF
CASSPDWGEAEQFF
CASSPDWGEGEQYF
CASSPDWGEQDTQYF
CASSPDWGFEQYF
CASSPDWGFYAEQFF
CASSPDWGGAGQDTQYF
CASSPDWGGAGTQYF
CASSPDWGGAQNTLYF
CASSPDWGGAYF
CASSPDWGGGAEQFF
CASSPDWGGGAETLYF
CASSPDWGGGQNTLYF
CASSPDWGGNQDTQYF
CASSPDWGGPETLYF
CASSPDWGGSAEQFF
CASSPDWGGSTGQLYF
CASSPDWGHNYAEQFF
CASSPDWGIQDTQYF
CASSPDWGLQDTQYF
CASSPDWGNEQYF
CASSPDWGNQNTLYF
CASSPDWGNYEQYF
CASSPDWGPETLYF
CASSPDWGRNTGQLYF
CASSPDWGRYAEQFF
CASSPDWGSSAETLYF
CASSPDWGTNTGQLYF
CASSPDWGVNQDTQYF
CASSPDWGVNTLYF
CASSPDWGYAETLYF
CASSPDWVAEQFF
CASSPDWVAETLYF
CASSPDYSYEQYF
CASSPDYTEVFF
CASSPEGADYTF
CASSPEGGQDTQYF
CASSPEGNTEVFF
CASSPEGNYAEQFF
CASSPEGYAEQFF
CASSPEISNERLFF
CASSPENSGNTLYF
CASSPESQNTLYF
CASSPFAETLYF
CASSPFSYNSPLYF
CASSPFYNSPLYF
CASSPGADAEQFF
CASSPGAGAEQFF
CASSPGAGNQAQHF
CASSPGAGSDYTF
CASSPGASYEQYF
CASSPGATQYF
CASSPGDERLFF
CASSPGDNTEVFF
CASSPGDNYAEQFF
CASSPGDSNERLFF
CASSPGDSYEQYF
CASSPGEGAETLYF
CASSPGEGNTGQLYF
CASSPGETLYF
CASSPGFSAETLYF
CASSPGFSQNTLYF
CASSPGGAAETLYF
CASSPGGAFEQYF
CASSPGGAHEQYF
CASSPGGALAEQFF
CASSPGGALAETLYF
CASSPGGAQNTLYF
CASSPGGATEVFF
CASSPGGAYTQYF
CASSPGGDSDYTF
CASSPGGDTLYF
CASSPGGEDERLFF
CASSPGGENTLYF
CASSPGGEVFF
CASSPGGGDTEVFF
CASSPGGGGAETLYF
CASSPGGGGQNTLYF
CASSPGGGNYAEQFF
CASSPGGKYEQYF
CASSPGGNSDYTF
CASSPGGPGAEQFF
CASSPGGPNTEVFF
CASSPGGPQYF
CASSPGGRAETLYF
CASSPGGRGTGQLYF
CASSPGGRNTEVFF
CASSPGGRSDYTF
CASSPGGRTEVFF
CASSPGGSNERLFF
CASSPGGTYEQYF
CASSPGGYNSPLYF
CASSPGGYTGQLYF
CASSPGHKDTQYF
CASSPGHKNTLYF
CASSPGHLSYEQYF
CASSPGHNQAQHF
CASSPGHNSYEQYF
CASSPGHPNSDYTF
CASSPGHPNTEVFF
CASSPGHSAETLYF
CASSPGHSGNTLYF
CASSPGHSNERLFF
CASSPGHSNSDYTF
CASSPGHSSAETLYF
CASSPGIYEQYF
CASSPGKNTLYF
CASSPGKYEQYF
CASSPGLAEQYF
CASSPGLATGQLYF
CASSPGLAYAEQFF
CASSPGLDQNTLYF
CASSPGLDTGQLYF
CASSPGLDYEQYF
CASSPGLFQNTLYF
CASSPGLGASQNTLYF
CASSPGLGASYEQYF
CASSPGLGAYAKQFF
CASSPGLGDQDTQYF
CASSPGLGENTGQLYF
CASSPGLGENTLYL
CASSPGLGEQYF
CASSPGLGEYEQYF
CASSPGLGGEDTQYF
CASSPGLGGENTLYF
CASSPGLGGETLYF
CASSPGLGGFAETLYF
CASSPGLGGGSYEQYF
CASSPGLGGGYAEQFF
CASSPGLGGHEQYF
CASSPGLGGHQDTQYF
CASSPGLGGHTGQLYF
CASSPGLGGIEQYF
CASSPGLGGLTGQLYF
CASSPGLGGQDNQYF
CASSPGLGGRADTQYF
CASSPGLGGRDTLYF
CASSPGLGGRFEQYF
CASSPGLGGRTGQLYF
CASSPGLGGSDTQYF
CASSPGLGGTGQLYF
CASSPGLGGYQDTQYF
CASSPGLGGYTLYF
CASSPGLGGYYAEQFF
CASSPGLGIYEQYF
CASSPGLGKQDTQYF
CASSPGLGLETLYF
CASSPGLGRNQDTQYF
CASSPGLGRPYEQYF
CASSPGLGRQNTLYF
CASSPGLGRSQNTLYF
CASSPGLGTAEQFF
CASSPGLGTSQNTLYF
CASSPGLGVDTGQLYF
CASSPGLGVETLYF
CASSPGLGVNQDTQYF
CASSPGLGVNYAEQFF
CASSPGLGVRAETLYF
CASSPGLGWDTQYF
CASSPGLIYEQYF
CASSPGLKNTLYF
CASSPGLLNTLYF
CASSPGLNTLYF
CASSPGLNYEQYF
CASSPGLSQDTQYF
CASSPGLSYAEQFF
CASSPGLTYEQYF
CASSPGNNQAQHF
CASSPGNPSAETLYF
CASSPGNSAETLYF
CASSPGPAEQFF
CASSPGPANTEVFF
CASSPGPANTGQLYF
CASSPGPDYTF
CASSPGPEDTQYF
CASSPGPEQYF
CASSPGPEVFF
CASSPGPGGQLYF
CASSPGPGYAEQFF
CASSPGPNSGNTLYF
CASSPGPNSPLYF
CASSPGPQNTLYF
CASSPGPYNSPLYF
CASSPGQDQDTQYF
CASSPGQDSPLYF
CASSPGQDYAEQFF
CASSPGQEDTQYF
CASSPGQFSNERLFF
CASSPGQFYEQYF
CASSPGQGAAETLYF
CASSPGQGAATQYF
CASSPGQGAETLYL
CASSPGQGAEVFF
CASSPGQGAGAEQFF
CASSPGQGAGAETLYF
CASSPGQGANTQYF
CASSPGQGARDTQYF
CASSPGQGASEQYF
CASSPGQGATLYF
CASSPGQGAVEQYF
CASSPGQGDEQFF
CASSPGQGDQNTLYF
CASSPGQGETLYF
CASSPGQGFEQYF
CASSPGQGFTEVFF
CASSPGQGGDTEVFF
CASSPGQGGGTEVFF
CASSPGQGGQNTLYF
CASSPGQGHAEQFF
CASSPGQGHTGQLYF
CASSPGQGHTLYF
CASSPGQGIEQYF
CASSPGQGLAEQFF
CASSPGQGLDTQYF
CASSPGQGLYAEQFF
CASSPGQGNAETLYF
CASSPGQGNNQAQHF
CASSPGQGPYEQYF
CASSPGQGRDTEVFF
CASSPGQGRETLYF
CASSPGQGRGEQYF
CASSPGQGRREQYF
CASSPGQGSDTQYF
CASSPGQGSERLFF
CASSPGQGSYNSPLYF
CASSPGQGTEQFF
CASSPGQGTNSDYTF
CASSPGQGTTGQLYF
CASSPGQGTTLYF
CASSPGQGVGNTLYF
CASSPGQGVSNERLFF
CASSPGQGVYEQYF
CASSPGQGYTQYF
CASSPGQINSPLYF
CASSPGQISYEQYF
CASSPGQKNERLFF
CASSPGQKYAEQFF
CASSPGQLNERLFF
CASSPGQLYF
CASSPGQNEQYF
CASSPGQNSAETLYF
CASSPGQNSNERLFF
CASSPGQNSYNSPLYF
CASSPGQPYAEQFF
CASSPGQRYEQYF
CASSPGQSQAQHF
CASSPGQSQDTQYF
CASSPGQSYNSPLYF
CASSPGQTGQLYF
CASSPGQYNERLFF
CASSPGQYTGQLYF
CASSPGRANERLFF
CASSPGRDQDTQYF
CASSPGRDTEVFF
CASSPGRETLYF
CASSPGRGNSDYTF
CASSPGRGNTLYF
CASSPGRGTGQLYF
CASSPGRGYEQYF
CASSPGRNSDYTF
CASSPGRNSPLYF
CASSPGRNTLYF
CASSPGSNSDYTF
CASSPGSSDYTF
CASSPGTADTGQLYF
CASSPGTANYAEQFF
CASSPGTASYEQYF
CASSPGTDQNTLYF
CASSPGTDSAETLYF
CASSPGTDTLYF
CASSPGTEEVFF
CASSPGTENTGQLYF
CASSPGTESYEQYF
CASSPGTFEQYF
CASSPGTGAAETLYF
CASSPGTGDNQAQHF
CASSPGTGDNSDYTF
CASSPGTGDNSPLYF
CASSPGTGDSYNSPLYF
CASSPGTGFAEQFF
CASSPGTGGAGQLYF
CASSPGTGGARYAEQFF
CASSPGTGGDAETLYF
CASSPGTGGDQDTQYF
CASSPGTGGDSDYTF
CASSPGTGGGAEQFF
CASSPGTGGGSDYTF
CASSPGTGGIERLFF
CASSPGTGGLYF
CASSPGTGGNAEQFF
CASSPGTGGPAETLYF
CASSPGTGGPETLYF
CASSPGTGGPGQLYF
CASSPGTGGPYEQYF
CASSPGTGGRQDTQYF
CASSPGTGGSDYTF
CASSPGTGGSETLYF
CASSPGTGGTSQNTLYF
CASSPGTGGVSYEQYF
CASSPGTGGYTQYF
CASSPGTGITEVFF
CASSPGTGKDTGQLYF
CASSPGTGKYEQYF
CASSPGTGLYEQYF
CASSPGTGNNERLFF
CASSPGTGNNQAQHF
CASSPGTGRDAEQFF
CASSPGTGRIGNTLYF
CASSPGTGRNAEQFF
CASSPGTGRNSDYTF
CASSPGTGSERLFF
CASSPGTGSNERLFF
CASSPGTGSSAETLYF
CASSPGTGTGNTLYF
CASSPGTGVGAEQFF
CASSPGTGVGQNTLYF
CASSPGTGVNTLYF
CASSPGTGVNTQYF
CASSPGTGVPLYF
CASSPGTGVSNERLFF
CASSPGTGWDTQYF
CASSPGTGYTQYF
CASSPGTGYYAEQFF
CASSPGTHQNTLYF
CASSPGTKEVFF
CASSPGTKNSDYTF
CASSPGTKYEQYF
CASSPGTLYEQYF
CASSPGTLYF
CASSPGTNERLFF
CASSPGTNNQAQHF
CASSPGTNSNERLFF
CASSPGTPANTGQLYF
CASSPGTPSAETLYF
CASSPGTPSQNTLYF
CASSPGTRDTQYF
CASSPGTSETLYF
CASSPGTSGNTLYF
CASSPGTSTEVFF
CASSPGTTLYF
CASSPGTTQDTQYF
CASSPGTTYAEQFF
CASSPGTVAETLYF
CASSPGTVNYAEQFF
CASSPGTVSQNTLYF
CASSPGVDTEVFF
CASSPGVGAETLYF
CASSPGVGQLYF
CASSPGVSGNTLYF
CASSPGVYEQYF
CASSPGYNQAQHF
CASSPGYQDTQYF
CASSPGYTEVFF
CASSPGYTLYF
CASSPHANSDYTF
CASSPHISNERLFF
CASSPHKSSYEQYF
CASSPHNNYAEQFF
CASSPHNSPLYF
CASSPHNYEQYF
CASSPHQNTLYF
CASSPHRAEQFF
CASSPHRAETLYF
CASSPHRDSDYTF
CASSPHRDTEVFF
CASSPHREDTQYF
CASSPHRGDSDYTF
CASSPHRGDTEVFF
CASSPHRGGTEVFF
CASSPHRGLYAEQFF
CASSPHRGSAETLYF
CASSPHRGVDEQYF
CASSPHRNSDYTF
CASSPHRVNQDTQYF
CASSPHRVNTGQLYF
CASSPHRVSYNSPLYF
CASSPHSPSAETLYF
CASSPHSYNSPLYF
CASSPHWGATGQLYF
CASSPHWGDQDTQYF
CASSPHWGGAAEQFF
CASSPHWGGASTGQLYF
CASSPHWGGDTGQLYF
CASSPHWGGGTGQLYF
CASSPHWGGGYEQYF
CASSPHWGGQNTLYF
CASSPHWGNQDTQYF
CASSPHWGYEQYF
CASSPHWSQNTLYF
CASSPHYAEQFF
CASSPINQDTQYF
CASSPIRDSGNTLYF
CASSPIYAEQFF
CASSPKDRGDTQYF
CASSPKTGGAAEQFF
CASSPKYNYAEQFF
CASSPLDSSYEQYF
CASSPLDSYEQYF
CASSPLDTLYF
CASSPLGAYAEQFF
CASSPLGGAETLYF
CASSPLGGAQDTQYF
CASSPLGGAYAEQFF
CASSPLGGDEQYF
CASSPLGGDQNTLYF
CASSPLGGDSYEQYF
CASSPLGGENTLYF
CASSPLGGEQYF
CASSPLGGETLYF
CASSPLGGGAEQFF
CASSPLGGGDTQYF
CASSPLGGGNQDTQYF
CASSPLGGGNTLYF
CASSPLGGGYEQYF
CASSPLGGHAEQFF
CASSPLGGLAEQFF
CASSPLGGLAETLYF
CASSPLGGLEQYF
CASSPLGGLYAEQFF
CASSPLGGPYEQYF
CASSPLGGRADTQYF
CASSPLGGREDTQYF
CASSPLGGREQYF
CASSPLGGRGAEQFF
CASSPLGGRGDTQYF
CASSPLGGRGEQYF
CASSPLGGRYEQYF
CASSPLGGSETLYF
CASSPLGGTNTGQLYF
CASSPLGGTYEQYF
CASSPLGLNQDTQYF
CASSPLGNQNTLYF
CASSPLGPYEQYF
CASSPLGSQDTQYF
CASSPLGTANSDYTF
CASSPLGTGAGNTLYF
CASSPLGTSQNTLYF
CASSPLGVNQDTQYF
CASSPLGVSAETLYF
CASSPLGVSYEQYF
CASSPLGYQNTLYF
CASSPLHAEQFF
CASSPLHWTSSYEQYF
CASSPLNSAETLYF
CASSPLNTEVFF
CASSPLNTLYF
CASSPLQNTLYF
CASSPLRGSAETLYF
CASSPLRGSSAETLYF
CASSPLSNTGQLYF
CASSPLSQDTQYF
CASSPLSYNSPLYF
CASSPLTGGNQDTQYF
CASSPLTVNQDTQYF
CASSPLVNQDTQYF
CASSPLVNTGQLYF
CASSPLVNYAEQFF
CASSPLWGNTGQLYF
CASSPLWGTSAETLYF
CASSPLYF
CASSPMDRNTLYF
CASSPMGGQNTLYF
CASSPMTGGGAETLYF
CASSPNANTGQLYF
CASSPNRGGAETLYF
CASSPNRGQDTQYF
CASSPNRGYAEQFF
CASSPNRVGDTQYF
CASSPNSNERLFF
CASSPNWGAETLYF
CASSPNWGGAEQFF
CASSPNWGGGAEQFF
CASSPNWGHQDTQYF
CASSPNWGQDTQYF
CASSPNWGSYEQYF
CASSPNYNNQAQHF
CASSPNYNSPLYF
CASSPPDNYAEQFF
CASSPPDRGDTQYF
CASSPPDRGNTGQLYF
CASSPPDSSYNSPLYF
CASSPPDWGQDTQYF
CASSPPEQNTLYF
CASSPPEQYF
CASSPPGADTGQLYF
CASSPPGAGNTLYF
CASSPPGANYAEQFF
CASSPPGATGQLYF
CASSPPGDTLYF
CASSPPGFSYEQYF
CASSPPGGARDTQYF
CASSPPGGDTQYF
CASSPPGGGNTGQLYF
CASSPPGGKNTLYF
CASSPPGGRGAEQFF
CASSPPGGSNTGQLYF
CASSPPGGSYEQYF
CASSPPGHANTEVFF
CASSPPGHANTGQLYF
CASSPPGHLSYEQYF
CASSPPGHQDTQYF
CASSPPGLGGEQYF
CASSPPGLGRAETLYF
CASSPPGLNTGQLYF
CASSPPGLVYEQYF
CASSPPGNAEQFF
CASSPPGNQDTQYF
CASSPPGNYAEQFF
CASSPPGPNYAEQFF
CASSPPGPSNSDYTF
CASSPPGQAEQFF
CASSPPGQANERLFF
CASSPPGQFNERLFF
CASSPPGQGDAEQFF
CASSPPGQGPERLFF
CASSPPGQGQAQHF
CASSPPGQGQDTQYF
CASSPPGQGVEQYF
CASSPPGQGYNSPLYF
CASSPPGQINERLFF
CASSPPGQISNERLFF
CASSPPGQKNSDYTF
CASSPPGQKNTLYF
CASSPPGQKYEQYF
CASSPPGQNNSPLYF
CASSPPGQSQNTLYF
CASSPPGQVNERLFF
CASSPPGQYNSPLYF
CASSPPGRGNTLYF
CASSPPGSGSDYTF
CASSPPGTANSDYTF
CASSPPGTDTQYF
CASSPPGTENTLYF
CASSPPGTEVFF
CASSPPGTGGHTGQLYF
CASSPPGTGKGEQYF
CASSPPGTGNTGQLYF
CASSPPGTGNYAEQFF
CASSPPGTKNTLYF
CASSPPGTTNTEVFF
CASSPPGTVSGNTLYF
CASSPPGVLEQYF
CASSPPGVQNTLYF
CASSPPLGGNTGQLYF
CASSPPLGGRAEQFF
CASSPPNANTEVFF
CASSPPPGQLYF
CASSPPQYF
CASSPPRGANTGQLYF
CASSPPRGDYAEQFF
CASSPPRGGQNTLYF
CASSPPRQGANTGQLYF
CASSPPSDYTF
CASSPPSSAETLYF
CASSPPSYEQYF
CASSPPTGAYYAEQFF
CASSPPTGEDTQYF
CASSPPTGGSYEQYF
CASSPPWGGQNTLYF
CASSPPWGHSYEQYF
CASSPPYEQYF
CASSPQAGNTLYF
CASSPQASAETLYF
CASSPQDNQDTQYF
CASSPQDSAETLYF
CASSPQDSGNTLYF
CASSPQDSQDTQYF
CASSPQEDTQYF
CASSPQENTGQLYF
CASSPQGAGSDYTF
CASSPQGAGYAEQFF
CASSPQGALEQYF
CASSPQGANQAQHF
CASSPQGARNSPLYF
CASSPQGASEQYF
CASSPQGASNERLFF
CASSPQGATEVFF
CASSPQGDEQFF
CASSPQGDNQDTQYF
CASSPQGFAEQFF
CASSPQGFTGQLYF
CASSPQGGDAEQFF
CASSPQGGDSDYTF
CASSPQGGGNTLYF
CASSPQGGGQNTLYF
CASSPQGGNQAQHF
CASSPQGGSAETLYF
CASSPQGGSGNTLYF
CASSPQGGSYEQYF
CASSPQGHTEVFF
CASSPQGKNTLYF
CASSPQGLGGQDTQYF
CASSPQGLNYAEQFF
CASSPQGLSNERLFF
CASSPQGNEQYF
CASSPQGNQAQHF
CASSPQGPEQFF
CASSPQGQGGTEVFF
CASSPQGQGNTEVFF
CASSPQGRDAEQFF
CASSPQGRDTEVFF
CASSPQGRGVFF
CASSPQGRNTQYF
CASSPQGRSAETLYF
CASSPQGRTGQLYF
CASSPQGSNTEVFF
CASSPQGTETLYF
CASSPQGWAEQFF
CASSPQGWDTQYF
CASSPQGWQYF
CASSPQGYYAEQFF
CASSPQLGAYEQYF
CASSPQNNQAQHF
CASSPQNYEQYF
CASSPQPSQNTLYF
CASSPQQGNSDYTF
CASSPQQGTEVFF
CASSPQQNQDTQYF
CASSPQRDQDTQYF
CASSPQRNTGQLYF
CASSPQSQDTQYF
CASSPQSSQNTLYF
CASSPQTGGSYEQYF
CASSPQTSAETLYF
CASSPQTTSQNTLYF
CASSPQYNSPLYF
CASSPRAEQYF
CASSPRAGNTGQLYF
CASSPRAGQNTLYF
CASSPRAGTGQLYF
CASSPRAGYEQYF
CASSPRANYAEQFF
CASSPRDAETLYF
CASSPRDFSYEQYF
CASSPRDFYEQYF
CASSPRDGSYEQYF
CASSPRDGTGQLYF
CASSPRDGYEQYF
CASSPRDKKDTQYF
CASSPRDKNSPLYF
CASSPRDKTNERLFF
CASSPRDKYAEQFF
CASSPRDLSYEQYF
CASSPRDLYAEQFF
CASSPRDNANSDYTF
CASSPRDNNNQAQHF
CASSPRDNQNTLYF
CASSPRDNSGNTLYF
CASSPRDQNTLYF
CASSPRDRAAEQFF
CASSPRDRAEQYF
CASSPRDRANERLFF
CASSPRDRANTEVFF
CASSPRDRAYEQYF
CASSPRDRDSDYTF
CASSPRDRDYAEQFF
CASSPRDREEQYF
CASSPRDRENTGQLYF
CASSPRDRERLFF
CASSPRDREVFF
CASSPRDRGDEQYF
CASSPRDRGLAEQFF
CASSPRDRGNAEQFF
CASSPRDRGRYEQYF
CASSPRDRGSTQYF
CASSPRDRNQAQHF
CASSPRDRNSDYTF
CASSPRDRNSPLYF
CASSPRDRSYEQYF
CASSPRDRVEQYF
CASSPRDRVNSPLYF
CASSPRDRYAEQFF
CASSPRDSAEQFF
CASSPRDSNQAQHF
CASSPRDSNYAEQFF
CASSPRDSSGNTLYF
CASSPRDSYYAEQFF
CASSPRDTGQLYF
CASSPRDWGDTLYF
CASSPRDWGGEQYF
CASSPRDWGGKDTQYF
CASSPRDWGGQDTQYF
CASSPRDWGIYEQYF
CASSPRDWGNEQYF
CASSPRDWGSSYEQYF
CASSPRDWGTYEQYF
CASSPRDWGVNQDTQYF
CASSPRDWGVYEQYF
CASSPRDWSSYEQYF
CASSPRDWVYEQYF
CASSPREDTGQLYF
CASSPRGADSDYTF
CASSPRGAGDTQYF
CASSPRGARDAETLYF
CASSPRGASQNTLYF
CASSPRGDAETLYF
CASSPRGDSYEQYF
CASSPRGGANTGQLYF
CASSPRGGDAEQFF
CASSPRGGNQDTQYF
CASSPRGGSQNTLYF
CASSPRGGSTGQLYF
CASSPRGGTEQFF
CASSPRGIQNTLYF
CASSPRGISNERLFF
CASSPRGLAEQFF
CASSPRGNERLFF
CASSPRGPEVFF
CASSPRGPNERLFF
CASSPRGPNQAQHF
CASSPRGPQDTQYF
CASSPRGPTSAETLYF
CASSPRGQEQYF
CASSPRGQNSDYTF
CASSPRGQNTGQLYF
CASSPRGQQYF
CASSPRGRDQNTLYF
CASSPRGRPYEQYF
CASSPRGRQNTLYF
CASSPRGSNSDYTF
CASSPRGSYAEQFF
CASSPRGSYNSPLYF
CASSPRGTQYF
CASSPRGTSAETLYF
CASSPRGVGSDYTF
CASSPRGYTEVFF
CASSPRHNNSPLYF
CASSPRINTGQLYF
CASSPRISYEQYF
CASSPRIYAEQFF
CASSPRLASYEQYF
CASSPRLAYAEQFF
CASSPRLAYEQYF
CASSPRLDYAEQFF
CASSPRLFYAEQFF
CASSPRLGATGQLYF
CASSPRLGENTLYF
CASSPRLGETLYF
CASSPRLGGFEQYF
CASSPRLGGGYAEQFF
CASSPRLGGLEQYF
CASSPRLGGLETLYF
CASSPRLGGPETLYF
CASSPRLGGPTGQLYF
CASSPRLGGRFEQFF
CASSPRLGGRHEQYF
CASSPRLGGRNYAEQFF
CASSPRLGGRREQYF
CASSPRLGGRSYEQYF
CASSPRLGGSQDTQYF
CASSPRLGGVQDTQYF
CASSPRLGGVTGQLYF
CASSPRLGGYYAEQFF
CASSPRLGHYEQYF
CASSPRLGRDTQYF
CASSPRLGTYAEQFF
CASSPRLGTYEQYF
CASSPRLGVNQDTQYF
CASSPRLGVNYAEQFF
CASSPRLGYNYAEQFF
CASSPRLSSYEQYF
CASSPRNNYAEQFF
CASSPRNQNTLYF
CASSPRNSPLYF
CASSPRNSQNTLYF
CASSPRPGQLYF
CASSPRPSAETLYF
CASSPRQASYEQYF
CASSPRQDQDTQYF
CASSPRQENTGQLYF
CASSPRQFYAEQFF
CASSPRQGAAEQFF
CASSPRQGAGNTLYF
CASSPRQGANNNQAQHF
CASSPRQGASAETLYF
CASSPRQGASDYTF
CASSPRQGETLYF
CASSPRQGGQNTLYF
CASSPRQGHTEVFF
CASSPRQGHYAEQFF
CASSPRQGIEQYF
CASSPRQGISAETLYF
CASSPRQGISNERLFF
CASSPRQGPTGQLYF
CASSPRQGSDYTF
CASSPRQGTETLYF
CASSPRQGTLYF
CASSPRQGTNTEVFF
CASSPRQGTYEQYF
CASSPRQGWDSDYTF
CASSPRQGYQDTQYF
CASSPRQGYTGQLYF
CASSPRQINQDTQYF
CASSPRQIQDTQYF
CASSPRQKNSDYTF
CASSPRQNERLFF
CASSPRQPNTEVFF
CASSPRQPSQNTLYF
CASSPRQSSAETLYF
CASSPRQSSQNTLYF
CASSPRQSYAEQFF
CASSPRQTGQLYF
CASSPRQTNTEVFF
CASSPRQVSNERLFF
CASSPRQVYEQYF
CASSPRQYSYNSPLYF
CASSPRRASNTEVFF
CASSPRRDNQAQHF
CASSPRRGANTEVFF
CASSPRRGISNERLFF
CASSPRRGNSPLYF
CASSPRRGNTLYF
CASSPRRGQNTLYF
CASSPRSEQYF
CASSPRTAANTEVFF
CASSPRTAETLYF
CASSPRTANSDYTF
CASSPRTAYEQYF
CASSPRTDAEQFF
CASSPRTENQAQHF
CASSPRTEYEQYF
CASSPRTFNQDTQYF
CASSPRTGADTQYF
CASSPRTGASAETLYF
CASSPRTGASYEQYF
CASSPRTGAYEQYF
CASSPRTGDTGQLYF
CASSPRTGDTLYF
CASSPRTGEQFF
CASSPRTGGAAETLYF
CASSPRTGGAEQFF
CASSPRTGGETLYF
CASSPRTGGGAETLYF
CASSPRTGGGNTLYF
CASSPRTGGHAEQFF
CASSPRTGGIYAEQFF
CASSPRTGGLNTLYF
CASSPRTGGNTGQLYF
CASSPRTGGNTLYF
CASSPRTGGSYAEQFF
CASSPRTGGTEVFF
CASSPRTGGVAETLYF
CASSPRTGGVEQYF
CASSPRTGGYYAEQFF
CASSPRTGINTGQLYF
CASSPRTGKDTQYF
CASSPRTGNTLYF
CASSPRTGRDAEQFF
CASSPRTGRNSPLYF
CASSPRTGSNERLFF
CASSPRTGVAEQFF
CASSPRTGVNTGQLYF
CASSPRTGVYAEQFF
CASSPRTPSAETLYF
CASSPRTTSQNTLYF
CASSPRTVNYAEQFF
CASSPRTVQDTQYF
CASSPRTVYNSPLYF
CASSPRTYNYAEQFF
CASSPRVSNERLFF
CASSPRVYEQYF
CASSPRWGGSYEQYF
CASSPRWGSQNTLYF
CASSPSDAEQFF
CASSPSDYEQYF
CASSPSFNQDTQYF
CASSPSGAQNTLYF
CASSPSGENTLYF
CASSPSGGAGAEQFF
CASSPSGGDNQAQHF
CASSPSGGGTGQLYF
CASSPSGGHTGQLYF
CASSPSGGNYAEQFF
CASSPSGGPNERLFF
CASSPSGGRSNERLFF
CASSPSGGSTEVFF
CASSPSGGTLYF
CASSPSGGVNYAEQFF
CASSPSGGVYAEQFF
CASSPSGHPNSDYTF
CASSPSGLGYEQYF
CASSPSGLSYEQYF
CASSPSGQANTEVFF
CASSPSGQGNTGQLYF
CASSPSGQIYEQYF
CASSPSGQNNSPLYF
CASSPSGQNQDTQYF
CASSPSGQNTGQLYF
CASSPSGQSAETLYF
CASSPSGQTNTEVFF
CASSPSGSETLYF
CASSPSGTANERLFF
CASSPSGTDNERLFF
CASSPSGTGAETLYF
CASSPSGTGAYEQYF
CASSPSGTGDTGQLYF
CASSPSGTGDTQYF
CASSPSGTGEDTQYF
CASSPSGTGGQDTQYF
CASSPSGTGGTGQLYF
CASSPSGTGRAEQFF
CASSPSGTGTERLFF
CASSPSGTKNAEQFF
CASSPSGTNTEVFF
CASSPSGTNYAEQFF
CASSPSGTPNTEVFF
CASSPSHSQNTLYF
CASSPSINQDTQYF
CASSPSNNNQAQHF
CASSPSPNTGQLYF
CASSPSQGHTGQLYF
CASSPSQNTLYL
CASSPSRDAETLYF
CASSPSRDRGDTQYF
CASSPSRGNQDTQYF
CASSPSRNYAEQFF
CASSPSSSAETLYF
CASSPSSSQNTLYF
CASSPSTANSDYTF
CASSPSTGGAEQFF
CASSPSTGGAYEQYF
CASSPSTGGDTQYF
CASSPSTGGEDTQYF
CASSPSTGGGQDTQYF
CASSPSTGGGQNTLYF
CASSPSTGGNTEVFF
CASSPSTGGQDTQYF
CASSPSTGNNQAQHF
CASSPSTGNTGQLYF
CASSPSTGSQNTLYF
CASSPSTKNSDYTF
CASSPSTNTEVFF
CASSPSTVAETLYF
CASSPSTVYEQYF
CASSPSVNYAEQFF
CASSPSVSQNTLYF
CASSPSWDTGQLYF
CASSPSWGGQDTQYF
CASSPSWGQDTQYF
CASSPTAEQYF
CASSPTASYEQYF
CASSPTATEVFF
CASSPTAYNSPLYF
CASSPTDEQYF
CASSPTDTGQLYF
CASSPTDYAEQFF
CASSPTENSPLYF
CASSPTENTEVFF
CASSPTEYEQYF
CASSPTGADSDYTF
CASSPTGAGAETLYF
CASSPTGAGNSPLYF
CASSPTGAQNTLYF
CASSPTGATGQLYF
CASSPTGAYNSPLYF
CASSPTGDDTQYF
CASSPTGDNNQAQHF
CASSPTGDNSPLYF
CASSPTGDNYAEQFF
CASSPTGETLYF
CASSPTGFYEQYF
CASSPTGGADTGQLYF
CASSPTGGAGAEQFF
CASSPTGGAGDTQYF
CASSPTGGAHEQYF
CASSPTGGANTLYF
CASSPTGGARQDTQYF
CASSPTGGARQNTLYF
CASSPTGGARSAETLYF
CASSPTGGASYEQYF
CASSPTGGATLYF
CASSPTGGDQDTQYF
CASSPTGGDSYEQYF
CASSPTGGDTEVFF
CASSPTGGFAEQFF
CASSPTGGFERLFF
CASSPTGGFGAETLYF
CASSPTGGGAEQFF
CASSPTGGGEQYF
CASSPTGGGNERLFF
CASSPTGGGNTGQLYF
CASSPTGGHSQNTLYF
CASSPTGGISNERLFF
CASSPTGGKNYAEQFF
CASSPTGGLDTQYF
CASSPTGGPSQNTLYF
CASSPTGGPSYEQYF
CASSPTGGRNSPLYF
CASSPTGGRQNTLYF
CASSPTGGRTGQLYF
CASSPTGGRYTQYF
CASSPTGGSGNTLYF
CASSPTGGSNERLFF
CASSPTGGTNTLYF
CASSPTGGTQYF
CASSPTGGVETLYF
CASSPTGGVYAEQFF
CASSPTGHQDTQYF
CASSPTGHSYEQYF
CASSPTGIEQYF
CASSPTGIGNTLYF
CASSPTGINTLYF
CASSPTGIQNTLYF
CASSPTGKNTLYF
CASSPTGLEQYF
CASSPTGLNTEVFF
CASSPTGNERLFF
CASSPTGNNNQAQHF
CASSPTGPNERLFF
CASSPTGPNTEVFF
CASSPTGPNTLYF
CASSPTGPNYAEQFF
CASSPTGQTNSDYTF
CASSPTGRAETLYF
CASSPTGRAQNTLYF
CASSPTGRDSDYTF
CASSPTGRDTEVFF
CASSPTGRETLYF
CASSPTGRGNTLYF
CASSPTGRNTQYF
CASSPTGRSAETLYF
CASSPTGRTGQLYF
CASSPTGRYAEQFF
CASSPTGRYEQYF
CASSPTGSAEQFF
CASSPTGSDTGQLYF
CASSPTGSEQYF
CASSPTGSGAETLYF
CASSPTGSLDTQYF
CASSPTGSYAEQFF
CASSPTGTGAYEQYF
CASSPTGTGVYEQYF
CASSPTGTSQNTLYF
CASSPTGTYEQYF
CASSPTGVGTQYF
CASSPTGVNNQAQHF
CASSPTGVRAETLYF
CASSPTGWDEQYF
CASSPTGWDTQYF
CASSPTGWGTGQLYF
CASSPTGYSGNTLYF
CASSPTGYSYEQYF
CASSPTGYTGQLYF
CASSPTGYTLYF
CASSPTHTGQLYF
CASSPTISGNTLYF
CASSPTNERLFF
CASSPTNNQDTQYF
CASSPTNSYNSPLYF
CASSPTPGQQDTQYF
CASSPTPYAEQFF
CASSPTQNSDYTF
CASSPTQNTLYF
CASSPTRSGNTLYF
CASSPTSQDTQYF
CASSPTSSGNTLYF
CASSPTSTEVFF
CASSPTSYAEQFF
CASSPTSYEQYF
CASSPTTGQNTLYF
CASSPTVAETLYF
CASSPTVFEQYF
CASSPTVNYAEQFF
CASSPTVYNSPLYF
CASSPTWGSAETLYF
CASSPTYNYAEQFF
CASSPTYSGNTLYF
CASSPVANSDYTF
CASSPVGGQNTLYF
CASSPVGNTLYF
CASSPVGNYAEQFF
CASSPVNNQAQHF
CASSPVNTEVFF
CASSPVSQNTLYF
CASSPVSYEQYF
CASSPVYAEQFF
CASSPWDKQDTQYF
CASSPWDNYAEQFF
CASSPWDSSYEQYF
CASSPWGAEQFF
CASSPWGAETLYF
CASSPWGATGQLYF
CASSPWGGADTGQLYF
CASSPWGGADTLYF
CASSPWGGADTQYF
CASSPWGGDEQYF
CASSPWGGGSQNTLYF
CASSPWGGKNTLYF
CASSPWGGNQDTQYF
CASSPWGGNTGQLYF
CASSPWGGPSAETLYF
CASSPWGGRSQNTLYF
CASSPWGGSQNTLYF
CASSPWGGSSYEQYF
CASSPWGHQDTQYF
CASSPWGISYEQYF
CASSPWGLSYEQYF
CASSPWGNTGQLYF
CASSPWGQNTLYF
CASSPWGVAEQFF
CASSPWTDQDTQYF
CASSPWTDTEVFF
CASSPWTGGNERLFF
CASSPWTGGYEQYF
CASSPWTGNNERLFF
CASSPWTGNTGQLYF
CASSPWTTSAETLYF
CASSPWVGTGQLYF
CASSPWVSQNTLYF
CASSPYNYAEQFF
CASSPYNYEQYF
CASSPYQDTQYF
CASSPYRAETLYF
CASSPYRGDYEQYF
CASSPYRGEDTQYF
CASSPYRGGDTQYF
CASSPYRGGNTGQLYF
CASSPYRGQDTQYF
CASSPYSQNTLYF
CASSPYTGSTGQLYF
CASSPYWASAETLYF
CASSPYWGGDTQYF
CASSPYWGGSYEQYF
CASSPYYEQYF
CASSQADSYNSPLYF
CASSQADYAEQFF
CASSQAEVFF
CASSQAGAGNTEVFF
CASSQAGANQDTQYF
CASSQAGDTQYF
CASSQAGENTLYF
CASSQAGGAEQFF
CASSQAGGAETLYF
CASSQAGGANYAEQFF
CASSQAGGARDTQYF
CASSQAGGDAEQFF
CASSQAGGETLYF
CASSQAGGGDTQYF
CASSQAGGGSDYTF
CASSQAGGGSQNTLYF
CASSQAGGRGAEQFF
CASSQAGGSDTQYF
CASSQAGGSSAETLYF
CASSQAGHSGNTLYF
CASSQAGNERLFF
CASSQAGNTLYF
CASSQAGQDTQYF
CASSQAGTGDTGQLYF
CASSQAGTGGAEQFF
CASSQAGTGGETLYF
CASSQAGTSNSDYTF
CASSQAHRVNQAQHF
CASSQAINTGQLYF
CASSQALGGAETLYF
CASSQALGGLEQYF
CASSQALQDTQYF
CASSQANSPLYF
CASSQANSQNTLYF
CASSQANYEQYF
CASSQAPGQNTLYF
CASSQARDSSYEQYF
CASSQARGGEQYF
CASSQARSQNTLYF
CASSQASGNTLYF
CASSQASNERLFF
CASSQASNTGQLYF
CASSQASNYAEQFF
CASSQASSQNTLYF
CASSQATDSGNTLYF
CASSQATENTLYF
CASSQATGEDTQYF
CASSQATGGYEQYF
CASSQATGNTEVFF
CASSQAVEQYF
CASSQAWDQDTQYF
CASSQAWGGQDTQYF
CASSQAWGGYEQYF
CASSQAWGYAETLYF
CASSQAWKDEQYF
CASSQDAAETLYF
CASSQDAANTEVFF
CASSQDADYEQYF
CASSQDAETLYF
CASSQDAGADTQYF
CASSQDAGATGQLYF
CASSQDAGAYEQYF
CASSQDAGDYEQYF
CASSQDAGFNQDTQYF
CASSQDAGGGQLYF
CASSQDAGGNTGQLYF
CASSQDAGGREQYF
CASSQDAGGYAEQFF
CASSQDAGPYAEQFF
CASSQDAGRDTQYF
CASSQDAGRTEVFF
CASSQDAGRYEQYF
CASSQDAGSAETLYF
CASSQDAQSYEQYF
CASSQDARAEQFF
CASSQDARGEQYF
CASSQDARNTGQLYF
CASSQDASNQDTQYF
CASSQDASSQNTLYF
CASSQDAVQDTQYF
CASSQDAWGYEQYF
CASSQDAYTEVFF
CASSQDCYNSPLYF
CASSQDDAEQFF
CASSQDDNQDTQYF
CASSQDDRGAEQFF
CASSQDDRGAETLYF
CASSQDDRVEQYF
CASSQDDSQDTQYF
CASSQDDSQNTLYF
CASSQDEGAGQLYF
CASSQDEGGADTQYF
CASSQDEGGAEQFF
CASSQDEGGDTQYF
CASSQDEGGGTGQLYF
CASSQDEGRNSPLYF
CASSQDEGSPLYF
CASSQDEGSYEQYF
CASSQDEGTGQLYF
CASSQDENSYNSPLYF
CASSQDEQFF
CASSQDEYEQYF
CASSQDFEQYF
CASSQDFNTGQLYF
CASSQDFNYAEQFF
CASSQDFQDTQYF
CASSQDFREDTQYF
CASSQDFRETLYF
CASSQDFTGGNERLFF
CASSQDGAEQFF
CASSQDGASAETLYF
CASSQDGDAETLYF
CASSQDGDRNNSPLYF
CASSQDGDRYAEQFF
CASSQDGDSEQYF
CASSQDGDSPLYF
CASSQDGDSQDTQYF
CASSQDGEGTQYF
CASSQDGEISNERLFF
CASSQDGEQDTQYF
CASSQDGERDTQYF
CASSQDGGAGQLYF
CASSQDGGAKDTQYF
CASSQDGGAREQYF
CASSQDGGENSPLYF
CASSQDGGGDAEQFF
CASSQDGGGDEQYF
CASSQDGGGGEQYF
CASSQDGGGGNTLYF
CASSQDGGGGQNTLYF
CASSQDGGGLEQYF
CASSQDGGGNSPLYF
CASSQDGGGSYEQYF
CASSQDGGGYEQYF
CASSQDGGNNSPLYF
CASSQDGGNTLYF
CASSQDGGPSAETLYF
CASSQDGGPTGQLYF
CASSQDGGQGDTQYF
CASSQDGGSAEQFF
CASSQDGGSGNTLYF
CASSQDGGSYNSPLYF
CASSQDGGVQDTQYF
CASSQDGHQDTQYF
CASSQDGHSNTEVFF
CASSQDGKNTLYF
CASSQDGLGGREQYF
CASSQDGLGKNTLYF
CASSQDGLGSYEQYF
CASSQDGLGTYEQYF
CASSQDGLSNERLFF
CASSQDGLYEQYF
CASSQDGNSYEQYF
CASSQDGNTLYF
CASSQDGNYEQYF
CASSQDGQGNSDYTF
CASSQDGQNYAEQFF
CASSQDGREDTQYF
CASSQDGRNQDTQYF
CASSQDGSANTEVFF
CASSQDGSSAETLYF
CASSQDGTANTGQLYF
CASSQDGTDAEQFF
CASSQDGTDTQYF
CASSQDGTDYAEQFF
CASSQDGTGDTGQLYF
CASSQDGTGDTLYF
CASSQDGTGGDTQYF
CASSQDGTGGGEQYF
CASSQDGTGGLEQYF
CASSQDGTGGNEQYF
CASSQDGTGIYEQYF
CASSQDGTGLYEQYF
CASSQDGTGVDTQYF
CASSQDGTNTEVFF
CASSQDGTNYAEQFF
CASSQDGTTYEQYF
CASSQDGVAEQFF
CASSQDGVGAEQFF
CASSQDGVNSPLYF
CASSQDGVNYAEQFF
CASSQDGVYEQYF
CASSQDGWGGDAEQFF
CASSQDGYTGQLYF
CASSQDHEQYF
CASSQDHRGYAEQFF
CASSQDHRGYEQYF
CASSQDHRNTGQLYF
CASSQDHRNYAEQFF
CASSQDHSLEQYF
CASSQDHSNQDTQYF
CASSQDHSNYAEQFF
CASSQDHWGAETLYF
CASSQDHYEQYF
CASSQDIGGGAETLYF
CASSQDINYEQYF
CASSQDIYNSPLYF
CASSQDKDTQYF
CASSQDKGLEQYF
CASSQDKNQDTQYF
CASSQDKPSAETLYF
CASSQDKSQNTLYF
CASSQDKTNERLFF
CASSQDKTSYEQYF
CASSQDLAAETLYF
CASSQDLDISYEQYF
CASSQDLGDQDTQYF
CASSQDLGEYF
CASSQDLGGDEQYF
CASSQDLGGEDTQYF
CASSQDLGGHAEQFF
CASSQDLGGKQYF
CASSQDLGGLDEQYF
CASSQDLGGPSYEQYF
CASSQDLGGREQYF
CASSQDLGGRGEQYF
CASSQDLGGSAETLYF
CASSQDLGGTETLYF
CASSQDLGGTQYF
CASSQDLGHYAEQFF
CASSQDLGIEQYF
CASSQDLGNTEVFF
CASSQDLGSGAETLYF
CASSQDLGSQDTQYF
CASSQDLGTGQLYF
CASSQDLGTQDTQYF
CASSQDLGTYEQYF
CASSQDLGVGQDTQYF
CASSQDLGVQDTQYF
CASSQDLGYNSPLYF
CASSQDLGYTGQLYF
CASSQDLRDTQYF
CASSQDLRSSYEQYF
CASSQDLSTEVFF
CASSQDLTGGYEQYF
CASSQDLTKDTQYF
CASSQDLWGGGEQYF
CASSQDLWGGNTLYF
CASSQDLWGQDTQYF
CASSQDLYNQDTQYF
CASSQDLYYEQYF
CASSQDMGQGYAEQFF
CASSQDMQTYEQYF
CASSQDNANTGQLYF
CASSQDNGGAYEQYF
CASSQDNIQDTQYF
CASSQDNNSGNTLYF
CASSQDNQAQHF
CASSQDNSPLHF
CASSQDNTYEQYF
CASSQDNWGGYAEQFF
CASSQDNWGQDTQYF
CASSQDPAETLYF
CASSQDPDRGQDTQYF
CASSQDPDRYEQYF
CASSQDPDTGQLYF
CASSQDPDWGGTQYF
CASSQDPDYEQYF
CASSQDPENSDYTF
CASSQDPEYEQYF
CASSQDPGAEQYF
CASSQDPGAEVFF
CASSQDPGAGAEQFF
CASSQDPGANTGQLYF
CASSQDPGAQDTQYF
CASSQDPGASAETLYF
CASSQDPGAYAEQFF
CASSQDPGDQDTQYF
CASSQDPGDTEVFF
CASSQDPGFTGQLYF
CASSQDPGGAFEQYF
CASSQDPGGASYEQYF
CASSQDPGGDEQYF
CASSQDPGGEDTQYF
CASSQDPGGGAETLYF
CASSQDPGGRGNTLYF
CASSQDPGKGDTQYF
CASSQDPGLGGDTQYF
CASSQDPGLGYAEQFF
CASSQDPGNNYAEQFF
CASSQDPGNTEVFF
CASSQDPGPGQLYF
CASSQDPGQGAEQFF
CASSQDPGQGAYEQYF
CASSQDPGQGDTQYF
CASSQDPGQGYTGQLYF
CASSQDPGQKDTQYF
CASSQDPGQKYEQYF
CASSQDPGQNYEQYF
CASSQDPGQSYEQYF
CASSQDPGRNTLYF
CASSQDPGSPGQLYF
CASSQDPGSSYEQYF
CASSQDPGSYAEQFF
CASSQDPGTGQLYF
CASSQDPHNTGQLYF
CASSQDPHTEVFF
CASSQDPISAETLYF
CASSQDPISNERLFF
CASSQDPISYEQYF
CASSQDPIYEQYF
CASSQDPLGGAETLYF
CASSQDPNSAETLYF
CASSQDPNSQDTQYF
CASSQDPNTLYF
CASSQDPQGDSDYTF
CASSQDPQNERLFF
CASSQDPQQDTQYF
CASSQDPRANSDYTF
CASSQDPRGNNSPLYF
CASSQDPRQDTQYF
CASSQDPRYEQYF
CASSQDPSPDTQYF
CASSQDPSQDTQYF
CASSQDPSRSYEQYF
CASSQDPTGGQDTQYF
CASSQDPTISYEQYF
CASSQDPWGGEQYF
CASSQDPWGNTGQLYF
CASSQDPWGQDTQYF
CASSQDPWQNYAEQFF
CASSQDPWVEQYF
CASSQDPYEQYF
CASSQDQGADSPLYF
CASSQDQGANERLFF
CASSQDQGANSDYTF
CASSQDQGAYEQYF
CASSQDQGDTLYF
CASSQDQGGQDTQYF
CASSQDQGGSAETLYF
CASSQDQGNSDYTF
CASSQDQGRDTQYF
CASSQDQGRYEQYF
CASSQDQGSETLYF
CASSQDQGSGQLYF
CASSQDQGSSYEQYF
CASSQDQNTGQLYF
CASSQDQNYAEQFF
CASSQDQRNSPLYF
CASSQDQSQNTLYF
CASSQDQTNSDYTF
CASSQDQYAEQFF
CASSQDRADTQYF
CASSQDRAGDTQYF
CASSQDRAGGEQYF
CASSQDRAGTEVFF
CASSQDRANERLFF
CASSQDRDDTQYF
CASSQDRDGYEQYF
CASSQDRDQNTLYF
CASSQDRDRGLEQYF
CASSQDRETLYF
CASSQDRFAEQFF
CASSQDRGAGQLYF
CASSQDRGDNSPLYF
CASSQDRGDSDYTF
CASSQDRGDSPLYF
CASSQDRGDYAEQFF
CASSQDRGETLYF
CASSQDRGGAEQFF
CASSQDRGGQLYF
CASSQDRGGQQYF
CASSQDRGGRDTQYF
CASSQDRGGYAEQFF
CASSQDRGHYAEQFF
CASSQDRGISNERLFF
CASSQDRGLSAETLYF
CASSQDRGLSYEQYF
CASSQDRGNQAQHF
CASSQDRGNYAEQFF
CASSQDRGPNERLFF
CASSQDRGPNSPLYF
CASSQDRGPQDTQYF
CASSQDRGRATGQLYF
CASSQDRGRGNTLYF
CASSQDRGRGQAQHF
CASSQDRGRGQNTLYF
CASSQDRGRSPLYF
CASSQDRGSEVFF
CASSQDRGSQDTQYF
CASSQDRGYYAEQFF
CASSQDRKYEQYF
CASSQDRLGGDTQYF
CASSQDRLGGREQYF
CASSQDRLGYEQYF
CASSQDRNQAQHF
CASSQDRNSPLYF
CASSQDRNYEQYF
CASSQDRQGEQYF
CASSQDRQGNYAEQFF
CASSQDRQGQNSPLYF
CASSQDRQNTEVFF
CASSQDRQQDTQYF
CASSQDRQSSYEQYF
CASSQDRQTNTEVFF
CASSQDRRDTQYF
CASSQDRRNTGQLYF
CASSQDRSQDTQYF
CASSQDRTGDTQYF
CASSQDRTGGQNTLYF
CASSQDRTGGREQYF
CASSQDRTGGYAEQFF
CASSQDRTGQDTQYF
CASSQDRTGYAEQFF
CASSQDRTNTEVFF
CASSQDRTTNTEVFF
CASSQDRTTNTGQLYF
CASSQDRTYEQYF
CASSQDRVAETLYF
CASSQDRVNQDTQYF
CASSQDRVSNERLFF
CASSQDRVSYEQYF
CASSQDRVSYNSPLYF
CASSQDRVYAEQFF
CASSQDRVYNSPLYF
CASSQDRYYEQYF
CASSQDSAEQFF
CASSQDSASAETLYF
CASSQDSDSAETLYF
CASSQDSDSPLYF
CASSQDSDTEVFF
CASSQDSDYAEQFF
CASSQDSENTLYF
CASSQDSGANTEVFF
CASSQDSGGAETLYF
CASSQDSGGGYAEQFF
CASSQDSGGNTLYF
CASSQDSGGNYAEQFF
CASSQDSGGNYEQYF
CASSQDSGGQDTQYF
CASSQDSGGVDTQYF
CASSQDSGGVYEQYF
CASSQDSGHEQYF
CASSQDSGQSSYEQYF
CASSQDSGRYEQYF
CASSQDSGSGNTLYF
CASSQDSGSSAETLYF
CASSQDSGSTGQLYF
CASSQDSGTAYEQYF
CASSQDSGWEQYF
CASSQDSGYSDYTF
CASSQDSKDTQYF
CASSQDSLGVYEQYF
CASSQDSLSYEQYF
CASSQDSNSYEQYF
CASSQDSPNTEVFF
CASSQDSQGEQYF
CASSQDSQTYEQYF
CASSQDSRDEQYF
CASSQDSRKDTQYF
CASSQDSSNERLFF
CASSQDSSNYAEQFF
CASSQDSTGGYEQYF
CASSQDSTLYF
CASSQDSTNTGQLYF
CASSQDSTTNTGQFYF
CASSQDSWGYEQYF
CASSQDTANTGQLYF
CASSQDTAQDTQYF
CASSQDTDTQYF
CASSQDTDYEQYF
CASSQDTEDTQYF
CASSQDTGAEQFF
CASSQDTGANTEVFF
CASSQDTGDEQYF
CASSQDTGDTEVFF
CASSQDTGGAYEQYF
CASSQDTGGGAETLYF
CASSQDTGGLYEQYF
CASSQDTGLDTQYF
CASSQDTGLGYEQYF
CASSQDTGNQDTQYF
CASSQDTGNYAEQFF
CASSQDTGSEQYF
CASSQDTGTTGQLYF
CASSQDTGVSYEQYF
CASSQDTQPNTEVFF
CASSQDTQYNSPLYF
CASSQDTRGLEQYF
CASSQDTRQDTQYF
CASSQDTSSQNTLYF
CASSQDTTQDTQYF
CASSQDVDQNTLYF
CASSQDVFYEQYF
CASSQDVGGLEQYF
CASSQDVGGQDTQYF
CASSQDVGRAETLYF
CASSQDVGSQDTQYF
CASSQDVGVTGQLYF
CASSQDVGYAEQFF
CASSQDVNSYEQYF
CASSQDVSQNTLYF
CASSQDWAANYAEQFF
CASSQDWAETLYF
CASSQDWANQDTQYF
CASSQDWANTEVFF
CASSQDWASSYEQYF
CASSQDWASYEQYF
CASSQDWDAEQFF
CASSQDWDNNQAQHF
CASSQDWDNYEQYF
CASSQDWGAGAEQFF
CASSQDWGALYEQYF
CASSQDWGANQDTQYF
CASSQDWGDQNTLYF
CASSQDWGDTLYF
CASSQDWGGAEQYF
CASSQDWGGAGEQYF
CASSQDWGGAGTGQLYF
CASSQDWGGANTQYF
CASSQDWGGASQNTLYF
CASSQDWGGDYAEQFF
CASSQDWGGFYEQYF
CASSQDWGGKTLYF
CASSQDWGGLAEQFF
CASSQDWGGLSYEQYF
CASSQDWGGNTQYF
CASSQDWGGRDEQYF
CASSQDWGGRSYEQYF
CASSQDWGGSGQLYF
CASSQDWGGVTGQLYF
CASSQDWGGVYAEQFF
CASSQDWGIEQYF
CASSQDWGKNTGQLYF
CASSQDWGNNYAEQFF
CASSQDWGNSPLYF
CASSQDWGNSYEQYF
CASSQDWGNSYNSPLYF
CASSQDWGPNTGQLYF
CASSQDWGPYAEQFF
CASSQDWGQGYEQYF
CASSQDWGRNSPLYF
CASSQDWGRYEQYF
CASSQDWGTSQNTLYF
CASSQDWGTTEVFF
CASSQDWGTYAEQFF
CASSQDWGVFEQYF
CASSQDWGVNTGQLYF
CASSQDWGVTGQLYF
CASSQDWGYNYAEQFF
CASSQDWQGQNTLYF
CASSQDWQGYEQYF
CASSQDWQQDTQYF
CASSQDWQTYEQYF
CASSQDWRGGNERLFF
CASSQDWRGSYEQYF
CASSQDWRSTGQLYF
CASSQDWSAETLYF
CASSQDWSQDTQYF
CASSQDWTGDYEQYF
CASSQDWTGVYEQYF
CASSQDWVNYAEQFF
CASSQDWVSGNTLYF
CASSQDWVTGQLYF
CASSQDWVYEQYF
CASSQDYINTGQLYF
CASSQDYNNQAQHF
CASSQDYQSSYEQYF
CASSQDYRDEQYF
CASSQDYSYEQYF
CASSQDYWGAYEQYF
CASSQDYWGDEQYF
CASSQEADYAEQFF
CASSQEAEDTQYF
CASSQEAGAEQYF
CASSQEAGAYEQYF
CASSQEAGDEQYF
CASSQEAGDSYEQYF
CASSQEAGDYEQYF
CASSQEAGGAEQYF
CASSQEAGGHTGQLYF
CASSQEAGGNTLYF
CASSQEAGPNERLFF
CASSQEAGPNTGQLYF
CASSQEAGQNTLYF
CASSQEAGRDAEQFF
CASSQEAGWEQYF
CASSQEAKDTQYF
CASSQEALNYAEQFF
CASSQEANNYAEQFF
CASSQEANYAEQFF
CASSQEARDAEQFF
CASSQEASQNTLYF
CASSQEASTEVFF
CASSQEASYAEQFF
CASSQEAVNYAEQFF
CASSQEAVSYEQYF
CASSQEDKYEQYF
CASSQEDRGNTGQLYF
CASSQEDRGYEQYF
CASSQEDSAETLYF
CASSQEEDSEQYF
CASSQEEGGEQYF
CASSQEEGGQDTQYF
CASSQEEGTEVFF
CASSQEENTLYF
CASSQEGAGAETLYF
CASSQEGAGEQYF
CASSQEGAGQDTQYF
CASSQEGAGQLYF
CASSQEGANTEVFF
CASSQEGDAEQFF
CASSQEGDAETLYF
CASSQEGDIYAEQFF
CASSQEGDRNTEVFF
CASSQEGDRYAEQFF
CASSQEGDSGNTLYF
CASSQEGDTEVFF
CASSQEGEGDTQYF
CASSQEGERLFF
CASSQEGGAQDTQYF
CASSQEGGDQDTQYF
CASSQEGGGNTLYF
CASSQEGGGNYAEQFF
CASSQEGGGSAETLYF
CASSQEGGGTEVFF
CASSQEGGHEQYF
CASSQEGGKDTQYF
CASSQEGGNTEVFF
CASSQEGGPGQLYF
CASSQEGGPTGQLYF
CASSQEGGPYEQYF
CASSQEGGRGAETLYF
CASSQEGGRYAEQFF
CASSQEGGSDYTF
CASSQEGGSYNSPLYF
CASSQEGISNERLFF
CASSQEGKDTQYF
CASSQEGKNTGQLYF
CASSQEGKNTLYF
CASSQEGLEDTQYF
CASSQEGLGEDTQYF
CASSQEGLGGAETLYF
CASSQEGLGGQDTQYF
CASSQEGLGGRQNTLYF
CASSQEGLGVSQNTLYF
CASSQEGLGYEQYF
CASSQEGLNSDYTF
CASSQEGNERLFF
CASSQEGNNQDTQYF
CASSQEGPDTQYF
CASSQEGPKDTQYF
CASSQEGQGAAETLYF
CASSQEGQGDTEVFF
CASSQEGQGDTQYF
CASSQEGQGGAEQFF
CASSQEGQGGDTQYF
CASSQEGQGGEQYF
CASSQEGQGQDTQYF
CASSQEGQGRDTQYF
CASSQEGQGTLYF
CASSQEGQKDTQYF
CASSQEGQNTEVFF
CASSQEGQNTLYF
CASSQEGQPNSDYTF
CASSQEGQSNGRLFF
CASSQEGQSYEQYF
CASSQEGQYAEQFF
CASSQEGRDEQYF
CASSQEGSGAETLYF
CASSQEGSGNTLYF
CASSQEGSSSYEQYF
CASSQEGTDSYEQYF
CASSQEGTGDYEQYF
CASSQEGTGGQDTQYF
CASSQEGTGGVEQYF
CASSQEGTGNTGQLYF
CASSQEGTGQEQYF
CASSQEGTGVDTQYF
CASSQEGTKDTQYF
CASSQEGTSQDTQYF
CASSQEGTTSAETLYF
CASSQEGTYEQYF
CASSQEGVGAETLYF
CASSQEGVGEQYF
CASSQEGWGAYEQYF
CASSQEGWGNYAEQFF
CASSQEGWQDTQYF
CASSQEGYAEQFF
CASSQEGYTGQLYF
CASSQEHLSYEQYF
CASSQEHNYAEQFF
CASSQEHSAETLYF
CASSQEHSQDTQYF
CASSQEHSYAEQFF
CASSQEHYAEQFF
CASSQEINTGQLYF
CASSQEKGGNERLFF
CASSQELGEQYF
CASSQELGGAEQYF
CASSQELGGLAEQFF
CASSQELGGLEQYF
CASSQELGGSYEQYF
CASSQELGQGFEQYF
CASSQELGRDTQYF
CASSQEMANSDYTF
CASSQEMGAGAEQFF
CASSQENGYAEQFF
CASSQENLNSYNSPLYF
CASSQENNQAQHF
CASSQENRYNSPLYF
CASSQEPAYEQYF
CASSQEPDNQDTQYF
CASSQEPDNYAEQFF
CASSQEPDQDTQYF
CASSQEPGASAETLYF
CASSQEPGDEQYF
CASSQEPGDQDTQYF
CASSQEPGGWDTQYF
CASSQEPGNQDTQYF
CASSQEPGPYAEQFF
CASSQEPGQGSYEQYF
CASSQEPGVYAEQFF
CASSQEPQNTGQLYF
CASSQEPQNYAEQFF
CASSQEPQSNERLFF
CASSQEPSNTGQLYF
CASSQEPTNTEVFF
CASSQEQDTQYF
CASSQEQGAFGNTLYF
CASSQEQGDTQYF
CASSQEQGGQDTQYF
CASSQEQGGTLYF
CASSQEQGRAEQFF
CASSQEQNTLYF
CASSQEQYEQYF
CASSQERAETLYF
CASSQERASDYTF
CASSQERDEQYF
CASSQERDFYEQYF
CASSQERDNYAEQFF
CASSQERDWGYEQYF
CASSQERGANTGQLYF
CASSQERGAREQYF
CASSQERGAYEQYF
CASSQERGENTLYF
CASSQERGGTEVFF
CASSQERGGTLYF
CASSQERGHEQYF
CASSQERGITGQLYF
CASSQERGVEQYF
CASSQERGWNSPLYF
CASSQERLGGSYEQYF
CASSQERNSDYTF
CASSQERNTGQLYF
CASSQERQGRAEQFF
CASSQERRTEVFF
CASSQERSQDTQYF
CASSQERSYEQYF
CASSQERTGGYEQYF
CASSQERTGTYEQYF
CASSQERTVYAEQFF
CASSQERVQDTQYF
CASSQERVSAETLYF
CASSQERYAEQFF
CASSQESDTEVFF
CASSQESEQDTQYF
CASSQESGDTQYF
CASSQESGGAYEQYF
CASSQESGGGYAEQFF
CASSQESGQDTQYF
CASSQESGVEQYF
CASSQESKDTQYF
CASSQESRGEQYF
CASSQESSGNTLYF
CASSQESSNQDTQYF
CASSQESSQDTQYF
CASSQESSQNTLYF
CASSQESTYEQYF
CASSQESYAEQFF
CASSQETASQNTLYF
CASSQETFNQDTQYF
CASSQETGANTGQLYF
CASSQETGDTLYF
CASSQETGFAEQFF
CASSQETGGFAEQFF
CASSQETGGGEQYF
CASSQETGGGYEQYF
CASSQETGGHSYEQYF
CASSQETGGNEQYF
CASSQETGGPDTQYF
CASSQETGGRAEQFF
CASSQETGNTLYF
CASSQETGRDEQYF
CASSQETGSSYEQYF
CASSQETGSTGQLYF
CASSQETISNERLFF
CASSQETLQDTQYF
CASSQETNNYAEQFF
CASSQETQYEQYF
CASSQETSNTGQLYF
CASSQETTYEQYF
CASSQETVNYAEQFF
CASSQETVSYEQYF
CASSQETVYEQYF
CASSQETYEQYF
CASSQEVGGEQYF
CASSQEVGSYEQYF
CASSQEVGTEVFF
CASSQEVGYEQYF
CASSQEVSYAEQFF
CASSQEWDNSYEQYF
CASSQEWDRAREQYF
CASSQEWGAEQFF
CASSQEWGAREQYF
CASSQEWGGEQYF
CASSQEWGGNTGQLYF
CASSQEWGGQDTQYF
CASSQEWGGQNTLYF
CASSQEWGGTGQLYF
CASSQEWGNTEVFF
CASSQEWGQNTLYF
CASSQEWQGAEQFF
CASSQEWTGGYEQYF
CASSQEWYTEVFF
CASSQEYNYAEQFF
CASSQEYQNTLYF
CASSQEYTGQLYF
CASSQFGGSQNTLYF
CASSQFGNTLYF
CASSQFGNYAEQFF
CASSQFSYNSPLYF
CASSQFYAEQFF
CASSQGAAEQFF
CASSQGAEAEQFF
CASSQGAEDTQYF
CASSQGAEVFF
CASSQGAGEDTQYF
CASSQGAGEQYF
CASSQGAGGHYEQYF
CASSQGAGGNTGQLYF
CASSQGAGGQLYF
CASSQGAGSNTGQLYF
CASSQGANERLFF
CASSQGASTGQLYF
CASSQGATGQLYF
CASSQGAYEQYF
CASSQGCSDYTF
CASSQGDERLFF
CASSQGDGQDTQYF
CASSQGDNSPLYL
CASSQGDNYAEQFF
CASSQGDRDTQYF
CASSQGDRGAEQFF
CASSQGDRGRNSPLYF
CASSQGDRNSDYTF
CASSQGDRQDTQYF
CASSQGDSSAETLYF
CASSQGDWGDTQYF
CASSQGDWGTYEQYF
CASSQGEDSDYTF
CASSQGEDTEVFF
CASSQGEGAETLYF
CASSQGERLFF
CASSQGESQNTLYF
CASSQGFGNTLYF
CASSQGFNYAEQFF
CASSQGFQDTQYF
CASSQGFSNERLFF
CASSQGFYNSPLYF
CASSQGGAAETLYF
CASSQGGAGAEQFF
CASSQGGAGTGQLYF
CASSQGGAGYAEQFF
CASSQGGDAETLYF
CASSQGGETLYF
CASSQGGGADTQYF
CASSQGGGAYAEQFF
CASSQGGGDAETLYF
CASSQGGGGGAETLYF
CASSQGGGNQAQHF
CASSQGGGPYEQYF
CASSQGGGQQDTQYF
CASSQGGGRFAEQFF
CASSQGGGSSYEQYF
CASSQGGGYAEQFF
CASSQGGGYEQYF
CASSQGGHQDTQYF
CASSQGGLGNTLYF
CASSQGGLGQDTQYF
CASSQGGLGQNTLYF
CASSQGGNAEQFF
CASSQGGPYEQYF
CASSQGGQGNERLFF
CASSQGGRAETLYF
CASSQGGRGDTQYF
CASSQGGSNERLFF
CASSQGGSQDTQYF
CASSQGGSSAETLYF
CASSQGGTGGAEQFF
CASSQGGTGYEQYF
CASSQGHIQDTQYF
CASSQGHLSNERLFF
CASSQGHNQAQHF
CASSQGHPNTGQLYF
CASSQGHRAETLYF
CASSQGHSPLYF
CASSQGHSYEQYF
CASSQGHYNSPLYF
CASSQGIEQYF
CASSQGIYAEQFF
CASSQGLASAETLYF
CASSQGLGAAETLYF
CASSQGLGANQDTQYF
CASSQGLGASQNTLYF
CASSQGLGASYEQYF
CASSQGLGAYAEQFF
CASSQGLGDQDTQYF
CASSQGLGDTGQLYF
CASSQGLGEQYF
CASSQGLGEYEQYF
CASSQGLGFEQYF
CASSQGLGGDTGQLYF
CASSQGLGGETLYF
CASSQGLGGFYEQYF
CASSQGLGGGYEQYF
CASSQGLGGIEQYF
CASSQGLGGRAEQFF
CASSQGLGGRGTGQLYF
CASSQGLGGRKDTQYF
CASSQGLGGSQNTLYF
CASSQGLGKNTLYF
CASSQGLGNSYEQYF
CASSQGLGRTDTQYF
CASSQGLGSNTGQLYF
CASSQGLGVNQDTQYF
CASSQGLNSDYTF
CASSQGLNYAEQFF
CASSQGLVQDTQYF
CASSQGLVQNTLYF
CASSQGLVYEQYF
CASSQGNERLFF
CASSQGNQAQHF
CASSQGNSQNTLYF
CASSQGNSYNSPLYF
CASSQGPANTGQLYF
CASSQGPDTGQLYF
CASSQGPERLFF
CASSQGPEVFF
CASSQGPGGQDTQYF
CASSQGPGNQDTQYF
CASSQGPNQAQHF
CASSQGPSAETLYF
CASSQGPSYEQYF
CASSQGPTEVFF
CASSQGPTGVNSPLYF
CASSQGPTNSDYTF
CASSQGPYAEQFF
CASSQGPYNQDTQYF
CASSQGQATGQLYF
CASSQGQAYEQYF
CASSQGQEDTQYF
CASSQGQGAGEQYF
CASSQGQGAYTQYF
CASSQGQGDAEQFF
CASSQGQGEDTQYF
CASSQGQGEQFF
CASSQGQGGNSPLYF
CASSQGQGGNTLYF
CASSQGQGGTEVFF
CASSQGQGKNTLYF
CASSQGQGLQAQHF
CASSQGQGNNQAQHF
CASSQGQGPNERLFF
CASSQGQGRAETLYF
CASSQGQGREQYF
CASSQGQGRGAEQFF
CASSQGQGRTGQLYF
CASSQGQGTAETLYF
CASSQGQGTETLYF
CASSQGQGTGQLYF
CASSQGQGVYAEQFF
CASSQGQGWEQYF
CASSQGQIYEQYF
CASSQGQKNTEVFF
CASSQGQNNNQAQHF
CASSQGQNSPLYF
CASSQGQRDTQYF
CASSQGQSSAETLYF
CASSQGQSSQNTLYF
CASSQGQSYNYAEQFF
CASSQGQTEVFF
CASSQGQYYEQYF
CASSQGRAETLYF
CASSQGRDTQYF
CASSQGRDWGYEQYF
CASSQGRGLAEQFF
CASSQGRGQNTLYF
CASSQGRGSQNTLYF
CASSQGRHSDYTF
CASSQGRNTLYF
CASSQGRNYAEQFF
CASSQGRTEVFF
CASSQGSETLYF
CASSQGSGGAETLYF
CASSQGSNSDYTF
CASSQGSPLYF
CASSQGSTGQLYF
CASSQGTARDTQYF
CASSQGTASSYEQYF
CASSQGTDNNQAQHF
CASSQGTDSYNSPLYF
CASSQGTEQDTQYF
CASSQGTGANTEVFF
CASSQGTGASQNTLYF
CASSQGTGATGQLYF
CASSQGTGDSPLYF
CASSQGTGDSYEQYF
CASSQGTGDYAEQFF
CASSQGTGFEQYF
CASSQGTGGAQNTLYF
CASSQGTGGDYAEQFF
CASSQGTGGDYEQYF
CASSQGTGGETLYF
CASSQGTGGFTGQLYF
CASSQGTGGGAETLYF
CASSQGTGGGQNTLYF
CASSQGTGGKDTQYF
CASSQGTGGLAEQFF
CASSQGTGGNAEQFF
CASSQGTGGREQYF
CASSQGTGGSAEQFF
CASSQGTGGSEQFF
CASSQGTGGSSAETLYF
CASSQGTGGTAEQFF
CASSQGTGGVAEQFF
CASSQGTGGVTGQLYF
CASSQGTGIAEQFF
CASSQGTGLNTGQLYF
CASSQGTGPNERLFF
CASSQGTGRNTEVFF
CASSQGTGRTETLYF
CASSQGTGVGQDTQYF
CASSQGTGYTGQLYF
CASSQGTHNQDTQYF
CASSQGTISYEQYF
CASSQGTKNTLYF
CASSQGTKQDTQYF
CASSQGTMNSPLYF
CASSQGTNNERLFF
CASSQGTNSYEQYF
CASSQGTNSYNSPLYF
CASSQGTPNTGQLYF
CASSQGTPSQNTLYF
CASSQGTRNTGQLYF
CASSQGTRYEQYF
CASSQGTSNSDYTF
CASSQGTSQNTLYF
CASSQGTSSQNTLYF
CASSQGTSYAEQFF
CASSQGTTNERLFF
CASSQGTTNTEVFF
CASSQGTTSGNTLYF
CASSQGTVGNTLYF
CASSQGTVSYEQYF
CASSQGTVYAEQFF
CASSQGTVYEQYF
CASSQGVDQDTQYF
CASSQGVDTEVFF
CASSQGVGNTLYF
CASSQGVGQNTLYF
CASSQGVNQAQHF
CASSQGVNTEVFF
CASSQGVNYAEQFF
CASSQGVSSYEQYF
CASSQGWGAAETLYF
CASSQGWGANTGQLYF
CASSQGWGNYAEQFF
CASSQGWGVYEQYF
CASSQHANTEVFF
CASSQHGQHQDTQYF
CASSQHRGDTQYF
CASSQHSQNTLYF
CASSQHWGGTYEQYF
CASSQHWGSSQNTLYF
CASSQHWGSYEQYF
CASSQIANTEVFF
CASSQINERLFF
CASSQIQGANTEVFF
CASSQISGNTLYF
CASSQISYNSPLYF
CASSQITGQLYF
CASSQITGYEQYF
CASSQIYEQYF
CASSQKAGGNTGQLYF
CASSQKDNERLFF
CASSQKGQGKRGAETLYF
CASSQKGTANTEVFF
CASSQKLGGYEQYF
CASSQKLGQDTQYF
CASSQKQAQHF
CASSQKTGDEQYF
CASSQKTGETLYF
CASSQKTGGGYEQYF
CASSQKTGNYAEQFF
CASSQKYAEQFF
CASSQKYTGQLYF
CASSQLAGGYAEQFF
CASSQLDQDTQYF
CASSQLEDTQYF
CASSQLENTGQLYF
CASSQLENTLYF
CASSQLGASAETLYF
CASSQLGAYAEQFF
CASSQLGDQNTLYF
CASSQLGDYEQYF
CASSQLGEDTQYF
CASSQLGGALQDTQYF
CASSQLGGANTGQLYF
CASSQLGGGNAEQFF
CASSQLGGLAEQFF
CASSQLGGLDTLYF
CASSQLGGPDTQYF
CASSQLGGPETLYF
CASSQLGGRNTLYF
CASSQLGGRRYAEQFF
CASSQLGGRSYEQYF
CASSQLGGRYAEQFF
CASSQLGGSAEQFF
CASSQLGGTYEQYF
CASSQLGGVYEQYF
CASSQLGIQDTQYF
CASSQLGKNTGQLYF
CASSQLGKNTLYF
CASSQLGLSYEQYF
CASSQLGNQAQHF
CASSQLGRNTLYF
CASSQLGSQDTQYF
CASSQLGSSAETLYF
CASSQLGTNQDTQYF
CASSQLGTSAETLYF
CASSQLGVAEQFF
CASSQLGVNTGQLYF
CASSQLGVQNTLYF
CASSQLGVYAEQFF
CASSQLLGYEQYF
CASSQLVNQDTQYF
CASSQLYAEQFF
CASSQMGNYAEQFF
CASSQMGYAEQFF
CASSQNEQYF
CASSQNKNTEVFF
CASSQNPDRAQDTQYF
CASSQNPYEQYF
CASSQNQNTLYF
CASSQNRDSYAEQFF
CASSQNRGDTEVFF
CASSQNRGETLYF
CASSQNRGSSYEQYF
CASSQNRNTGQLYF
CASSQNRNYAEQFF
CASSQNRYEQYF
CASSQNSNERLFF
CASSQNSNTEVFF
CASSQNSQDTQYF
CASSQNSYEQYF
CASSQNWGAQDTQYF
CASSQNWGDTQYF
CASSQNWGGAAEQFF
CASSQNWGGAGAETLYF
CASSQNWGGAYEQYF
CASSQNWGQDTQYF
CASSQNWGVDTQYF
CASSQNWSSQNTLYF
CASSQNWYEQYF
CASSQNYNSPLYF
CASSQPANSDYTF
CASSQPGGASAETLYF
CASSQPGGDTQYF
CASSQPGGQDTQYF
CASSQPGGSNTGQLYF
CASSQPGLGGIEQYF
CASSQPGLGGLEQYF
CASSQPGLGGTGQLYF
CASSQPGPYEQYF
CASSQPGQANTGQLYF
CASSQPGQETLYF
CASSQPGQGDTQYF
CASSQPGQGHEQYF
CASSQPGQGKDTQYF
CASSQPGQGPDYTF
CASSQPGQGQDTQYF
CASSQPGQGTSDNSPLYF
CASSQPGQGYNSPLYF
CASSQPGQKDTQYF
CASSQPGQNSDYTF
CASSQPGQNTGQLYF
CASSQPGQSNERLFF
CASSQPGQTYEQYF
CASSQPGSSYEQYF
CASSQPGSYEQYF
CASSQPGTANTGQLYF
CASSQPGTTNSDYTF
CASSQPGYEQYF
CASSQPTGGYAEQFF
CASSQPTGSNTEVFF
CASSQQDNYAEQFF
CASSQQENTLYF
CASSQQFNQDTQYF
CASSQQGADTEVFF
CASSQQGAGAEQFF
CASSQQGAGDTQYF
CASSQQGAGSDYTF
CASSQQGALGNTLYF
CASSQQGANERLFF
CASSQQGDGYAEQFF
CASSQQGENTLYF
CASSQQGGETLYF
CASSQQGGGNTLYF
CASSQQGGGTEVFF
CASSQQGGQDTQYF
CASSQQGHTQYF
CASSQQGNNQAQHF
CASSQQGNYNSPLYF
CASSQQGPNERLFF
CASSQQGPNTGQLYF
CASSQQGRAETLYF
CASSQQGRDTEVFF
CASSQQGREQYF
CASSQQGSQDTQYF
CASSQQGSSAETLYF
CASSQQGSTEVFF
CASSQQGTNERLFF
CASSQQGTTGQLYF
CASSQQGWDSDYTF
CASSQQHSAETLYF
CASSQQHSGNTLYF
CASSQQKNTGQLYF
CASSQQLGVDTGQLYF
CASSQQLGVTGQLYF
CASSQQLSNERLFF
CASSQQNNYAEQFF
CASSQQNQDTQYF
CASSQQNSGNTLYF
CASSQQNSYNSPLYF
CASSQQNTGQLYF
CASSQQNYEQYF
CASSQQTGAYEQYF
CASSQQTGDSYEQYF
CASSQQTGGAETLYF
CASSQQTGNYAEQFF
CASSQQTNSDYTF
CASSQQTYEQYF
CASSQQVDEQYF
CASSQQVNQDTQYF
CASSQQYAEQFF
CASSQRAETLYF
CASSQRDNYEQYF
CASSQRDRANSDYTF
CASSQRDREVFF
CASSQRDRGNSDYTF
CASSQRDWGEDTQYF
CASSQRDWGVAEQFF
CASSQRDWGYAEQFF
CASSQRGAGAETLYF
CASSQRGANTGQLYF
CASSQRGAQNTLYF
CASSQRGDTGQLYF
CASSQRGGAQDTQYF
CASSQRGNQDTQYF
CASSQRGNTLYF
CASSQRGPYEQYF
CASSQRGQNSDYTF
CASSQRGSAETLYF
CASSQRGTGYNSPLYF
CASSQRLGADTQYF
CASSQRLGDQDTQYF
CASSQRLGGDAEQFF
CASSQRLGGPSAETLYF
CASSQRLGGPYEQYF
CASSQRLGGRYAEQFF
CASSQRLGTEVFF
CASSQRLGVEQYF
CASSQRLGVNQDTQYF
CASSQRLGVSYEQYF
CASSQRNSGNTLYF
CASSQRNSNERLFF
CASSQRNTGQLYF
CASSQRNTLYF
CASSQRQANTEVFF
CASSQRQDTQYF
CASSQRQGAYEQYF
CASSQRQGGAEQFF
CASSQRQGNTEVFF
CASSQRQGYEQYF
CASSQRQKNTLYF
CASSQRQNERLFF
CASSQRQNQDTQYF
CASSQRQPNTGQLYF
CASSQRQYNSPLYF
CASSQRRNTLYF
CASSQRTANTGQLYF
CASSQRTDANERLFF
CASSQRTGDEQYF
CASSQRTGDTEVFF
CASSQRTGDTQYF
CASSQRTGEEQYF
CASSQRTGETLYF
CASSQRTGGFAEQFF
CASSQRTGGLAEQFF
CASSQRTGGSQNTLYF
CASSQRTGGTETLYF
CASSQRTGNTEVFF
CASSQRTGTSAETLYF
CASSQRTGVQNTLYF
CASSQRTGYEQYF
CASSQRTNAEQFF
CASSQRVAEQFF
CASSQRVEQYF
CASSQRVGTEVFF
CASSQRVQDTQYF
CASSQSAEQFF
CASSQSANTGQLYF
CASSQSASAETLYF
CASSQSATGQLYF
CASSQSAYEQYF
CASSQSCEQYF
CASSQSDWGNTGQLYF
CASSQSENTLYF
CASSQSFAETLYF
CASSQSGAETLYF
CASSQSGANSDYTF
CASSQSGANTGQLYF
CASSQSGGARAEQFF
CASSQSGGDYAEQFF
CASSQSGGEQYF
CASSQSGGGDTQYF
CASSQSGGLSYEQYF
CASSQSGGRNTLYF
CASSQSGGSDYTF
CASSQSGGSNERLFF
CASSQSGGTGQLYF
CASSQSGISNERLFF
CASSQSGKNSDYTF
CASSQSGLNSDYTF
CASSQSGNQDTQYF
CASSQSGQDTQYF
CASSQSGQGGWETLYF
CASSQSGQSYEQYF
CASSQSGSNQDTQYF
CASSQSGTEDTQYF
CASSQSGTGDAEQFF
CASSQSGTGYAEQFF
CASSQSGTNTEVFF
CASSQSGVAEQFF
CASSQSGVSNERLFF
CASSQSHSQNTLYF
CASSQSHTGQLYF
CASSQSLAETLYF
CASSQSLGGQNTLYF
CASSQSLGYQDTQYF
CASSQSLSAETLYF
CASSQSLYEQYF
CASSQSNTGQLYF
CASSQSPGQNTLYF
CASSQSPGQYEQYF
CASSQSPNYEQYF
CASSQSQGNTLYF
CASSQSQKDTQYF
CASSQSRANTEVFF
CASSQSRATGQLYF
CASSQSRDRGYEQYF
CASSQSRGSYEQYF
CASSQSRRANTEVFF
CASSQSRVQDTQYF
CASSQSSLGTSQNTLYF
CASSQSTGGHTQYF
CASSQSTGGTDTQYF
CASSQSTGKNTLYF
CASSQSTGSYEQYF
CASSQSTNERLFF
CASSQSTSQNTLYF
CASSQSVEQYF
CASSQSWGEDTQYF
CASSQSWGGGDTQYF
CASSQSWGGQNTLYF
CASSQSWGQNTLYF
CASSQTAEQYF
CASSQTAETLYF
CASSQTAQDTQYF
CASSQTDNQDTQYF
CASSQTDSDYTF
CASSQTDTEVFF
CASSQTDTGQLYF
CASSQTESSYEQYF
CASSQTGAAETLYF
CASSQTGANQDTQYF
CASSQTGDAETLYF
CASSQTGDERLFF
CASSQTGDNSPLYF
CASSQTGDQAQHF
CASSQTGDSDYTF
CASSQTGDTQYF
CASSQTGFAETLYF
CASSQTGFSAETLYF
CASSQTGGAGEQYF
CASSQTGGAGNTLYF
CASSQTGGANAEQFF
CASSQTGGAPTGQLYF
CASSQTGGAQNTLYF
CASSQTGGARTGQLYF
CASSQTGGDQAQHF
CASSQTGGDSDYTF
CASSQTGGGGAETLYF
CASSQTGGGNSPLYF
CASSQTGGGTGQLYF
CASSQTGGHAEQFF
CASSQTGGKNTLYF
CASSQTGGPETLYF
CASSQTGGRAEQFF
CASSQTGGRGAETLYF
CASSQTGGRNAEQFF
CASSQTGGRQDTQYF
CASSQTGGSGNTLYF
CASSQTGGSNERLFF
CASSQTGGSNTGQLYF
CASSQTGGVNQDTQYF
CASSQTGHSPLYF
CASSQTGIYAEQFF
CASSQTGLSNERLFF
CASSQTGNERLFF
CASSQTGNSGNTLYF
CASSQTGQNEQYF
CASSQTGRDTQYF
CASSQTGRGNSDYTF
CASSQTGSAEQFF
CASSQTGSGQLYF
CASSQTGSSQNTLYF
CASSQTGSTGQLYF
CASSQTGTANERLFF
CASSQTGTAQDTQYF
CASSQTGTDYEQYF
CASSQTGTEQYF
CASSQTGTGDEQYF
CASSQTGTGDTQYF
CASSQTGTGLDTQYF
CASSQTGTGPETLYF
CASSQTGTSQNTLYF
CASSQTGVDTQYF
CASSQTGVGDTQYF
CASSQTGVGEQYF
CASSQTGVNTEVFF
CASSQTGWEQYF
CASSQTGWGAETLYF
CASSQTGYNQAQHF
CASSQTHSGNTLYF
CASSQTIANTEVFF
CASSQTNERLFF
CASSQTNSYEQYF
CASSQTPSNTGQLYF
CASSQTPSQNTLYF
CASSQTQGADTQYF
CASSQTQNTLYF
CASSQTRAETLYF
CASSQTRGAETLYF
CASSQTRNTGQLYF
CASSQTRNYAEQFF
CASSQTRVEQYF
CASSQTSNSDYTF
CASSQTSNTGQLYF
CASSQTVNSDYTF
CASSQTVSGNTLYF
CASSQVAGGDTQYF
CASSQVAGNTGQLYF
CASSQVASQDTQYF
CASSQVDYAEQFF
CASSQVGAQDTQYF
CASSQVGATGQLYF
CASSQVGDEQYF
CASSQVGDSPLYF
CASSQVGDTGQLYF
CASSQVGEQYF
CASSQVGGAAETLYF
CASSQVGGADTQYF
CASSQVGGAEQFF
CASSQVGGAGAEQFF
CASSQVGGEVFF
CASSQVGGGAEQFF
CASSQVGGGAETLYF
CASSQVGGGSAETLYF
CASSQVGGLQDTQYF
CASSQVGGRGEQYF
CASSQVGGTGQLYF
CASSQVGNAEQFF
CASSQVGNTLYF
CASSQVGREDTQYF
CASSQVGRGAETLYF
CASSQVGSAEQFF
CASSQVGTEDTQYF
CASSQVGTGDAEQFF
CASSQVGVAETLYF
CASSQVGVNQDTQYF
CASSQVGYNSPLYF
CASSQVLGDYEQYF
CASSQVLGGAEQFF
CASSQVLGGLEQYF
CASSQVLGGYAEQFF
CASSQVLGGYEQYF
CASSQVNSGNTLYF
CASSQVNYEQYF
CASSQVPANTGQLYF
CASSQVPGAEQYF
CASSQVPGGALEQYF
CASSQVPGGQDTQYF
CASSQVPGTEVFF
CASSQVPNTEVFF
CASSQVPYNSPLYF
CASSQVQGNYAEQFF
CASSQVQGSYEQYF
CASSQVQYNSPLYF
CASSQVRDAEQFF
CASSQVRGYEQYF
CASSQVRQDTQYF
CASSQVSDQDTQYF
CASSQVSGDTQYF
CASSQVSGGYAEQFF
CASSQVSGNTLYF
CASSQVTEDTQYF
CASSQVTGGAAEQFF
CASSQVTGGYAEQFF
CASSQVTGNSDYTF
CASSQVTGQLYF
CASSQVTKDTQYF
CASSQVTNNSPLYF
CASSQVVNQDTQYF
CASSQVWGGNTGQLYF
CASSQVWGSAETLYF
CASSQWDNYAEQFF
CASSQWGAETLYF
CASSQWGAGNTLYF
CASSQWGASAETLYF
CASSQWGEQFF
CASSQWGGEQYF
CASSQWGGYEQYF
CASSQWGNQDTQYF
CASSQWTGGYEQYF
CASSQYNNQAQHF
CASSQYNRGQNTLYF
CASSQYPNTGQLYF
CASSQYSGNTLYF
CASSQYWGSSYEQYF
CASSRADTQYF
CASSRADYAEQFF
CASSRAENTLYF
CASSRAGGTEVFF
CASSRAGGYEQYF
CASSRAGSAETLYF
CASSRAGSQNTLYF
CASSRAGVAEQFF
CASSRAGVSNERLFF
CASSRAISNERLFF
CASSRANNYAEQFF
CASSRATNERLFF
CASSRATNSDYTF
CASSRATQDTQYF
CASSRAVNYAEQFF
CASSRAYEQYF
CASSRDANTEVFF
CASSRDDTEVFF
CASSRDGANSDYTF
CASSRDGGGAETLYF
CASSRDGNSGNTLYF
CASSRDGSYNSPLYF
CASSRDGYEQYF
CASSRDHYEQYF
CASSRDINNQAQHF
CASSRDISGNTLYF
CASSRDKNNERLFF
CASSRDKNQDTQYF
CASSRDKPNTEVFF
CASSRDKTNERLFF
CASSRDKYNSPLYF
CASSRDLQNTLYF
CASSRDLYAEQFF
CASSRDLYNSPLYF
CASSRDNANTGQLYF
CASSRDPYAEQFF
CASSRDQNTLYF
CASSRDRAQAQHF
CASSRDRDNERLFF
CASSRDRDSGNTLYF
CASSRDRDYAEQFF
CASSRDREEAQHF
CASSRDREEQYF
CASSRDREGSDYTF
CASSRDREGTEVFF
CASSRDREGTLYF
CASSRDREGTQYF
CASSRDRENEQYF
CASSRDRERAETLYF
CASSRDREYEQYF
CASSRDRGAAQHF
CASSRDRGAQHF
CASSRDRGDEQYF
CASSRDRGEAQHF
CASSRDRGGDTQYF
CASSRDRGGSDYTF
CASSRDRGHEQYF
CASSRDRGHERLFF
CASSRDRGHQDTQYF
CASSRDRGHQNTLYF
CASSRDRGHTLYF
CASSRDRGLAEQFF
CASSRDRGLNTEVFF
CASSRDRGNEQYF
CASSRDRGNTQYF
CASSRDRGPSGNTLYF
CASSRDRGQDTQYL
CASSRDRGQETLYF
CASSRDRGRERLFF
CASSRDRGSERLFF
CASSRDRGSYNSPLYF
CASSRDRGTLYF
CASSRDRGWEQYF
CASSRDRGYSDYTF
CASSRDRIYAEQFF
CASSRDRKGERLFF
CASSRDRNNERLFF
CASSRDRNNSPLYF
CASSRDRNSQNTLYF
CASSRDRQAQHF
CASSRDRRRAGQLYF
CASSRDRSNTEVFF
CASSRDRSSQNTLYF
CASSRDRVDTEVFF
CASSRDRVEDTQYF
CASSRDRVNERLFF
CASSRDRVNTGQLYF
CASSRDRVRAETLYF
CASSRDRVSYNSPLYF
CASSRDSAYAEQFF
CASSRDSERLFF
CASSRDSNTLYF
CASSRDSSNSDYTF
CASSRDSSNTEVFF
CASSRDSWDTQYF
CASSRDSYSGNTLYF
CASSRDTANTEVFF
CASSRDTNERLFF
CASSRDTQNTLYF
CASSRDTSNSDYTF
CASSRDTTEVFF
CASSRDWAGAEQFF
CASSRDWAQDTQYF
CASSRDWESSYEQYF
CASSRDWGADTQYF
CASSRDWGANQDTQYF
CASSRDWGDAETLYF
CASSRDWGEYAEQFF
CASSRDWGFNQDTQYF
CASSRDWGFSQNTLYF
CASSRDWGGAAEQFF
CASSRDWGGADTQYF
CASSRDWGGAGAEQFF
CASSRDWGGAGQDTQYF
CASSRDWGGAGTGQLYF
CASSRDWGGGAETLYF
CASSRDWGGGEQFF
CASSRDWGGGTGQLYF
CASSRDWGGHEQYF
CASSRDWGGKDTQYF
CASSRDWGGRAEQFF
CASSRDWGGVAEQFF
CASSRDWGGVEQYF
CASSRDWGGVYAEQFF
CASSRDWGIEQYF
CASSRDWGIQDTQYF
CASSRDWGKTLYF
CASSRDWGLYAEQFF
CASSRDWGNNYAEQFF
CASSRDWGRDTQYF
CASSRDWGSDTQYF
CASSRDWGSSQNTLYF
CASSRDWGTLYF
CASSRDWGTSQNTLYF
CASSRDWGVETLYF
CASSRDWGVGAEQFF
CASSRDWGVSQNTLYF
CASSRDWGVWEQYF
CASSRDWINQDTQYF
CASSRDWIYEQYF
CASSRDWNQDTQYF
CASSRDWNTLYF
CASSRDWNYAEQFF
CASSRDWRDTQYF
CASSRDWSQDTQYF
CASSRDWVNTGQLYF
CASSRDWVQDTQYF
CASSRDYQDTQYF
CASSRDYQNTLYF
CASSREDQDTQYF
CASSREETLYF
CASSREGGTGQLYF
CASSREGNSDYTF
CASSREGSDYTF
CASSREGYNSPLYF
CASSRENAEQFF
CASSRENTLYL
CASSRETNTEVFF
CASSRGAAEQFF
CASSRGAANTEVFF
CASSRGANQAQHF
CASSRGARYEQYF
CASSRGASSYEQYF
CASSRGDSNERLFF
CASSRGDWGDEQYF
CASSRGEAQHF
CASSRGEGTEVFF
CASSRGGASQNTLYF
CASSRGGAYEQYF
CASSRGGAYTGQLYF
CASSRGGDAETLYF
CASSRGGFAETLYF
CASSRGGGENTLYF
CASSRGGGGQDTQYF
CASSRGGGNTLYF
CASSRGGGQNTLYF
CASSRGGGSDYTF
CASSRGGGSYEQYF
CASSRGGLQDTQYF
CASSRGGNQAQHF
CASSRGGPTGQLYF
CASSRGGRGAETLYF
CASSRGGRVAETLYF
CASSRGGSYNSPLYF
CASSRGGTNSDYTF
CASSRGHNSPLYF
CASSRGHQAQHF
CASSRGHTGQLYF
CASSRGIGDTQYF
CASSRGISGNTLYF
CASSRGIYAEQFF
CASSRGIYEQYF
CASSRGKNTLYF
CASSRGLDYEQYF
CASSRGLFQNTLYF
CASSRGLGDEQYF
CASSRGLGDTLYF
CASSRGLGETLYF
CASSRGLGGLAEQFF
CASSRGLGGLQNTLYF
CASSRGLGGPEQYF
CASSRGLGGPSQNTLYF
CASSRGLGGSETLYF
CASSRGLGGSSYEQYF
CASSRGLGGTSAETLYF
CASSRGLGNTGQLYF
CASSRGLGNTLYF
CASSRGLGTSQNTLYF
CASSRGLNQDTQYF
CASSRGLNTGQLYF
CASSRGLNTQYF
CASSRGLQNTLYF
CASSRGNEQYF
CASSRGNNERLFF
CASSRGNNQAQHF
CASSRGNNSPLYF
CASSRGNSYNSPLYF
CASSRGPEQFF
CASSRGPSQNTLYF
CASSRGPYEQYF
CASSRGQAEQYF
CASSRGQAYEQYF
CASSRGQDTEVFF
CASSRGQGAGNTLYF
CASSRGQGANTGQLYF
CASSRGQGASGNTLYF
CASSRGQGAYSPLYF
CASSRGQGDNERLFF
CASSRGQGGDTQYF
CASSRGQGPEQFF
CASSRGQGQAQHF
CASSRGQGSQNTLYF
CASSRGQGTEVFF
CASSRGQGTNERLFF
CASSRGQKNTEVFF
CASSRGQNEQYF
CASSRGQNSGNTLYF
CASSRGQSNTGQLYF
CASSRGQSQNTLYF
CASSRGQYNYAEQFF
CASSRGRDEQYF
CASSRGRGDTQYF
CASSRGRGYAEQFF
CASSRGRNSDYTF
CASSRGSPLYF
CASSRGSTEVFF
CASSRGSYAEQFF
CASSRGTAGNTLYF
CASSRGTDNERLFF
CASSRGTENTEVFF
CASSRGTENTGQLYF
CASSRGTGANTEVFF
CASSRGTGDQAQHF
CASSRGTGETLYF
CASSRGTGGADTQYF
CASSRGTGGALDTQYF
CASSRGTGGAYEQYF
CASSRGTGGFDEQYF
CASSRGTGGGQDTQYF
CASSRGTGGNSDYTF
CASSRGTGGRAEQFF
CASSRGTGGRNYAEQFF
CASSRGTGGSQAQHF
CASSRGTGGSTEVFF
CASSRGTGIAEQFF
CASSRGTGLDYTF
CASSRGTGNSGNTLYF
CASSRGTGRYAEQFF
CASSRGTGSQNTLYF
CASSRGTGTNTGQLYF
CASSRGTGVETLYF
CASSRGTGVSQNTLYF
CASSRGTINQDTQYF
CASSRGTNTLYF
CASSRGTNYAEQFF
CASSRGTPNTGQLYF
CASSRGTTNERLFF
CASSRGTYAEQFF
CASSRGYNQAQHF
CASSRHANTEVFF
CASSRHLANSDYTF
CASSRHLSGNTLYF
CASSRHLYEQYF
CASSRHNTGQLYF
CASSRHNYAEQFF
CASSRHPEQFF
CASSRHPNTEVFF
CASSRHRDTQYF
CASSRHRGPNERLFF
CASSRHSGNTLYF
CASSRHYEQYF
CASSRHYSYNSPLYF
CASSRINYAEQFF
CASSRIRDTQYF
CASSRISQNTLYF
CASSRISYNSPLYF
CASSRKKNTLYF
CASSRKNSGNTLYF
CASSRKSSYEQYF
CASSRKYF
CASSRLASAETLYF
CASSRLDAETLYF
CASSRLDQNTLYF
CASSRLDTGQLYF
CASSRLDTQYF
CASSRLEGQNTLYF
CASSRLEYEQYF
CASSRLFNQDTQYF
CASSRLGATLYF
CASSRLGDQNTLYF
CASSRLGENTLYL
CASSRLGESSYEQYF
CASSRLGEYEQYF
CASSRLGFNQDTQYF
CASSRLGGASQNTLYF
CASSRLGGDAEQFF
CASSRLGGEYEQYF
CASSRLGGGEQYF
CASSRLGGGSAETLYF
CASSRLGGGSYEQYF
CASSRLGGHAEQFF
CASSRLGGHAETLYF
CASSRLGGKDTQYF
CASSRLGGLQNTLYF
CASSRLGGPAETLYF
CASSRLGGPGQNTLYF
CASSRLGGPGTQYF
CASSRLGGPNTGQLYF
CASSRLGGRDEQYF
CASSRLGGRDQDTQYF
CASSRLGGREDTQYF
CASSRLGGRGNTLYF
CASSRLGGRGSTETLYF
CASSRLGGRNEQYF
CASSRLGGRNYAEQFF
CASSRLGGRSTLYF
CASSRLGGTEQFF
CASSRLGGYTQYF
CASSRLGGYYAEQFF
CASSRLGHQDTQYF
CASSRLGHYAEQFF
CASSRLGISYEQYF
CASSRLGKNTGQLYF
CASSRLGLNTGQLYF
CASSRLGLQDTQYF
CASSRLGNQDTQYL
CASSRLGNSAETLYF
CASSRLGPSYEQYF
CASSRLGRDTLYF
CASSRLGRQDTQYF
CASSRLGSNTGQLYF
CASSRLGSTGQLYF
CASSRLGTGQLYF
CASSRLGTKDTQYF
CASSRLGVKDTQYF
CASSRLGYQNTLYF
CASSRLPETLYF
CASSRLPYEQYF
CASSRLQNTLYF
CASSRLSAETLYF
CASSRLSNSDYTF
CASSRLTNTGQLYF
CASSRLTYEQYF
CASSRLVAETLYF
CASSRLVANTGQLYF
CASSRLVLYEQYF
CASSRLVNTGQLYF
CASSRLVSYEQYF
CASSRLVYAEQFF
CASSRLVYEQYF
CASSRLYTGQLYF
CASSRMGGGDTQYF
CASSRNNSPLYF
CASSRNNYAEQFF
CASSRNRADTEVFF
CASSRNRGGAETLYF
CASSRNRGLEQYF
CASSRNRGYEQYF
CASSRNTQYF
CASSRNTYEQYF
CASSRNWGQDTQYF
CASSRNWGSAETLYF
CASSRNYYAEQFF
CASSRPAEQFF
CASSRPANTGQLYF
CASSRPENTLYF
CASSRPGANTGQLYF
CASSRPGDNQDTQYF
CASSRPGGAYEQYF
CASSRPGHQNTLYF
CASSRPGLGGREQYF
CASSRPGLGGSYEQYF
CASSRPGLGVYEQYF
CASSRPGNTEVFF
CASSRPGQANTGQLYF
CASSRPGQGAYEQYF
CASSRPGQNAEQFF
CASSRPGQNNQAQHF
CASSRPGQNQDTQYF
CASSRPGQNSDYTF
CASSRPGQQNTLYF
CASSRPGTGGQDTQYF
CASSRPNQDTQYF
CASSRPNSDYTF
CASSRPSQNTLYF
CASSRPSSAETLYF
CASSRPTGQLYF
CASSRPYEQYF
CASSRQADTQYF
CASSRQAYNSPLYF
CASSRQDAEQFF
CASSRQDQAQHF
CASSRQDSDYTF
CASSRQDYEQYF
CASSRQEGAETLYF
CASSRQENTGQLYF
CASSRQEYEQYF
CASSRQEYNSPLYF
CASSRQGADQDTQYF
CASSRQGAGEQYF
CASSRQGAGERLFF
CASSRQGAGTEVFF
CASSRQGDERLFF
CASSRQGDNERLFF
CASSRQGEGNTLYF
CASSRQGENTLYF
CASSRQGESQNTLYF
CASSRQGGAQHF
CASSRQGGATEVFF
CASSRQGGDAEQFF
CASSRQGGDERLFF
CASSRQGGDTLYF
CASSRQGGEVFF
CASSRQGGGDTQYF
CASSRQGGGNTLYF
CASSRQGGGTEVFF
CASSRQGGGTGQLYF
CASSRQGGPLYF
CASSRQGGSNERLFF
CASSRQGGSTGQLYF
CASSRQGGWDTQYF
CASSRQGHEQYF
CASSRQGHNSPLYF
CASSRQGIDAEQFF
CASSRQGIDTQYF
CASSRQGIQDTQYF
CASSRQGKNTLYF
CASSRQGLAEQFF
CASSRQGLGENTLYF
CASSRQGLNSPLYF
CASSRQGLSNERLFF
CASSRQGMNTEVFF
CASSRQGNAEQFF
CASSRQGNNQAQHF
CASSRQGNNSPLYF
CASSRQGPNTGQLYF
CASSRQGPQDTQYF
CASSRQGRDSDYTF
CASSRQGRERLFF
CASSRQGRGAEQFF
CASSRQGRGQNTLYF
CASSRQGRNQAQHF
CASSRQGRTEVFF
CASSRQGSDSPLYF
CASSRQGSGAEQFF
CASSRQGSNSPLYF
CASSRQGSSPLYF
CASSRQGTGQNTLYF
CASSRQGTLYF
CASSRQGTNTGQLYF
CASSRQGTTGQLYF
CASSRQGTYEQYF
CASSRQGTYNSPLYF
CASSRQGVNQDTQYF
CASSRQGVNSDYTF
CASSRQGVSDYTF
CASSRQGVSGNTLYF
CASSRQGVTGQLYF
CASSRQGWEQYF
CASSRQGWNSDYTF
CASSRQGWSQNTLYF
CASSRQHYAEQFF
CASSRQLQNTLYF
CASSRQLYAEQFF
CASSRQNANTGQLYF
CASSRQNNNQAQHF
CASSRQPNTGQLYF
CASSRQRNTGQLYF
CASSRQSANTEVFF
CASSRQSANTGQLYF
CASSRQTYAEQFF
CASSRQVNSPLYF
CASSRQVYEQYF
CASSRQYYEQYF
CASSRRAANTEAFF
CASSRRANSDYTF
CASSRRDAEQFF
CASSRRDEQYF
CASSRRDKNYAEQFF
CASSRRDNEQYF
CASSRRDNNSPLYF
CASSRRDREVFF
CASSRRDRGDTGQLYF
CASSRRDRGGEQYF
CASSRRDRVAEQFF
CASSRRDRVDTQYF
CASSRRDRVYEQYF
CASSRRDSDYTF
CASSRRDSGQLYF
CASSRRDSNYAEQFF
CASSRRDSTEVFF
CASSRRDSTGQLYF
CASSRRDTNTGQLYF
CASSRRDWAYEQYF
CASSRRDWDTLYF
CASSRRDWGDEQYF
CASSRRDWGDTQYF
CASSRRDWGVAEQFF
CASSRRENTLYF
CASSRRGAEQFF
CASSRRGAGAETLYF
CASSRRGASAETLYF
CASSRRGDAEQFF
CASSRRGDEQYF
CASSRRGGEQYF
CASSRRGGSAETLYF
CASSRRGLAETLYF
CASSRRGNTEVFF
CASSRRGNYAEQFF
CASSRRGRDTQYF
CASSRRGRGAETLYF
CASSRRGSDYTF
CASSRRGSQNTLYF
CASSRRGSYEQYF
CASSRRGTGQLYF
CASSRRGVAEQFF
CASSRRISNERLFF
CASSRRNSPLYF
CASSRRQEDTQYF
CASSRRQGNTEVFF
CASSRRQGSDYTF
CASSRRQNTGQLYF
CASSRRQSSYEQYF
CASSRRSSYEQYF
CASSRRTGGNQDTQYF
CASSRRTGGRAEQFF
CASSRRTGGSQNTLYF
CASSRRTGSNERLFF
CASSRRTNSDYTF
CASSRRTNTEVFF
CASSRRTSAETLYF
CASSRRVDTQYF
CASSRRVHAEQFF
CASSRRVNQDTQYF
CASSRRVTGQLYF
CASSRRYNNQAQHF
CASSRSDKYEQYF
CASSRSEQYF
CASSRSETLYF
CASSRSGQGNTEVFF
CASSRSGTGAYEQYF
CASSRSGVQDTQYF
CASSRSISNERLFF
CASSRSLASNTGQLYF
CASSRSNNNQAQHF
CASSRSNNQAQHF
CASSRSNYAEQFF
CASSRSRGANERLFF
CASSRSSSYEQYF
CASSRTAEQFF
CASSRTAYNSPLYF
CASSRTDYNSPLYF
CASSRTEGSDYTF
CASSRTESYEQYF
CASSRTEYAEQFF
CASSRTFAEQFF
CASSRTGAAETLYF
CASSRTGADTGQLYF
CASSRTGAEQFF
CASSRTGAEQYF
CASSRTGALYAEQFF
CASSRTGARDTQYF
CASSRTGDVQNTLYF
CASSRTGEDAEQFF
CASSRTGEDERLFF
CASSRTGEGEQYF
CASSRTGEGNSPLYF
CASSRTGENSPLYF
CASSRTGENTEVFF
CASSRTGENTGQLYF
CASSRTGEQFF
CASSRTGESNERLFF
CASSRTGETLYF
CASSRTGETYEQYF
CASSRTGFQDTQYF
CASSRTGFSDYTF
CASSRTGGAGQNTLYF
CASSRTGGAGTQYF
CASSRTGGALAEQFF
CASSRTGGALAETLYF
CASSRTGGALDTQYF
CASSRTGGATQYF
CASSRTGGFNERLFF
CASSRTGGGNTGQLYF
CASSRTGGGQYF
CASSRTGGGSAETLYF
CASSRTGGGSYEQYF
CASSRTGGGTGQLYF
CASSRTGGIEQYF
CASSRTGGISAETLYF
CASSRTGGISYEQYF
CASSRTGGKYAEQFF
CASSRTGGLSYEQYF
CASSRTGGLYAEQFF
CASSRTGGLYEQYF
CASSRTGGNSAETLYF
CASSRTGGQAQHF
CASSRTGGQDTQYL
CASSRTGGRNTLYF
CASSRTGGRYEQYF
CASSRTGGSEQYF
CASSRTGGSGQLYF
CASSRTGGTYEQYF
CASSRTGGVTLYF
CASSRTGGWAEQFF
CASSRTGGWEDTQYF
CASSRTGGYTLYF
CASSRTGHAEQFF
CASSRTGHERLFF
CASSRTGHNQDTQYF
CASSRTGHSAETLYF
CASSRTGIGQDTQYF
CASSRTGINSDYTF
CASSRTGISAETLYF
CASSRTGIWDTQYF
CASSRTGKAEQFF
CASSRTGKEVFF
CASSRTGKNTEVFF
CASSRTGLETLYF
CASSRTGLNQDTQYF
CASSRTGLSDYTF
CASSRTGLSNERLFF
CASSRTGLSYEQYF
CASSRTGLTGQLYF
CASSRTGNGNTLYF
CASSRTGNNYAEQFF
CASSRTGNQNTLYF
CASSRTGPNSDYTF
CASSRTGPNTEVFF
CASSRTGPNYAEQFF
CASSRTGPQDTQYF
CASSRTGPTGQLYF
CASSRTGQAQHF
CASSRTGRDSPLYF
CASSRTGREVFF
CASSRTGRHSDYTF
CASSRTGRSPLYF
CASSRTGRSQNTLYF
CASSRTGRTGQLYF
CASSRTGRVFF
CASSRTGTGGREQYF
CASSRTGTKDTQYF
CASSRTGTSDYTF
CASSRTGVFYAEQFF
CASSRTGVGEQYF
CASSRTGVGQNTLYF
CASSRTGVNERLFF
CASSRTGVNQAQHF
CASSRTGVNSPLYF
CASSRTGVTLYF
CASSRTINNQAQHF
CASSRTINYAEQFF
CASSRTKSQNTLYF
CASSRTLQDTQYF
CASSRTLYEQYF
CASSRTNNNQAQHF
CASSRTNQAQHF
CASSRTNSNERLFF
CASSRTPNQDTQYF
CASSRTPQDTQYF
CASSRTRGQNTLYF
CASSRTRNTGQLYF
CASSRTRSYEQYF
CASSRTSSGNTLYF
CASSRTSYNYAEQFF
CASSRTTYNSPLYF
CASSRTVANTEVFF
CASSRTVTEVFF
CASSRTVYNSPLYF
CASSRTYNYAEQFF
CASSRTYSGNTLYF
CASSRTYTGQLYF
CASSRVAEQFF
CASSRVANTEVFF
CASSRVDTEVFF
CASSRVGQNTLYF
CASSRVGSDYTF
CASSRVNSDYTF
CASSRWDSAETLYF
CASSRWGANTGQLYF
CASSRWGGAETLYF
CASSRWGGDTQYF
CASSRWGGGAEQFF
CASSRWGQDTQYF
CASSRWGSSYEQYF
CASSRWGYEQYF
CASSRYNYAEQFF
CASSRYRVEQYF
CASSRYYAEQFF
CASSSANQDTQYF
CASSSANSDYTF
CASSSAQNTLYF
CASSSDGDTQYF
CASSSDGNTEVFF
CASSSDKNYEQYF
CASSSDNQNTLYF
CASSSDNSDYTF
CASSSDQNTLYF
CASSSDRAGNTLYF
CASSSDRANTEVFF
CASSSDRATGQLYF
CASSSDRDTQYF
CASSSDRETLYF
CASSSDRGDEQYF
CASSSDRGNSPLYF
CASSSDRGQAQHF
CASSSDRGSYEQYF
CASSSDRNQAQHF
CASSSDRNSDYTF
CASSSDRNSPLYF
CASSSDRVDTGQLYF
CASSSDRVEQYF
CASSSDRVGTQYF
CASSSDRVYAEQFF
CASSSDSSGNTLYF
CASSSDTEVFF
CASSSDWANTLYF
CASSSDWANYAEQFF
CASSSDWAYQDTQYF
CASSSDWGADTQYF
CASSSDWGAETLYF
CASSSDWGAQDTQYF
CASSSDWGETLYF
CASSSDWGGAEQFF
CASSSDWGGDTLYF
CASSSDWGGLEQYF
CASSSDWGGNTGQLYF
CASSSDWGGNTLYF
CASSSDWGGTLYF
CASSSDWGGYEQYF
CASSSDWGSQDTQYF
CASSSDWGVDTQYF
CASSSDWGVEQYF
CASSSDWNQDTQYF
CASSSDWQDTQYF
CASSSDWTNTGQLYF
CASSSDWVAATQYF
CASSSDWVYEQYF
CASSSDYTF
CASSSEDTQYF
CASSSEGDTQYF
CASSSEINQDTQYF
CASSSEISNERLFF
CASSSFSQNTLYF
CASSSFYEQYF
CASSSGAGAETLYF
CASSSGAGDTQYF
CASSSGANQAQHF
CASSSGATQYF
CASSSGDAEQFF
CASSSGDNSPLYF
CASSSGFSGNTLYF
CASSSGFTEVFF
CASSSGFTGQLYF
CASSSGGADTLYF
CASSSGGAETLYF
CASSSGGAGAEQFF
CASSSGGAGAETLYF
CASSSGGANYAEQFF
CASSSGGAPYEQYF
CASSSGGAREQYF
CASSSGGDQDTQYF
CASSSGGGEQYF
CASSSGGGNTGQLYF
CASSSGGGQDTQYF
CASSSGGGTLYF
CASSSGGGTYEQYF
CASSSGGHQDTQYF
CASSSGGNNQAQHF
CASSSGGRAETLYF
CASSSGGRDTLYF
CASSSGGSAETLYF
CASSSGGSDYTF
CASSSGGSNTEVFF
CASSSGGSQDTQYF
CASSSGGVNQDTQYF
CASSSGGYTEVFF
CASSSGHANTEVFF
CASSSGHNSDYTF
CASSSGHSQNTLYF
CASSSGHYAEQFF
CASSSGIAETLYF
CASSSGKGAAQHF
CASSSGKNTLYF
CASSSGLDTQYF
CASSSGLGAYEQYF
CASSSGLGDEQYF
CASSSGLGDQDTQYF
CASSSGLGDYAEQFF
CASSSGLGENTLYF
CASSSGLGGATGQLYF
CASSSGLGGREQYF
CASSSGLGGRGQDTQYF
CASSSGLGGRYAEQFF
CASSSGLGGRYEQYF
CASSSGLGGSSYEQYF
CASSSGLGNTGQLYF
CASSSGLGRNTGQLYF
CASSSGLGSSAETLYF
CASSSGLGSYEQYF
CASSSGLGVAEQFF
CASSSGLGVSQNTLYF
CASSSGLGYAEQFF
CASSSGLKNTLYF
CASSSGLNERLFF
CASSSGLNTGQLYF
CASSSGLSYAEQFF
CASSSGLYEQYF
CASSSGNERLFF
CASSSGNNNQAQHF
CASSSGPNQDTQYF
CASSSGPSAETLYF
CASSSGPSQNTLYF
CASSSGPSYEQYF
CASSSGQANTGQLYF
CASSSGQENTLYF
CASSSGQEQYF
CASSSGQETLYF
CASSSGQGANERLFF
CASSSGQGATEVFF
CASSSGQGGERLFF
CASSSGQGGSDYTF
CASSSGQGNERLFF
CASSSGQGREQYF
CASSSGQGSAETLYF
CASSSGQGSYEQYF
CASSSGQGTEVFF
CASSSGQIYEQYF
CASSSGQNQAQHF
CASSSGQNSAETLYF
CASSSGQNSPLYF
CASSSGQPNTEVFF
CASSSGQSNSDYTF
CASSSGRGYNSPLYF
CASSSGRKYEQYF
CASSSGRQNTLYF
CASSSGRTQNTLYF
CASSSGSAETLYF
CASSSGSERLFF
CASSSGSGQLYF
CASSSGTAYEQYF
CASSSGTDNSPLYF
CASSSGTDSYEQYF
CASSSGTDYNSPLYF
CASSSGTENTLYF
CASSSGTETLYF
CASSSGTEYEQYF
CASSSGTGAEQFF
CASSSGTGDEQYF
CASSSGTGDNQDTQYF
CASSSGTGEDTQYF
CASSSGTGFAEQFF
CASSSGTGGAEQFF
CASSSGTGGARDTQYF
CASSSGTGGERLFF
CASSSGTGGFAETLYF
CASSSGTGGFTQYF
CASSSGTGGLQNTLYF
CASSSGTGGNQDTQYF
CASSSGTGGPGQLYF
CASSSGTGGQNTLYF
CASSSGTGGVQDTQYF
CASSSGTGGYSYEQYF
CASSSGTGKDTQYF
CASSSGTGRDTQYF
CASSSGTGSNERLFF
CASSSGTGTETLYF
CASSSGTGVYAEQFF
CASSSGTGYNSPLYF
CASSSGTGYTGQLYF
CASSSGTINERLFF
CASSSGTNNQAQHF
CASSSGTNNSPLYF
CASSSGTNQAQHF
CASSSGTNYEQYF
CASSSGTPNTGQLYF
CASSSGTPSAETLYF
CASSSGTSNTEVFF
CASSSGTTETLYF
CASSSGTVAEQFF
CASSSGTVNTEVFF
CASSSGTYEQYF
CASSSGVQDTQYF
CASSSGVTGQLYF
CASSSGYNSPLYF
CASSSHFNQDTQYF
CASSSHNSPLYF
CASSSHRDEQYF
CASSSHRDQNTLYF
CASSSHWGANTGQLYF
CASSSINNQAQHF
CASSSINSDYTF
CASSSINTGQLYF
CASSSIYAEQFF
CASSSKANSDYTF
CASSSKNSDYTF
CASSSLDNSYNSPLYF
CASSSLDSQNTLYF
CASSSLDWGVEQYF
CASSSLGGDEQYF
CASSSLGGGAEQFF
CASSSLGGNTGQLYF
CASSSLGGNYAEQFF
CASSSLGGQYF
CASSSLGGSETLYF
CASSSLGGYEQYF
CASSSLGNSPLYF
CASSSLGNYAEQFF
CASSSLGPYEQYF
CASSSLGSSAETLYF
CASSSLGVNTLYF
CASSSLGVYAEQFF
CASSSLKYEQYF
CASSSLPQDTQYF
CASSSLRAETLYF
CASSSLRDRGLEQYF
CASSSLSNERLFF
CASSSNWGNYAEQFF
CASSSPASYNSPLYF
CASSSPDSYEQYF
CASSSPDTQYF
CASSSPESGNTLYF
CASSSPGGARAEQFF
CASSSPGGYEQYF
CASSSPGLGAYEQYF
CASSSPGLGYAEQFF
CASSSPGNTGQLYF
CASSSPGQANSDYTF
CASSSPGQGNTEVFF
CASSSPGQGNTQYF
CASSSPGQGSYEQYF
CASSSPGQGYAEQFF
CASSSPGQNTLYF
CASSSPGQNYAEQFF
CASSSPGQYEQYF
CASSSPGRANTGQLYF
CASSSPGTGGDEQYF
CASSSPLYF
CASSSPNYAEQFF
CASSSPRNTLYF
CASSSPSGNTLYF
CASSSPSNTGQLYF
CASSSPTGGAFEQYF
CASSSPTGGGYEQYF
CASSSQDSGNTLYF
CASSSQEDTQYF
CASSSQGADSDYTF
CASSSQGAGQLYF
CASSSQGATGQLYF
CASSSQGDQDTQYF
CASSSQGDTEVFF
CASSSQGGAEQFF
CASSSQGGNTLYF
CASSSQGGNYAEQFF
CASSSQGGSAETLYF
CASSSQGGYAEQFF
CASSSQGIEQYF
CASSSQGLQNTLYF
CASSSQGPQDTQYF
CASSSQGPYEQYF
CASSSQGQDTQYF
CASSSQGRDTEVFF
CASSSQGSQDTQYF
CASSSQGSSYEQYF
CASSSQGSTLYF
CASSSQGSYEQYF
CASSSQGTEVFF
CASSSQGVQDTQYF
CASSSQGVTGQLYF
CASSSQKNTGQLYF
CASSSQKSQNTLYF
CASSSQLYAEQFF
CASSSQNYEQYF
CASSSQPNTEVFF
CASSSQRNQAQHF
CASSSQTSQNTLYF
CASSSQYNSPLYF
CASSSRAGDTQYF
CASSSRANTGQLYF
CASSSRDEQYF
CASSSRDIDTQYF
CASSSRDKDTQYF
CASSSRDNNYAEQFF
CASSSRDRDAEQFF
CASSSRDRGGEQYF
CASSSRDRGGTQYF
CASSSRDRGTLYF
CASSSRDRKDTQYF
CASSSRDRNTLYF
CASSSRDRPYAEQFF
CASSSRDRVDEQYF
CASSSRDSAETLYF
CASSSRDWGNYAEQFF
CASSSRDWGQNTLYF
CASSSRDWGSYEQYF
CASSSRDWLEQYF
CASSSRDYEQYF
CASSSRGAQDTQYF
CASSSRGDAEQFF
CASSSRGDQDTQYF
CASSSRGDTLYF
CASSSRGDTQYF
CASSSRGEGNTLYF
CASSSRGEVFF
CASSSRGGAYAEQFF
CASSSRGGKDTQYF
CASSSRGGSDYTF
CASSSRGKDTQYF
CASSSRGLDTQYF
CASSSRGLGEQYF
CASSSRGLGNTLYF
CASSSRGNSDYTF
CASSSRGNTGQLYF
CASSSRGNYAEQFF
CASSSRGPNERLFF
CASSSRGPSSYEQYF
CASSSRGPYAEQFF
CASSSRGRAEQFF
CASSSRGRGTEVFF
CASSSRGRRDTQYF
CASSSRGSQDTQYF
CASSSRGSQNTLYF
CASSSRLANTGQLYF
CASSSRLDNYAEQFF
CASSSRLGGAETLYF
CASSSRLGGLEQYF
CASSSRLGGSSYEQYF
CASSSRLGNTGQLYF
CASSSRLGTNTGQLYF
CASSSRLGVNQDTQYF
CASSSRLGYEQYF
CASSSRLNQDTQYF
CASSSRLVSQNTLYF
CASSSRNTEVFF
CASSSRQGGSYEQYF
CASSSRQGIYEQYF
CASSSRQGKDTQYF
CASSSRQGRAETLYF
CASSSRQGRDTQYF
CASSSRQINQDTQYF
CASSSRQNSYEQYF
CASSSRQTYEQYF
CASSSRSAETLYF
CASSSRTGGAETLYF
CASSSRTGGSAETLYF
CASSSRTGGSQNTLYF
CASSSRTGGVAEQFF
CASSSRTKDTQYF
CASSSRTSAETLYF
CASSSRTVSYEQYF
CASSSRVAETLYF
CASSSRVGDTQYF
CASSSRVGTEVFF
CASSSRVNNQAQHF
CASSSRVNQDTQYF
CASSSRYAEQFF
CASSSSANSDYTF
CASSSSANTGQLYF
CASSSSGDTQYF
CASSSSGGYEQYF
CASSSSGNTEVFF
CASSSSGSQNTLYF
CASSSSGTGPNERLFF
CASSSSGTQYF
CASSSSGVEQYF
CASSSSNERLFF
CASSSSNQDTQYF
CASSSSRSSYEQYF
CASSSSTGGEQYF
CASSSSTGGNYAEQFF
CASSSSTGQLYF
CASSSSTSAETLYF
CASSSTAGQLYF
CASSSTANQDTQYF
CASSSTASSQNTLYF
CASSSTENTGQLYF
CASSSTENTLYF
CASSSTEYNSPLYF
CASSSTFYEQYF
CASSSTGDAEQFF
CASSSTGDSDYTF
CASSSTGDSPLYF
CASSSTGDTEVFF
CASSSTGDTGQLYF
CASSSTGDTLYF
CASSSTGEQYF
CASSSTGEYEQYF
CASSSTGFEQYF
CASSSTGFNQDTQYF
CASSSTGGANTEVFF
CASSSTGGAQNTLYF
CASSSTGGASEQYF
CASSSTGGASYEQYF
CASSSTGGGERLFF
CASSSTGGITGQLYF
CASSSTGGREQYF
CASSSTGGSGNTLYF
CASSSTGGSPLYF
CASSSTGGSYAEQFF
CASSSTGGTGQLYF
CASSSTGGVEQYF
CASSSTGGVYEQYF
CASSSTGGWAEQFF
CASSSTGGYTGQLYF
CASSSTGNERLFF
CASSSTGRAETLYF
CASSSTGRRQNTLYF
CASSSTGSAETLYF
CASSSTGSTGQLYF
CASSSTGSYEQYF
CASSSTGTSQNTLYF
CASSSTGTSYEQYF
CASSSTGVDTLYF
CASSSTGVETLYF
CASSSTGVNSPLYF
CASSSTGVNYAEQFF
CASSSTIQNTLYF
CASSSTNYAEQFF
CASSSTPNQDTQYF
CASSSTRYEQYF
CASSSTSSGNTLYF
CASSSTTNTEVFF
CASSSTTNTGQLYF
CASSSTTYEQYF
CASSSTVSNERLFF
CASSSTVSSYEQYF
CASSSTVYEQYF
CASSSTYNSPLYF
CASSSVEQYF
CASSSVGDEQYF
CASSSVNTGQLYF
CASSSVQDTQYF
CASSSVRNTLYF
CASSSVYAEQFF
CASSSWANQDTQYF
CASSSWDQNTLYF
CASSSWENQDTQYF
CASSSWEYEQYF
CASSSWGEDTQYF
CASSSWGGADTQYF
CASSSWGGAEQFF
CASSSWGGANTGQLYF
CASSSWGGDEQYF
CASSSWGGNTLYF
CASSSWTGGQDTQYF
CASSSYQDTQYF
CASSSYRDSYEQYF
CASSSYRGNTEVFF
CASSSYRGNYAEQFF
CASSSYRNTEVFF
CASSSYSQNTLYF
CASSSYSYEQYF
CASSSYWENTLYF
CASSSYWGENTLYF
CASSSYWGQDTQYF
CASSTDGNQDTQYF
CASSTDKNSDYTF
CASSTDNERLFF
CASSTDNQDTQYF
CASSTDRAGNTLYF
CASSTDRNTEVFF
CASSTDSNSPLYF
CASSTDSQDTQYF
CASSTDWGDEQYF
CASSTDWGGAETLYF
CASSTDWGKNTLYF
CASSTDWGNYAEQFF
CASSTDWGSAETLYF
CASSTDWGSYEQYF
CASSTDWGVEQYF
CASSTDWNQDTQYF
CASSTEDTQYF
CASSTEISNERLFF
CASSTEYEQYF
CASSTGAEQFF
CASSTGAGTGQLYF
CASSTGANSDYTF
CASSTGDSYAEQFF
CASSTGDSYEQYF
CASSTGFAETLYF
CASSTGGAYEQYF
CASSTGGDTEVFF
CASSTGGDTQYF
CASSTGGLNQDTQYF
CASSTGGSSAETLYF
CASSTGGYNSPLYF
CASSTGHQNTLYF
CASSTGHTGQLYF
CASSTGHYAEQFF
CASSTGLGGLYAEQFF
CASSTGLGKDTQYF
CASSTGLGNQDTQYF
CASSTGLGYAEQFF
CASSTGLQNTLYF
CASSTGLRNTLYF
CASSTGNSYEQYF
CASSTGPYEQYF
CASSTGQANTEVFF
CASSTGQDTQYF
CASSTGQGFEQYF
CASSTGQGNTLYF
CASSTGQGYAEQFF
CASSTGQKDTQYF
CASSTGQNYAEQFF
CASSTGQYAEQFF
CASSTGRGAETLYF
CASSTGSGNTLYF
CASSTGTAETLYF
CASSTGTAYAEQFF
CASSTGTAYEQYF
CASSTGTDTEVFF
CASSTGTEDTQYF
CASSTGTGDYEQYF
CASSTGTGGEDTQYF
CASSTGTGGNYAEQFF
CASSTGTGGRAEQFF
CASSTGTGGSSYEQYF
CASSTGTGGTGQLYF
CASSTGTGHERLFF
CASSTGTGQNTLYF
CASSTGTGRDTQYF
CASSTGTGYNSPLYF
CASSTGTNNQAQHF
CASSTGTNTLYF
CASSTGTPSQNTLYF
CASSTGTSNTGQLYF
CASSTGTSQNTLYF
CASSTGTTNERLFF
CASSTGVETLYF
CASSTGVGTGQLYF
CASSTGVTGQLYF
CASSTGWEQYF
CASSTGYNSPLYF
CASSTHSAETLYF
CASSTKNTGQLYF
CASSTLGGQDTQYF
CASSTLGGYAEQFF
CASSTLGGYEQYF
CASSTNNQAQHF
CASSTNNYAEQFF
CASSTNWGGYAEQFF
CASSTNWGNYAEQFF
CASSTPGQGNERLFF
CASSTPGQGYEQYF
CASSTPQDTQYF
CASSTQANSDYTF
CASSTQGAEQFF
CASSTQGFTQYF
CASSTQGGDTEVFF
CASSTQGGEVFF
CASSTQGGNSPLYF
CASSTQGNSDYTF
CASSTQGNTGQLYF
CASSTQGRAETLYF
CASSTQGSSAETLYF
CASSTQGSSDYTF
CASSTQSQNTLYF
CASSTRDNANSDYTF
CASSTRDNSYEQYF
CASSTRDRDAEQFF
CASSTRDRGDTQYF
CASSTRDRVFF
CASSTRDWGYAEQFF
CASSTRGDSDYTF
CASSTRHQDTQYF
CASSTRLGGLAEQFF
CASSTRLGGYEQYF
CASSTRNTEVFF
CASSTRNTGQLYF
CASSTRQGQDTQYF
CASSTRQNSPLYF
CASSTRTASAETLYF
CASSTRTEDTQYF
CASSTRTGGAREQYF
CASSTRTGGQDTQYF
CASSTRTGVEQYF
CASSTSGDTQYF
CASSTSGGQDTQYF
CASSTSNNQAQHF
CASSTSNNQDTQYF
CASSTSNTEVFF
CASSTSSQNTLYF
CASSTTASQNTLYF
CASSTTAYEQYF
CASSTTGAQDTQYF
CASSTTGASYEQYF
CASSTTGGALEQYF
CASSTTGGDTQYF
CASSTTGGNQDTQYF
CASSTTGGNTGQLYF
CASSTTGGNTLYF
CASSTTGGPDTQYF
CASSTTGITGQLYF
CASSTTGNSDYTF
CASSTTGNTLYF
CASSTTGSQNTLYF
CASSTTGSTGQLYF
CASSTTGVNTLYF
CASSTTGYEQYF
CASSTTGYTGQLYF
CASSTTNQDTQYF
CASSTTTGQLYF
CASSTVSNERLFF
CASSTVTGQLYF
CASSTVYAEQFF
CASSTWGNQDTQYF
CASSTWGPSQNTLYF
CASSTYGGNYAEQFF
CASSTYNQDTQYF
CASSVAETLYF
CASSVDSSQNTLYF
CASSVDWGLAEQFF
CASSVDWVQNTLYF
CASSVGAETLYF
CASSVGGDTQYF
CASSVGGPSQNTLYF
CASSVGNQDTQYF
CASSVGQKDTQYF
CASSVGSQNTLYF
CASSVGTGGQAQHF
CASSVGTGGQDTQYF
CASSVGTGYTLYF
CASSVGTNYEQYF
CASSVKDTQYF
CASSVLGAETLYF
CASSVLGANTGQLYF
CASSVLGSQDTQYF
CASSVLTGPNERLFF
CASSVNYEQYF
CASSVQANTGQLYF
CASSVQGANTGQLYF
CASSVQGAYEQYF
CASSVQGGTGQLYF
CASSVQGNTGQLYF
CASSVQGSSAETLYF
CASSVQYNSPLYF
CASSVRDNYAEQFF
CASSVRDREDTQYF
CASSVRDSQDTQYF
CASSVRDSYAEQFF
CASSVRDWGAETLYF
CASSVRGGAETLYF
CASSVRGNSPLYF
CASSVRGPTGQLYF
CASSVRNYAEQFF
CASSVSAETLYF
CASSVSSQNTLYF
CASSVTANSDYTF
CASSVTGANTGQLYF
CASSVTGGPYEQYF
CASSVTGNTGQLYF
CASSVTGRDTQYF
CASSVYAEQFF
CASSWDDNSPLYF
CASSWDFSYEQYF
CASSWDINTEVFF
CASSWDINTLYF
CASSWDIQDTQYF
CASSWDIQNTLYF
CASSWDKNTGQLYF
CASSWDNNNQAQHF
CASSWDNQDTQYL
CASSWDQDTQYF
CASSWDRADTQYF
CASSWDRANTGQLYF
CASSWDRDAEQFF
CASSWDRDEQYF
CASSWDRGLAEQFF
CASSWDRGQDTQYF
CASSWDRGRNTLYF
CASSWDRIYEQYF
CASSWDRKDTQYF
CASSWDRNQAQHF
CASSWDRNSDYTF
CASSWDRNYAEQFF
CASSWDRSNTEVFF
CASSWDRTNTGQLYF
CASSWDRVAEQFF
CASSWDRYNSPLYF
CASSWDSSAETLYF
CASSWDTEVFF
CASSWDTQDTQYF
CASSWDTYEQYF
CASSWDWGAAEQFF
CASSWDWGDEQYF
CASSWDWGGAEQYF
CASSWDWGIEQYF
CASSWDWGSDTQYF
CASSWDWGVDTQYF
CASSWDWGYAEQFF
CASSWDYQNTLYF
CASSWESQNTLYF
CASSWGASYNSPLYF
CASSWGAYAEQFF
CASSWGDTGQLYF
CASSWGGANTQYF
CASSWGGAQDTQYF
CASSWGGARQDTQYF
CASSWGGGEQYF
CASSWGGNTGQLYF
CASSWGGNTLYF
CASSWGGPYEQYF
CASSWGGRAETLYF
CASSWGGTYEQYF
CASSWGIYAEQFF
CASSWGLGGAETLYF
CASSWGLGGSAETLYF
CASSWGLGQDTQYF
CASSWGLGQNTLYF
CASSWGLGVYEQYF
CASSWGLNTGQLYF
CASSWGPNTGQLYF
CASSWGPYEQYF
CASSWGQGEVFF
CASSWGQGGEQYF
CASSWGQGNTEVFF
CASSWGQGYEQYF
CASSWGQNTGQLYF
CASSWGQNYAEQFF
CASSWGQYEQYF
CASSWGRAETLYF
CASSWGSQDTQYF
CASSWGTSAETLYF
CASSWPNGAETLYF
CASSWQGGDTQYF
CASSWRNTEVFF
CASSWSNTGQLYF
CASSWTAYEQYF
CASSWTDSGNTLYF
CASSWTDSYEQYF
CASSWTENTEVFF
CASSWTGANTLYF
CASSWTGDAEQFF
CASSWTGDEQYF
CASSWTGDQDTQYF
CASSWTGDTEVFF
CASSWTGDTGQLYF
CASSWTGGALDTQYF
CASSWTGGAQDTQYF
CASSWTGGGQDTQYF
CASSWTGGRDTQYF
CASSWTGGSEQYF
CASSWTGGSSYEQYF
CASSWTGNYAEQFF
CASSWTGPQDTQYF
CASSWTGRDTQYF
CASSWTGSAETLYF
CASSWTGTGQLYF
CASSWTGVDTQYF
CASSWTGYAEQFF
CASSWTHAEQFF
CASSWTKQDTQYF
CASSWTLNQDTQYF
CASSWTNNSPLYF
CASSWTNQNTLYF
CASSWTRNTGQLYF
CASSWTSYAEQFF
CASSWTVNQDTQYF
CASSWTVSAETLYF
CASSWTVSQNTLYF
CASSWVNTGQLYF
CASSYAEQFF
CASSYAGADTQYF
CASSYAGAETLYF
CASSYAGGAYEQYF
CASSYAGGQDTQYF
CASSYAGGVQDTQYF
CASSYAGQNTLYF
CASSYANSDYTF
CASSYDFQDTQYF
CASSYDNTGQLYF
CASSYDRDTEVFF
CASSYDRNSPLYF
CASSYDSQNTLYF
CASSYDTGQLYF
CASSYDWGENTLYF
CASSYDWGGADTQYF
CASSYDWGGASTLYF
CASSYDWGGQNTLYF
CASSYDWGGYAEQFF
CASSYDWGSYEQYF
CASSYEGNSDYTF
CASSYENTEVFF
CASSYGASSYEQYF
CASSYGAVDTQYF
CASSYGDYEQYF
CASSYGGAEDTQYF
CASSYGGASQNTLYF
CASSYGGDSDYTF
CASSYGGEDTQYF
CASSYGGGGQDTQYF
CASSYGGGSYEQYF
CASSYGGGVQDTQYF
CASSYGGGYAEQFF
CASSYGGNTGQLYF
CASSYGGPSYEQYF
CASSYGGRGDTQYF
CASSYGGSEQYF
CASSYGGSGNTLYF
CASSYGGVAETLYF
CASSYGGVQDTQYF
CASSYGGWAEQFF
CASSYGISYEQYF
CASSYGLGAYEQYF
CASSYGLGENTLYF
CASSYGLGGGQNTLYF
CASSYGLGGRAETLYF
CASSYGLGGRSYEQYF
CASSYGLGGYEQYF
CASSYGLGVSYEQYF
CASSYGNSYEQYF
CASSYGQGGNERLFF
CASSYGQKDTQYF
CASSYGTAEVFF
CASSYGTANERLFF
CASSYGTEYAEQFF
CASSYGTGDAEVFF
CASSYGTGDTGQLYF
CASSYGTGETLYF
CASSYGTGGFAEQFF
CASSYGTGNYAEQFF
CASSYGTGRVFF
CASSYGTGVYEQYF
CASSYGTPNTGQLYF
CASSYGVAEQFF
CASSYGVSYEQYF
CASSYGWGNTGQLYF
CASSYGWVQDTQYF
CASSYGYAEQFF
CASSYGYNSPLYF
CASSYINERLFF
CASSYKNSDYTF
CASSYKNTGQLYF
CASSYKSAETLYF
CASSYLDNQDTQYF
CASSYLDSQDTQYF
CASSYLGASQNTLYF
CASSYLGDTQYF
CASSYLGEDTQYF
CASSYLGGETLYF
CASSYLGGSAETLYF
CASSYLGNQDTQYF
CASSYLGSQNTLYF
CASSYLGVSAETLYF
CASSYLGYAEQFF
CASSYLLGQDTQYF
CASSYLNQDTQYF
CASSYLRGQDTQYF
CASSYLSYEQYF
CASSYMGGQDTQYF
CASSYNANTEVFF
CASSYNSAETLYF
CASSYNWGAYEQYF
CASSYPENTLYF
CASSYPGDTLYF
CASSYPGGEQYF
CASSYPGGNQDTQYF
CASSYPGGYEQYF
CASSYPGQSYEQYF
CASSYPTGGQNTLYF
CASSYQGAEVFF
CASSYQGNTEVFF
CASSYQGNYAEQFF
CASSYQGQNTLYF
CASSYQGSAETLYF
CASSYQGTGQLYF
CASSYQIQDTQYF
CASSYQNTGQLYF
CASSYQNTLYF
CASSYQTNTGQLYF
CASSYRATGQLYF
CASSYRDEDTQYF
CASSYRDGDTQYF
CASSYRDNNQAQHF
CASSYRDNSYEQYF
CASSYRDQNTLYF
CASSYRDRGLEQYF
CASSYRDRGYAEQFF
CASSYRDRNYAEQFF
CASSYRDSGNTLYF
CASSYRDSQNTLYF
CASSYRDTGQLYF
CASSYRDTYEQYF
CASSYRDWQDTQYF
CASSYRDWVYAEQFF
CASSYRGDAEQFF
CASSYRGDNSPLYF
CASSYRGDSDYTF
CASSYRGENTLYF
CASSYRGGAEQFF
CASSYRGGDTLYF
CASSYRGGEDTQYF
CASSYRGGNYAEQFF
CASSYRGGSAETLYF
CASSYRGHQDTQYF
CASSYRGHSYEQYF
CASSYRGHTEVFF
CASSYRGLDSDYTF
CASSYRGPDTQYF
CASSYRGPGQLYF
CASSYRGPSAETLYF
CASSYRGPSYEQYF
CASSYRGPYEQYF
CASSYRGRAEQFF
CASSYRGRNSPLYF
CASSYRGRQNTLYF
CASSYRGRSAETLYF
CASSYRGRSQNTLYF
CASSYRGSNERLFF
CASSYRGSQDTQYF
CASSYRGSSYEQYF
CASSYRGTNERLFF
CASSYRGTNTEVFF
CASSYRGYEQYF
CASSYRIQNTLYF
CASSYRLGASAETLYF
CASSYRLGGAETLYF
CASSYRLGGQDTQYF
CASSYRLGGYEQYF
CASSYRLGSSYEQYF
CASSYRQGQDTQYF
CASSYRQGYAEQFF
CASSYRQSYEQYF
CASSYRTDQDTQYF
CASSYRTGDTEVFF
CASSYRTGNTGQLYF
CASSYRTGVDTQYF
CASSYRTTETLYF
CASSYRVAEQFF
CASSYRVDSDYTF
CASSYRVEQYF
CASSYRVGQDTQYF
CASSYRVKDTQYF
CASSYRVNSPLYF
CASSYRVNTLYF
CASSYRVRDTQYF
CASSYRVSAETLYF
CASSYRVTGQLYF
CASSYRYNSPLYF
CASSYSANTGQLYF
CASSYSFYEQYF
CASSYSGAETLYF
CASSYSGDEQYF
CASSYSGGGEQYF
CASSYSGGQDTQYF
CASSYSGGQNTLYF
CASSYSGGRDTQYF
CASSYSGSQNTLYF
CASSYSGVSYEQYF
CASSYSQNYAEQFF
CASSYSSGNTLYF
CASSYSTGQLYF
CASSYTDNSPLYF
CASSYTGAETLYF
CASSYTGDQDTQYF
CASSYTGGANTGQLYF
CASSYTGGSAETLYF
CASSYTGNQDTQYF
CASSYTGRDTGQLYF
CASSYTGVEQYF
CASSYTGVYEQYF
CASSYTGYQDTQYF
CASSYTNTGQLYF
CASSYTVYEQYF
CASSYVGARDTQYF
CASSYVSYEQYF
CASSYWANTGQLYF
CASSYWASQNTLYF
CASSYWGANQDTQYF
CASSYWGDQDTQYF
CASSYWGGAFAEQFF
CASSYWGGAGTGQLYF
CASSYWGGEQYF
CASSYWGGGTGQLYF
CASSYWGGHTGQLYF
CASSYWGGQNTLYF
CASSYWGSSAETLYF
CASSYWGTYEQYF
CASSYWGVDTQYF
CASSYWQNTGQLYF
CASSYWQNTLYF
CASSYWTGRAETLYF
CASSYWTNTGQLYF
CASSYWVQDTQYF
CASSYYDEQYF
CASSYYNQDTQYF
CASSYYNSPLYF
CASTDRGQNTLYF
CASTDSPLYF
CASTDWGGAGQDTQYF
CASTDWGGAQNTLYF
CASTDWGQDTQYF
CASTEGAETLYF
CASTGANYAEQFF
CASTGAQDTQYF
CASTGDSSAETLYF
CASTGEDTQYF
CASTGGARNTLYF
CASTGGPSYEQYF
CASTGGQDTQYF
CASTGGRAETLYF
CASTGGSQNTLYF
CASTGGVNTGQLYF
CASTGGYAEQFF
CASTGLGGRAETLYF
CASTGNTGQLYF
CASTGPQNTLYF
CASTGQANTEVFF
CASTGQGAETLYF
CASTGQGNTEVFF
CASTGQGRDTQYF
CASTGQSNTGQLYF
CASTGTGGAETLYF
CASTGTGGDEQYF
CASTGTGGNYAEQFF
CASTGTGGSYEQYF
CASTGTGQNTLYF
CASTGTGSYEQYF
CASTGTKNTEVFF
CASTGVSYEQYF
CASTLGGNQDTQYF
CASTLGGQDTQYF
CASTLGGRGQNTLYF
CASTLGGSQNTLYF
CASTLQDTQYF
CASTLRDEQYF
CASTNWGGSYEQYF
CASTPANTGQLYF
CASTPGGNYAEQFF
CASTPGQANTEVFF
CASTPGQGGAETLYF
CASTPGQNQAQHF
CASTPGQSSYEQYF
CASTPGTNYEQYF
CASTPNWGSSYEQYF
CASTPQGRDTQYF
CASTPRDWGNYAEQFF
CASTPRGSQNTLYF
CASTPTANSDYTF
CASTQGADTQYF
CASTQGAEQFF
CASTQGAETLYF
CASTQGNQDTQYF
CASTQNYAEQFF
CASTRANTGQLYF
CASTRDKYAEQFF
CASTRDRGDTQYF
CASTRDRGGTQYF
CASTRDRNYAEQFF
CASTRDRQDTQYF
CASTRDSQNTLYF
CASTRDWGDEQYF
CASTRDWGQDTQYF
CASTRDWGSETLYF
CASTRGASAETLYF
CASTRGNQDTQYF
CASTRGSQNTLYF
CASTRGSSYEQYF
CASTRLGDNQDTQYF
CASTRLGGAEQFF
CASTRLGGSQNTLYF
CASTRLGGSYEQYF
CASTRLGTNTGQLYF
CASTRNYAEQFF
CASTRQGSNERLFF
CASTRQGSYEQYF
CASTRSSQNTLYF
CASTRTANSDYTF
CASTRTGGALEQYF
CASTRTGGAYEQYF
CASTRTGGGAETLYF
CASTRTGGGQNTLYF
CASTRTGGHTEVFF
CASTRTGGSAETLYF
CASTRTGGSQNTLYF
CASTSGDTGQLYF
CASTSGGQDTQYF
CASTSGNQNTLYF
CASTSPGQENTLYF
CASTSSQNTLYF
CASTSWGSSAETLYF
CASTTGAETLYF
CASTTGANSDYTF
CASTTGDQDTQYF
CASTTGDYAEQFF
CASTTGPYEQYF
CASTTGQQDTQYF
CASTTGSSYEQYF
CASTTGTGGYEQYF
CASTTGVSYEQYF
CASTTNNYAEQFF
CASTVNQDTQYF
CASTWEETLYF
CASWDWGSYEQYF
CASWGGQNTLYF
CASYNSPLYF
CATGQSNTGQLYF
CATGQTSAETLYF
CATGQYEQYF
CATGTANTEVFF
CATGTAQDTQYF
CATGTGGYEQYF
CATGTGNSDYTF
CATQGANTGQLYF
CATQTGGYAEQFF
CATRDRGYAEQFF
CATRDSNYAEQFF
CATRNTEVFF
CATSQTGGDAETLYF
CATSRDRGYAEQFF
CAWAGTGDYAEQFF
CAWAKNTGQLYF
CAWASQNTLYF
CAWDNANTEVFF
CAWDSQNTLYF
CAWDWGGDTQYF
CAWDWGGSAETLYF
CAWDWGNTGQLYF
CAWGANTGQLYF
CAWGDQDTQYF
CAWGDRGDSDYTF
CAWGDRGNSDYTF
CAWGDSAETLYF
CAWGGAETLYF
CAWGGGGTEVFF
CAWGGSNERLFF
CAWGGTSAETLYF
CAWGGYAEQFF
CAWGLGFYAEQFF
CAWGLGGNYAEQFF
CAWGLGGQDTQYF
CAWGLGGSTGQLYF
CAWGLGLNTGQLYF
CAWGLGQDTQYF
CAWGLGSSYEQYF
CAWGPNYAEQFF
CAWGQANTEVFF
CAWGQDTQYF
CAWGQGNTGQLYF
CAWGQGPANTGQLYF
CAWGQGSQNTLYF
CAWGQNTGQLYF
CAWGQSSYEQYF
CAWGQYNSPLYF
CAWGRDREVFF
CAWGRDSYAEQFF
CAWGTDSYEQYF
CAWGTGDTQYF
CAWGTGGFEQYF
CAWGTGGGDTQYF
CAWGTGGQNTLYF
CAWGTGSYEQYF
CAWGTGVEQYF
CAWGTNTEVFF
CAWGTNTGQLYF
CAWGTPSGNTLYF
CAWGTVYAEQFF
CAWGVAETLYF
CAWGWGNYAEQFF
CAWIGGAETLYF
CAWIGGQDTQYF
CAWILGGNYAEQFF
CAWILGQDTQYF
CAWIRQGAETLYF
CAWITGGAGQLYF
CAWKAAYNSPLYF
CAWKGAGNTLYF
CAWKGGVYAEQFF
CAWKGQGNSDYTF
CAWKGYAEQFF
CAWKLGGAETLYF
CAWKRGLNSPLYF
CAWKTGGAEQFF
CAWKVNQDTQYF
CAWMGGSYEQYF
CAWMGLGGLEQYF
CAWMGWGGAETLYF
CAWNRDNQAQHF
CAWNRDNYAEQFF
CAWNRDWGGAEQFF
CAWNWGGYAEQFF
CAWNWGNYAEQFF
CAWNWGSQNTLYF
CAWQTGGNTGQLYF
CAWRAGGAYAEQFF
CAWRDHSNERLFF
CAWRDIANTGQLYF
CAWRDNQDTQYF
CAWRDNSGNTLYF
CAWRDNSYNSPLYF
CAWRDRANTEVFF
CAWRDRGAETLYF
CAWRDRGNSDYTF
CAWRDRGNSPLYF
CAWRDRGNYAEQFF
CAWRDRGQDTQYF
CAWRDRGSAETLYF
CAWRDRGSYNSPLYF
CAWRDRSSAETLYF
CAWRDRSYNSPLYF
CAWRDSGNTLYF
CAWRDSNYAEQFF
CAWRDSPNERLFF
CAWRDSSYNSPLYF
CAWRDWGAYEQYF
CAWRDWGDEQYF
CAWRDWGEDTQYF
CAWRDWGENTLYF
CAWRDWGPSQNTLYF
CAWRDWGQNTLYF
CAWRDWGSYEQYF
CAWRDWGVDTQYF
CAWRGAETLYF
CAWRGGAETLYF
CAWRGGGAEQFF
CAWRGGGQNTLYF
CAWRGGNTGQLYF
CAWRGGQNTLYF
CAWRGGSGNTLYF
CAWRGLGENTLYF
CAWRGLGGGAEQFF
CAWRGLGIAEQFF
CAWRGLGVQDTQYF
CAWRGNQDTQYF
CAWRGQGAGNTLYF
CAWRGQGARAEQFF
CAWRGQGNYAEQFF
CAWRGQGYSDYTF
CAWRGSQNTLYF
CAWRGTANSDYTF
CAWRGTGDAEQFF
CAWRGTGGSYAEQFF
CAWRGTGHSDYTF
CAWRGTGNTGQLYF
CAWRGTGRDTQYF
CAWRGTGSYEQYF
CAWRGVGAETLYF
CAWRHRGFEQYF
CAWRKDTQYF
CAWRLGGDAEQFF
CAWRLGGNTLYF
CAWRLGGTLYF
CAWRLGLNQDTQYF
CAWRLGLNTGQLYF
CAWRLGPSAETLYF
CAWRLGSQDTQYF
CAWRLGTSAETLHF
CAWRLGVYAEQFF
CAWRLGYAEQFF
CAWRLQGNTGQLYF
CAWRLRGRAETLYF
CAWRNQDTQYF
CAWRNTGQLYF
CAWRPDNYAEQFF
CAWRPGQNTEVFF
CAWRPGQNYAEQFF
CAWRPGRYTGQLYF
CAWRPPGLGDTQYF
CAWRPTGGNTGQLYF
CAWRPTGGNYAEQFF
CAWRPTGGSQNTLYF
CAWRQGGNERLFF
CAWRQGNSYNSPLYF
CAWRQGNTGQLYF
CAWRQGNYAEQFF
CAWRQGPNERLFF
CAWRQTVYAEQFF
CAWRQYANTGQLYF
CAWRRDINYAEQFF
CAWRRDNANSDYTF
CAWRRDRNSAETLYF
CAWRRGNYAEQFF
CAWRRLGASQNTLYF
CAWRRLGDQDTQYF
CAWRRLGDYAEQFF
CAWRRLGETLYF
CAWRRLGGAETLYF
CAWRRLGGKDTQYF
CAWRRLGGQDTQYF
CAWRRLGGYEQYF
CAWRRLGNQDTQYF
CAWRRLGYEQYF
CAWRRQGANTGQLYF
CAWRRQGGDSDYTF
CAWRRQGSNERLFF
CAWRRQNTEVFF
CAWRRSSAETLYF
CAWRRTANSDYTF
CAWRRTGGDTGQLYF
CAWRTANTGQLYF
CAWRTENTGQLYF
CAWRTENTLYF
CAWRTGANTEVFF
CAWRTGGAGAEQFF
CAWRTGGAREQYF
CAWRTGGGDTQYF
CAWRTGGGTEVFF
CAWRTGVDTGQLYF
CAWRTGVSYEQYF
CAWRTGYYAEQFF
CAWRTMGGRWQNTLYF
CAWRTNSGNTLYF
CAWRTNTEVFF
CAWRTSNTGQLYF
CAWRTTNTEVFF
CAWRTVNQDTQYF
CAWRVNQDTQYF
CAWRWGNTGQLYF
CAWRYNSPLYF
CAWSAESQNTLYF
CAWSAETLYF
CAWSAGYRDTQYF
CAWSDRGDSPLYF
CAWSDRGLGNTLYF
CAWSDRSGNTLYF
CAWSDRVGNTLYF
CAWSDSYNSPLYF
CAWSDWGGAETLYF
CAWSEETLYF
CAWSEGSSAETLYF
CAWSFRLGGQDTQYF
CAWSGAEQFF
CAWSGDSNSPLYF
CAWSGENTGQLYF
CAWSGGAQDTQYF
CAWSGGGARDTQYF
CAWSGGGGETLYF
CAWSGGLQDTQYF
CAWSGGQDTQYF
CAWSGGVQNTLYF
CAWSGLGGNTGQLYF
CAWSGLGNYAEQFF
CAWSGQGGTEVFF
CAWSGQGYNSPLYF
CAWSGQNERLFF
CAWSGQSQNTLYF
CAWSGRGNTLYF
CAWSGTGSGNTLYF
CAWSGTGVRDTQYF
CAWSGTKDTQYF
CAWSGTSSQNTLYF
CAWSGTVNQDTQYF
CAWSGVNTEVFF
CAWSHAETLYF
CAWSHGGARAEQFF
CAWSHPGQGSSPLYF
CAWSHRAEVFF
CAWSHRAGNTLYF
CAWSHRGEGNQAQHF
CAWSHRGGAETLYF
CAWSHRGGEQYF
CAWSHRGGNQAQHF
CAWSHRGLEQYF
CAWSHRGSPLYF
CAWSHRYEQYF
CAWSHSNTEVFF
CAWSHSQDTQYF
CAWSHSQNTLYF
CAWSHSSNERLFF
CAWSHSTNSPLYF
CAWSHTANTEVFF
CAWSHWGNQDTQYF
CAWSKDTQYF
CAWSKGGTLYF
CAWSKGTGGSEQYF
CAWSKLGGQQNTLYF
CAWSLAETLYF
CAWSLAGAETLYF
CAWSLAGAEVFF
CAWSLAGANSPLYF
CAWSLAGAQDTQYF
CAWSLAGGAYAEQFF
CAWSLAGGGAEQFF
CAWSLAGGGDTQYF
CAWSLAGGGQNTLYF
CAWSLAGGGYAEQFF
CAWSLAGGNTEVFF
CAWSLAGGPETLYF
CAWSLAGGPYEQYF
CAWSLAGGQNTLYF
CAWSLAGGRNTLYF
CAWSLAGGTSAETLYF
CAWSLAGGTSQNTLYF
CAWSLAGGTYEQYF
CAWSLAGHEQYF
CAWSLAGQDTQYF
CAWSLAGQNSGNTLYF
CAWSLAGRVTGQLYF
CAWSLAGSAETLYF
CAWSLAGTNERLFF
CAWSLAGTNTEVFF
CAWSLAGTNTGQLYF
CAWSLAGTYEQYF
CAWSLAGVGNTLYF
CAWSLANSDYTF
CAWSLANSNERLFF
CAWSLAQNTEVFF
CAWSLARGDAEQFF
CAWSLARGGTEVFF
CAWSLARGNTEVFF
CAWSLARGSAETLYF
CAWSLARGYEQYF
CAWSLASQDTQYF
CAWSLASSGNTLYF
CAWSLATNTGQLYF
CAWSLAWANTGQLYF
CAWSLAWGDEQYF
CAWSLDGGYEQYF
CAWSLDGQNTLYF
CAWSLDIQDTQYF
CAWSLDKYEQYF
CAWSLDNSYNSPLYF
CAWSLDNTEVFF
CAWSLDNYNSPLYF
CAWSLDRATGQLYF
CAWSLDRGSTLYF
CAWSLDRSGNTLYF
CAWSLDRYAEQFF
CAWSLDRYEQYF
CAWSLDSPLYF
CAWSLDSSAETLYF
CAWSLDSSYEQYF
CAWSLDSYAEQFF
CAWSLDWGDEQYF
CAWSLDWGGAEQFF
CAWSLDWGGSYEQYF
CAWSLDWGQDTQYF
CAWSLDWGRPNTGQLYF
CAWSLDWGRQNTLYF
CAWSLDWGTYEQYF
CAWSLDWGVEQYF
CAWSLEGAGNTLYF
CAWSLEGAGSDYTF
CAWSLEGANSPLYF
CAWSLEGGAGNTLYF
CAWSLEGGNQAQHF
CAWSLEGGVFF
CAWSLEGNTGQLYF
CAWSLEGPNERLFF
CAWSLEGRTGQLYF
CAWSLEGVAEQFF
CAWSLEKNTLYF
CAWSLELGVNTLYF
CAWSLEQNTEVFF
CAWSLETLYF
CAWSLETNSPLYF
CAWSLEVNSPLYF
CAWSLFGGAETLYF
CAWSLFGGQDTQYF
CAWSLFNQDTQYF
CAWSLFWGANTGQLYF
CAWSLFWGGYAEQFF
CAWSLGADTEVFF
CAWSLGAEQFF
CAWSLGAGAEQFF
CAWSLGAGSDYTF
CAWSLGAHQDTQYF
CAWSLGANTLYF
CAWSLGANYAEQFF
CAWSLGDNYAEQFF
CAWSLGDQNTLYF
CAWSLGDRDTQYF
CAWSLGDSPLYF
CAWSLGDSYNSPLYF
CAWSLGDTEVFF
CAWSLGDYQDTQYF
CAWSLGEDTLYF
CAWSLGEGDSDYTF
CAWSLGFSQNTLYF
CAWSLGGAAETLYF
CAWSLGGAANERLFF
CAWSLGGAGQDTQYF
CAWSLGGAQDTQYF
CAWSLGGDQNTLYF
CAWSLGGFYAEQFF
CAWSLGGFYEQYF
CAWSLGGGASAETLYF
CAWSLGGGDSDYTF
CAWSLGGGDTGQLYF
CAWSLGGGEQYF
CAWSLGGGERLFF
CAWSLGGGETLYF
CAWSLGGGGNSPLYF
CAWSLGGGGQDTQYF
CAWSLGGGGTGQLYF
CAWSLGGGNAEQFF
CAWSLGGGNSDYTF
CAWSLGGGRGAEQFF
CAWSLGGGSDYTF
CAWSLGGGSSYEQYF
CAWSLGGGSTGQLYF
CAWSLGGHAEQFF
CAWSLGGHNQAQHF
CAWSLGGHSYEQYF
CAWSLGGIEVFF
CAWSLGGIGNTLYF
CAWSLGGKNTEVFF
CAWSLGGLEQYF
CAWSLGGLGTGQLYF
CAWSLGGPQNTLYF
CAWSLGGPSYEQYF
CAWSLGGRDAEQFF
CAWSLGGREDTQYF
CAWSLGGRETLYF
CAWSLGGRGTGQLYF
CAWSLGGRQNTLYF
CAWSLGGRSQNTLYF
CAWSLGGRSTEVFF
CAWSLGGRSYEQYF
CAWSLGGRTETLYF
CAWSLGGRTGQLYF
CAWSLGGRYEQYF
CAWSLGGTDTQYF
CAWSLGGTTGQLYF
CAWSLGGVAEQFF
CAWSLGGVGAETLYF
CAWSLGGVGNTLYF
CAWSLGGVSYEQYF
CAWSLGGWGQNTLYF
CAWSLGGWNSPLYF
CAWSLGGYQNTLYF
CAWSLGGYTGQLYF
CAWSLGINQDTQYF
CAWSLGKNSDYTF
CAWSLGKNTGQLYF
CAWSLGKYEQYF
CAWSLGLDYAEQFF
CAWSLGLETLYF
CAWSLGLEYEQYF
CAWSLGLGAETLYF
CAWSLGLGANTGQLYF
CAWSLGLGGAEQFF
CAWSLGLGGRNYAEQFF
CAWSLGLGGRQNTLYF
CAWSLGLGNTLYF
CAWSLGLGSQNTLYF
CAWSLGLGVEQYF
CAWSLGLNQDTQYF
CAWSLGLSQNTLYF
CAWSLGLYTGQLYF
CAWSLGNNERLFF
CAWSLGNNNQAQHF
CAWSLGPNSDYTF
CAWSLGPSYEQYF
CAWSLGQFQDTQYF
CAWSLGQGAGEQYF
CAWSLGQGATEVFF
CAWSLGQGDEQYF
CAWSLGQGDTEVFF
CAWSLGQGNTEVFF
CAWSLGQGPNERLFF
CAWSLGQGRDTEVFF
CAWSLGQNAEQFF
CAWSLGQNQDTQYF
CAWSLGQNYEQYF
CAWSLGQTNTGQLYF
CAWSLGQYNSPLYF
CAWSLGRAQHF
CAWSLGRDNSPLYF
CAWSLGRGDTGQLYF
CAWSLGRGDTQYF
CAWSLGRGSAETLYF
CAWSLGRGYEQYF
CAWSLGRNSPLYF
CAWSLGRQNTLYF
CAWSLGRREVFF
CAWSLGRSAETLYF
CAWSLGSNSDYTF
CAWSLGSQAQHF
CAWSLGTANTEVFF
CAWSLGTEDTQYF
CAWSLGTGAEQYF
CAWSLGTGDEQYF
CAWSLGTGDERLFF
CAWSLGTGDTQYF
CAWSLGTGGAEQFF
CAWSLGTGGEQYF
CAWSLGTGGFEQYF
CAWSLGTGGGAETLYF
CAWSLGTGGNERLFF
CAWSLGTGGPTGQLYF
CAWSLGTGGVEQYF
CAWSLGTGNERLFF
CAWSLGTGPNERLFF
CAWSLGTGVSNERLFF
CAWSLGTGVSYEQYF
CAWSLGTGVTGQLYF
CAWSLGTGVYEQYF
CAWSLGTGYAEQFF
CAWSLGTGYNSPLYF
CAWSLGTKNSDYTF
CAWSLGTLYF
CAWSLGTNAEQFF
CAWSLGTNERLFF
CAWSLGTVAEQFF
CAWSLGTVEVFF
CAWSLGVDAEQFF
CAWSLGVGQNTLYF
CAWSLGVNTEVFF
CAWSLGVRQDTQYF
CAWSLGWGDYAEQFF
CAWSLGWGNQDTQYF
CAWSLGWGNYAEQFF
CAWSLGWGPQDTQYF
CAWSLGWGYEQYF
CAWSLGWSQNTLYF
CAWSLHRNSDYTF
CAWSLHSNERLFF
CAWSLHSTNTEVFF
CAWSLHTGQLYF
CAWSLHWGSAETLYF
CAWSLIANTEVFF
CAWSLISYNSPLYF
CAWSLKGAETLYF
CAWSLKGANSDYTF
CAWSLKGDGNTLYF
CAWSLKGLNTGQLYF
CAWSLKGPYNSPLYF
CAWSLKGQNTLYF
CAWSLKGRGSPLYF
CAWSLKGSYAEQFF
CAWSLKNSDYTF
CAWSLKNSYNSPLYF
CAWSLKQNTLYF
CAWSLLASQNTLYF
CAWSLLDQDTQYF
CAWSLLDWKDTQYF
CAWSLLGAETLYF
CAWSLLGDQDTQYF
CAWSLLGDQNTLYF
CAWSLLGDTGQLYF
CAWSLLGDYEQYF
CAWSLLGEGTQYF
CAWSLLGGALAEQFF
CAWSLLGGDEQYF
CAWSLLGGDTQYF
CAWSLLGGENTLYF
CAWSLLGGFQNTLYF
CAWSLLGGGAETLYF
CAWSLLGGGQDTQYF
CAWSLLGGGQNTLYF
CAWSLLGGKEQYF
CAWSLLGGLAEQFF
CAWSLLGGNAEQFF
CAWSLLGGNEQYF
CAWSLLGGPETLYF
CAWSLLGGQAEQFF
CAWSLLGGTGQLYF
CAWSLLGLSAETLYF
CAWSLLGLYAEQFF
CAWSLLGPGNTLYF
CAWSLLGRNTLYF
CAWSLLGSQDTQYF
CAWSLLGVNTGQLYF
CAWSLLGVSAETLYF
CAWSLLGVSQNTLYF
CAWSLLGVYEQYF
CAWSLLNTEVFF
CAWSLMGNQDTQYF
CAWSLMGVQDTQYF
CAWSLNANTEVFF
CAWSLNEQYF
CAWSLNIYAEQFF
CAWSLNKYEQYF
CAWSLNRDEQYF
CAWSLNRDSPLYF
CAWSLNRDTEVFF
CAWSLNREVFF
CAWSLNRGYNSPLYF
CAWSLNSNSPLYF
CAWSLNSYEQYF
CAWSLNWGAETLYF
CAWSLNWGASQNTLYF
CAWSLNYAEQFF
CAWSLPAEQFF
CAWSLPANSDYTF
CAWSLPDQDTQYF
CAWSLPDSGNTPYF
CAWSLPDTEVFF
CAWSLPGAGNTLYF
CAWSLPGANTGQLYF
CAWSLPGDNSPLYF
CAWSLPGEDTQYF
CAWSLPGGNYAEQFF
CAWSLPGGQNTLYF
CAWSLPGGSNERLFF
CAWSLPGGSYEQYF
CAWSLPGGTEVFF
CAWSLPGRQAQHF
CAWSLPGSNTGQLYF
CAWSLPGSYEQYF
CAWSLPGTNERLFF
CAWSLPISNERLFF
CAWSLPKNTLYF
CAWSLPLGGYAEQFF
CAWSLPNQDTQYF
CAWSLPNSGNTLYF
CAWSLPNTGQLYF
CAWSLPRANTEVFF
CAWSLPSNTGQLYF
CAWSLPYEQYF
CAWSLQAANTGQLYF
CAWSLQANSDYTF
CAWSLQDNSPLYF
CAWSLQEDTQYF
CAWSLQGAETLYF
CAWSLQGAGTGQLYF
CAWSLQGDAEQFF
CAWSLQGGDTQYF
CAWSLQGGNYAEQFF
CAWSLQGGYAEQFF
CAWSLQGGYEQYF
CAWSLQGHAGNTLYF
CAWSLQGSNSPLYF
CAWSLQGSNTEVFF
CAWSLQGTNERLFF
CAWSLQNNSPLYF
CAWSLQSNERLFF
CAWSLQTNTGQLYF
CAWSLQYEQYF
CAWSLRAANTGQLYF
CAWSLRAETLYF
CAWSLRDLNTLYF
CAWSLRDQDTQYF
CAWSLRDRDGNTLYF
CAWSLRDRGDTQYF
CAWSLRDRGPEQYF
CAWSLRDRGREQYF
CAWSLRDRNYAEQFF
CAWSLRDSYEQYF
CAWSLRDTGQLYF
CAWSLRDWGGDTQYF
CAWSLRGAAEQFF
CAWSLRGAGDTQYF
CAWSLRGAGTEVFF
CAWSLRGANSDYTF
CAWSLRGASYEQYF
CAWSLRGDAETLYF
CAWSLRGDERLFF
CAWSLRGEQYF
CAWSLRGGAEQFF
CAWSLRGGAGQNTLYF
CAWSLRGGDSPLYF
CAWSLRGGDTQYF
CAWSLRGGENTLYF
CAWSLRGGKDTQYF
CAWSLRGGNERLFF
CAWSLRGGRAEQFF
CAWSLRGGSGNTLYF
CAWSLRGGSYEQYF
CAWSLRGGTETLYF
CAWSLRGHSDYTF
CAWSLRGLEQYF
CAWSLRGLGNTLYF
CAWSLRGLNTEVFF
CAWSLRGNERLFF
CAWSLRGNGAETLYF
CAWSLRGNNQAQHF
CAWSLRGPGAETLYF
CAWSLRGPNTEVFF
CAWSLRGPSAETLYF
CAWSLRGQNTEVFF
CAWSLRGQYEQYF
CAWSLRGRAETLYF
CAWSLRGRGAEQFF
CAWSLRGRGAETLYF
CAWSLRGRSGNTLYF
CAWSLRGRYAEQFF
CAWSLRGRYEQYF
CAWSLRGSTGQLYF
CAWSLRGVSNERLFF
CAWSLRGYTEVFF
CAWSLRISNERLFF
CAWSLRLEDTQYF
CAWSLRLGANTGQLYF
CAWSLRLGDTQYF
CAWSLRLGQDTQYF
CAWSLRLGSSYEQYF
CAWSLRLGVSYEQYF
CAWSLRNYEQYF
CAWSLRQGGAETLYF
CAWSLRQTNTGQLYF
CAWSLRQYNSPLYF
CAWSLRRAGNTLYF
CAWSLRRNSPLYF
CAWSLRSAETLYF
CAWSLRSSAETLYF
CAWSLRTGGDFEQYF
CAWSLRTGGYAEQFF
CAWSLRTNSGNTLYF
CAWSLRTVNQDTQYF
CAWSLRTYEQYF
CAWSLRVAEQFF
CAWSLRVQDTQYF
CAWSLRVSGNTLYF
CAWSLRWGGAETLYF
CAWSLSGAGNTLYF
CAWSLSGDEQYF
CAWSLSGGADTQYF
CAWSLSGGAYEQYF
CAWSLSGGTGQLYF
CAWSLSGGTNTGQLYF
CAWSLSGGTYEQYF
CAWSLSGGVAEQFF
CAWSLSGRNSPLYF
CAWSLSGRNTGQLYF
CAWSLSGSSAETLYF
CAWSLSGTEVFF
CAWSLSGTGYAEQFF
CAWSLSGTNTEVFF
CAWSLSGVTEVFF
CAWSLSINQDTQYF
CAWSLSKNTEVFF
CAWSLSNERLFF
CAWSLSNTLYF
CAWSLSPSYEQYF
CAWSLSQDTQYF
CAWSLSWGNTGQLYF
CAWSLSWGNYAEQFF
CAWSLSWGYEQYF
CAWSLSYEQYF
CAWSLTANTGQLYF
CAWSLTASYEQYF
CAWSLTEDTQYF
CAWSLTENTEVFF
CAWSLTGAAEQFF
CAWSLTGAGNTLYF
CAWSLTGANSPLYF
CAWSLTGGAEQFF
CAWSLTGGAETLYF
CAWSLTGGAGQLYF
CAWSLTGGANTGQLYF
CAWSLTGGARAEQFF
CAWSLTGGATGQLYF
CAWSLTGGLYEQYF
CAWSLTGGRDTQYF
CAWSLTGGYNSPLYF
CAWSLTGIQDTQYF
CAWSLTGLSQDTQYF
CAWSLTGNQDTQYF
CAWSLTGNTEVFF
CAWSLTGREQYF
CAWSLTGSGNTLYF
CAWSLTGTGGYEQYF
CAWSLTGVGNTLYF
CAWSLTGVVFF
CAWSLTHSYNSPLYF
CAWSLTHYEQYF
CAWSLTKSQNTLYF
CAWSLTNTEVFF
CAWSLTNTGQLYF
CAWSLTQNERLFF
CAWSLTRAGERLFF
CAWSLTRGDTQYF
CAWSLTSAETLYF
CAWSLTTSQNTLYF
CAWSLTVNQDTQYF
CAWSLTVQDTQYF
CAWSLTWGQDTQYF
CAWSLTWGYEQYF
CAWSLTYNSPLYF
CAWSLVAETLYF
CAWSLVGAGNTLYF
CAWSLVGAGSDYTF
CAWSLVGANSDYTF
CAWSLVGANTEVFF
CAWSLVGDTQYF
CAWSLVGFTEVFF
CAWSLVGGADTQYF
CAWSLVGGANTGQLYF
CAWSLVGGGSAETLYF
CAWSLVGGHYEQYF
CAWSLVGGNAEQFF
CAWSLVGGNYEQYF
CAWSLVGGRDAEQFF
CAWSLVGKNTLYF
CAWSLVGREQYF
CAWSLVGRNSPLYF
CAWSLVGSNTEVFF
CAWSLVGTGGYEQYF
CAWSLVGVQNTLYF
CAWSLVGVYAEQFF
CAWSLVPGASAETLYF
CAWSLVPTNTGQLYF
CAWSLVQDTQYF
CAWSLVQGGSDYTF
CAWSLVQNYAEQFF
CAWSLVQSAETLYF
CAWSLVRAEQYF
CAWSLVRANTEVFF
CAWSLVRGHTEVFF
CAWSLVRSAETLYF
CAWSLVRVNTGQLYF
CAWSLVSAETLYF
CAWSLVSQNTLYF
CAWSLVSSAETLYF
CAWSLVWGGNYAEQFF
CAWSLWANTEVFF
CAWSLWDSYAEQFF
CAWSLWETLYF
CAWSLWGASQNTLYF
CAWSLWGDQDTQYF
CAWSLWGGAQNTLYF
CAWSLWGGEQYF
CAWSLWGGGQNTLYF
CAWSLWGGSETLYF
CAWSLWGGSQNTLYF
CAWSLWGGTGQLYF
CAWSLWGSNTGQLYF
CAWSLWGYEQYF
CAWSLWNQDTQYF
CAWSLWVQNTLYF
CAWSLYRGQDTQYF
CAWSLYRVNTEVFF
CAWSLYSGNTLYF
CAWSLYSNERLFF
CAWSLYSQNTLYF
CAWSLYTEVFF
CAWSLYTGQLYF
CAWSLYWGNTGQLYF
CAWSNRGHNSPLYF
CAWSNRGNSPLYF
CAWSNRGSAETLYF
CAWSPDNAETLYF
CAWSPDNANSDYTF
CAWSPDNQDTQYF
CAWSPDNSYEQYF
CAWSPDNYAEQFF
CAWSPDRAGNTLYF
CAWSPDRGGNTLYF
CAWSPDRGNQAQHF
CAWSPDRSQNTLYF
CAWSPDSSNERLFF
CAWSPDSTEVFF
CAWSPDWANYAEQFF
CAWSPDWGGGQNTLYF
CAWSPDWGYAEQFF
CAWSPENTLYF
CAWSPFSSAETLYF
CAWSPGAETLYF
CAWSPGDNQDTQYF
CAWSPGENTLYF
CAWSPGETLYF
CAWSPGFSNERLFF
CAWSPGGAEQFF
CAWSPGGAGAEQFF
CAWSPGGAGQLYF
CAWSPGGAGTGQLYF
CAWSPGGALAEQFF
CAWSPGGAPYEQYF
CAWSPGGATGQLYF
CAWSPGGAYAEQFF
CAWSPGGAYEQYF
CAWSPGGDTGQLYF
CAWSPGGGEQYF
CAWSPGGGNTGQLYF
CAWSPGGGQAQHF
CAWSPGGGTGQLYF
CAWSPGGGYAEQFF
CAWSPGGRKDTQYF
CAWSPGGRQNTLYF
CAWSPGGSQDTQYF
CAWSPGGSSYEQYF
CAWSPGGVQDTQYF
CAWSPGHFSNERLFF
CAWSPGIYEQYF
CAWSPGLAYAEQFF
CAWSPGLGAEQFF
CAWSPGLGAYEQYF
CAWSPGLGGFEQYF
CAWSPGLGGHEQYF
CAWSPGLGGPETLYF
CAWSPGLGGPGQLYF
CAWSPGLGYAEQFF
CAWSPGLNYAEQFF
CAWSPGLQDTQYF
CAWSPGNERLFF
CAWSPGQGAGNTLYF
CAWSPGQGFAETLYF
CAWSPGQGGNERLFF
CAWSPGQGQNTLYF
CAWSPGQGTNERLFF
CAWSPGQGYEQYF
CAWSPGQKDTQYF
CAWSPGQKQAQHF
CAWSPGQNQDTQYF
CAWSPGQNSDYTF
CAWSPGQNSPLYF
CAWSPGQPYEQYF
CAWSPGQTYEQYF
CAWSPGRGQDTQYF
CAWSPGRNSPLYF
CAWSPGSNSDYTF
CAWSPGSYNSPLYF
CAWSPGTDTEVFF
CAWSPGTGAETLYF
CAWSPGTGAYEQYF
CAWSPGTGDEQYF
CAWSPGTGEYEQYF
CAWSPGTGGFEQYF
CAWSPGTGGFTGQLYF
CAWSPGTGGIEQYF
CAWSPGTGREQYF
CAWSPGTGRNSPLYF
CAWSPGTGVYEQYF
CAWSPGTNSGNTLYF
CAWSPGTNYAEQFF
CAWSPGTTNERLFF
CAWSPGVEQYF
CAWSPGVNYAEQFF
CAWSPGVSAETLYF
CAWSPHLYEQYF
CAWSPHSAETLYF
CAWSPINTEVFF
CAWSPKETLYF
CAWSPKYEQYF
CAWSPLGASAETLYF
CAWSPLGDQDTQYF
CAWSPLGGNTGQLYF
CAWSPLGGRGAETLYF
CAWSPLGGRSAEQFF
CAWSPLGGYAEQFF
CAWSPNSNERLFF
CAWSPNSYNSPLYF
CAWSPNTGQLYF
CAWSPPGGAETLYF
CAWSPPGNQDTQYF
CAWSPPGNTGQLYF
CAWSPPGQGIPPLYF
CAWSPPGQYNSPLYF
CAWSPPGSGNTLYF
CAWSPPGYEQYF
CAWSPPSAETLYF
CAWSPPSNERLFF
CAWSPPYAEQFF
CAWSPQANSDYTF
CAWSPQDWSQDTQYF
CAWSPQETLYF
CAWSPQGGDTQYF
CAWSPQGGNSPLYF
CAWSPQGNQDTQYF
CAWSPQGRANERLFF
CAWSPQNYAEQFF
CAWSPQRGNTLYF
CAWSPRANTEVFF
CAWSPRDNNSPLYF
CAWSPRDRGFEQYF
CAWSPRDRGRAEQFF
CAWSPRDRVDERLFF
CAWSPRGDTGQLYF
CAWSPRGDTQYF
CAWSPRGGAVTQYF
CAWSPRGGNQAQHF
CAWSPRGGNSDYTF
CAWSPRGGQNTLYF
CAWSPRGNTEVFF
CAWSPRGNYAEQFF
CAWSPRGVTERLFF
CAWSPRGYNSPLYF
CAWSPRLGGQDTQYF
CAWSPRLGQNTLYF
CAWSPRQNTLYF
CAWSPRTGGAETLYF
CAWSPSGAETLYF
CAWSPSQNTLYF
CAWSPSWGSQNTLYF
CAWSPSYAEQFF
CAWSPTASYEQYF
CAWSPTGANTEVFF
CAWSPTGDNSPLYF
CAWSPTGGANTGQLYF
CAWSPTGGGNSPLYF
CAWSPTGGGYAEQFF
CAWSPTGGSDYTF
CAWSPTGGSPLYF
CAWSPTGGSQNTLYF
CAWSPTGGYNSPLYF
CAWSPTGNQDTQYF
CAWSPTGNSDYTF
CAWSPTGNTGQLYF
CAWSPTGRAEQFF
CAWSPTGTGQLYF
CAWSPTGVQNTLYF
CAWSPTNTGQLYF
CAWSPTTNTEVFF
CAWSPTTSAETLYF
CAWSPWGGNYAEQFF
CAWSPWGGQDTQYF
CAWSPWGNQDTQYF
CAWSQANSDYTF
CAWSQDRAGNTLYF
CAWSQDSYNSPLYF
CAWSQDTGQLYF
CAWSQDWANTGQLYF
CAWSQDWASYEQYF
CAWSQDWGEDTQYF
CAWSQDWGFAETLYF
CAWSQGAEVFF
CAWSQGAGEQYF
CAWSQGARGNTLYF
CAWSQGASAETLYF
CAWSQGDQDTQYF
CAWSQGFSNERLFF
CAWSQGGEQYF
CAWSQGGGNTLYF
CAWSQGGGSQNTLYF
CAWSQGGNTGQLYF
CAWSQGGSAETLYF
CAWSQGGTEVFF
CAWSQGGYEQYF
CAWSQGIYNSPLYF
CAWSQGNQDTQYF
CAWSQGNYAEQFF
CAWSQGQGQDTQYF
CAWSQGQNYAEQFF
CAWSQGQSYEQYF
CAWSQGRGAETLYF
CAWSQGRNTGQLYF
CAWSQGSGNTLYF
CAWSQGSNTEVFF
CAWSQGSYEQYF
CAWSQGTETLYF
CAWSQGTGNTLYF
CAWSQGTNTEVFF
CAWSQGYEQYF
CAWSQLGANTGQLYF
CAWSQLGGGEQYF
CAWSQLGSAETLYF
CAWSQNSPLYF
CAWSQQGANSDYTF
CAWSQQGANSPLYF
CAWSQQGGGSPLYF
CAWSQQGNSDYTF
CAWSQQGNTEVFF
CAWSQRDTLYF
CAWSQRDWGYEQYF
CAWSQRGRQDTQYF
CAWSQSAETLYF
CAWSQTEYEQYF
CAWSQTGGAETLYF
CAWSQTGGQDTQYF
CAWSQTGGYAETLYF
CAWSQTGGYEQYF
CAWSRAANSDYTF
CAWSRADTGQLYF
CAWSRAGGYEQYF
CAWSRAGQNTLYF
CAWSRDIANTGQLYF
CAWSRDKNSDYTF
CAWSRDKQDTQYF
CAWSRDNNERLFF
CAWSRDNQAQHF
CAWSRDNSGNTLYF
CAWSRDRAAEQFF
CAWSRDRAETLYF
CAWSRDRANTEVFF
CAWSRDRDTGQLYF
CAWSRDREDTQYF
CAWSRDRENERLFF
CAWSRDRGDEQYF
CAWSRDRGDTQYF
CAWSRDRGGNTLYF
CAWSRDRGLAEQFF
CAWSRDRGSDYTF
CAWSRDRGSGNTLYF
CAWSRDRKYEQYF
CAWSRDRNNERLFF
CAWSRDRNSDYTF
CAWSRDRVAETLYF
CAWSRDRYNSPLYF
CAWSRDTEVFF
CAWSRDWGAEQYF
CAWSRDWGASAETLYF
CAWSRDWGDEQYF
CAWSRDWGGDTQYF
CAWSRDWGGETLYF
CAWSRDWGGYAEQFF
CAWSRDWGYAEQFF
CAWSRDWKDTQYF
CAWSRDYEQYF
CAWSRGAGEQYF
CAWSRGALAEQFF
CAWSRGANTGQLYF
CAWSRGARDTQYF
CAWSRGASAETLYF
CAWSRGDNQAQHF
CAWSRGDSYEQYF
CAWSRGDTLYF
CAWSRGGADTGQLYF
CAWSRGGAEQFF
CAWSRGGASAETLYF
CAWSRGGAYAEQFF
CAWSRGGFYAEQFF
CAWSRGGGNTLYF
CAWSRGGHYAEQFF
CAWSRGGKQYF
CAWSRGGNSDYTF
CAWSRGGNSGNTLYF
CAWSRGGNTLYF
CAWSRGGPGNTLYF
CAWSRGGRDTQYF
CAWSRGGRQDTQYF
CAWSRGGRSYEQYF
CAWSRGGRYAEQFF
CAWSRGGSAETLYF
CAWSRGGSSYEQYF
CAWSRGGSYEQYF
CAWSRGGTEVFF
CAWSRGLGGQNTLYF
CAWSRGLGVNQDTQYF
CAWSRGLSYNSPLYF
CAWSRGNNQAQHF
CAWSRGPNERLFF
CAWSRGQKDTQYF
CAWSRGQYEQYF
CAWSRGQYNSPLYF
CAWSRGRDAEQFF
CAWSRGRDRGGERLFF
CAWSRGRDSDYTF
CAWSRGRDTEVFF
CAWSRGSGNTLYF
CAWSRGSYAEQFF
CAWSRGSYNSPLYF
CAWSRGTGSYEQYF
CAWSRGVEQYF
CAWSRGWNSPLYF
CAWSRGYNYAEQFF
CAWSRKYEQYF
CAWSRLDEQYF
CAWSRLDNQDTQYF
CAWSRLGAETLYF
CAWSRLGANTGQLYF
CAWSRLGAYAEQFF
CAWSRLGAYEQYF
CAWSRLGDEQYF
CAWSRLGGHAEQFF
CAWSRLGGPETLYF
CAWSRLGGPGQLYF
CAWSRLGLYAEQFF
CAWSRLGNQDTQYF
CAWSRLGPSAETLYF
CAWSRLGSAETLYF
CAWSRLGSSQNTLYF
CAWSRLGTSQNTLYF
CAWSRLGVEQYF
CAWSRLSSYEQYF
CAWSRLVNQDTQYF
CAWSRMGVNTGQLYF
CAWSRPGDSGNTLYF
CAWSRPGQNTLYF
CAWSRQANTGQLYF
CAWSRQGGAETLYF
CAWSRQGNSPLYF
CAWSRQGQNTLYF
CAWSRQGRDTQYF
CAWSRQGRNSPLYF
CAWSRQGRNTEVFF
CAWSRQGSNTEVFF
CAWSRQKNTLYF
CAWSRQNQAQHF
CAWSRQNSGNTLYF
CAWSRQNYAEQFF
CAWSRQQNTLYF
CAWSRRADSQNTLYF
CAWSRRDWGYAEQFF
CAWSRRGGAETLYF
CAWSRRGGLAETLYF
CAWSRRGGTEVFF
CAWSRRGPGNTLYF
CAWSRRGYAEQFF
CAWSRRLGGFAETLYF
CAWSRTANTGQLYF
CAWSRTASQNTLYF
CAWSRTAYAEQFF
CAWSRTDQDTQYF
CAWSRTDSQNTLYF
CAWSRTGAAEQFF
CAWSRTGAYAEQFF
CAWSRTGDTQYF
CAWSRTGFSDYTF
CAWSRTGGARAEQFF
CAWSRTGGAYEQYF
CAWSRTGGEQYF
CAWSRTGGFQDTQYF
CAWSRTGGGQNTLYF
CAWSRTGGGTGQLYF
CAWSRTGGIEQYF
CAWSRTGGNQDTQYF
CAWSRTGGNTLYF
CAWSRTGGRDTQYF
CAWSRTGGTEVFF
CAWSRTGNNSPLYF
CAWSRTGNTGQLYF
CAWSRTGSSQNTLYF
CAWSRTGSYEQYF
CAWSRTISNERLFF
CAWSRTNNSPLYF
CAWSRTNSDYTF
CAWSRTNSPLYF
CAWSRTNSYNSPLYF
CAWSRTSNTEVFF
CAWSRTTNTEVFF
CAWSRTVYNSPLYF
CAWSRVGRDERLFF
CAWSRVNERLFF
CAWSRYLGGREQYF
CAWSSAPDTQYF
CAWSSDWGGYAEQFF
CAWSSDWGVETLYF
CAWSSGDEQYF
CAWSSGGNNQAQHF
CAWSSGGNYAEQFF
CAWSSGGQDTQYF
CAWSSGGSQDTQYF
CAWSSGPYAEQFF
CAWSSGQNTLYF
CAWSSGTGGFEQYF
CAWSSGTGGYEQYF
CAWSSGTYNSPLYF
CAWSSRASGNTLYF
CAWSSRGFGNTLYF
CAWSSRGQGSNERLFF
CAWSSSAETLYF
CAWSSVNTEVFF
CAWSTDTGQLYF
CAWSTGGSYEQYF
CAWSTGGYAEQFF
CAWSTGISNERLFF
CAWSTGLGGREQYF
CAWSTGNSPLYF
CAWSTGSNTEVFF
CAWSTGTETLYF
CAWSTGTGSYEQYF
CAWSTGVNSPLYF
CAWSTGVSDYTF
CAWSTSQNTLYF
CAWSVTGGGNTLYF
CAWSWAGGAETLYF
CAWSWGDQDTQYF
CAWSWGGNQDTQYF
CAWSWGGQDTQYF
CAWSWGGQNTLYF
CAWSWGGSYEQYF
CAWSWGLSAETLYF
CAWSWGNNQDTQYF
CAWSWGSSYEQYF
CAWSWLGDTGQLYF
CAWSWRNSPLYF
CAWSWSNTEVFF
CAWSWTGGNTGQLYF
CAWSWTVSQNTLYF
CAWSYRDTLYF
CAWTENTEVFF
CAWTENTLYF
CAWTENYAEQFF
CAWTGANYAEQFF
CAWTGAYEQYF
CAWTGDNYAEQFF
CAWTGDTGQLYF
CAWTGFAEQFF
CAWTGGAGDTQYF
CAWTGGANTGQLYF
CAWTGGARDTQYF
CAWTGGATGQLYF
CAWTGGDTQYF
CAWTGGFAEQFF
CAWTGGFAETLYF
CAWTGGNTEVFF
CAWTGGPTGQLYF
CAWTGGRQNTLYF
CAWTGGSYEQYF
CAWTGGTGQLYF
CAWTGGTYAEQFF
CAWTGGVSYEQYF
CAWTGKDTQYF
CAWTGLGNTGQLYF
CAWTGNNQAQHF
CAWTGTNTGQLYF
CAWTPRDWGGYEQYF
CAWTQDTGQLYF
CAWTQDTQYF
CAWTRDWGVAEQFF
CAWTRLGSAETLYF
CAWTSGGYAEQFF
CAWTSGGYEQYF
CAWTTGGAYEQYF
CAWTVGGLEQYF
CAWTWDSYAEQFF
CAWTWGNTGQLYF
CAWTWGSAETLYF
CDSSPGQSNTEVFF
CGAAGGWAEQFF
CGAGGGYAEQFF
CGAGNSYEQYF
CGAGQNTLYF
CGAGTAYEQYF
CGAGTFYEQYF
CGAGTGNSDYTF
CGAGTGSYEQYF
CGAGTSEVFF
CGAGTSQNTLYF
CGAIRGSAETLYF
CGAISYEQYF
CGAKNTGQLYF
CGAKQGAAETLYF
CGAKTGAQDTQYF
CGAKTGPETLYF
CGAKTGYEQYF
CGALGGGEQYF
CGALTGYAEQFF
CGALTGYEQYF
CGAMTANSDYTF
CGANGGNQDTQYF
CGANWGGAETLYF
CGAPWGGATTGQLYF
CGARAGDNQDTQYF
CGARAGGAYAEQFF
CGARAGGGAEQFF
CGARAGGSYEQYF
CGARAGNSDYTF
CGARAGNTGQLYF
CGARARVYAEQFF
CGARATGQLYF
CGARDFQDTQYF
CGARDGNQDTQYF
CGARDGSSYEQYF
CGARDGTNSDYTF
CGARDHNYAEQFF
CGARDINQDTQYF
CGARDIYAEQFF
CGARDLGGGEQYF
CGARDLGGNYAEQFF
CGARDLGNTLYF
CGARDLNQDTQYF
CGARDLWRGTQYF
CGARDNQNTLYF
CGARDNSPLYF
CGARDPGAAETLYF
CGARDPGGNYAEQFF
CGARDPGGQYAEQFF
CGARDPGSQNTLYF
CGARDPGYEQYF
CGARDPNQNTLYF
CGARDPWGGAETLYF
CGARDQGGYEQYF
CGARDRAYEQYF
CGARDRDNYAEQFF
CGARDRGGGAETLYF
CGARDRGYEQYF
CGARDRNQDTQYF
CGARDRNYEQYF
CGARDRRSGNTLYF
CGARDRSSYEQYF
CGARDRYEQYF
CGARDSSAETLYF
CGARDSWGEDTQYF
CGARDSWGKDTQYF
CGARDSYNSPLYF
CGARDTNYAEQFF
CGARDVGYSAETLYF
CGARDWASAETLYF
CGARDWGAYEQYF
CGARDWGETLYF
CGARDWGGAAEQFF
CGARDWGGAGQDTQYF
CGARDWGGARAEQFF
CGARDWGGAYAEQFF
CGARDWGGETLYF
CGARDWGGNYAEQFF
CGARDWGGQNTLYF
CGARDWGGSETLYF
CGARDWGNTGQLYF
CGARDWGNTLYF
CGARDWGRGEQYF
CGARDWGSAEQFF
CGARDWGSSQNTLYF
CGARDWGTYEQYF
CGARDWGVQDTQYF
CGARDWGYNYAEQFF
CGARDWNSQNTLYF
CGARDWSSYEQYF
CGARDWVAETLYF
CGARDYAEQFF
CGAREANTGQLYF
CGAREENTLYF
CGAREGENTLYF
CGAREGGEQYF
CGAREGGNYAEQFF
CGAREGHQDTQYF
CGAREGNSDYTF
CGAREGNSPLYF
CGAREGNTEVFF
CGAREGSQNTLYF
CGAREGWGGFEQFF
CGARELGGAETLYF
CGARETGGSQNTLYF
CGAREWGGAETLYF
CGAREWGNTGQLYF
CGAREYEQYF
CGARGAQDTQYF
CGARGDNYAEQFF
CGARGDSYEQYF
CGARGDTQYF
CGARGDWGSSYEQYF
CGARGGANERLFF
CGARGGGSAETLYF
CGARGGNTLYF
CGARGLGEDTQYF
CGARGLGGNYAEQFF
CGARGLGGPYEQYF
CGARGLGTSQNTLYF
CGARGNEQYF
CGARGNQDTQYF
CGARGNYAEQFF
CGARGPNERLFF
CGARGPNSDYTF
CGARGQDTQYF
CGARGQGGAETLYF
CGARGQGPETLYF
CGARGQNTEVFF
CGARGQNTLYF
CGARGQSQNTLYF
CGARGQTSAETLYF
CGARGQYAEQFF
CGARGRAETLYF
CGARGRDTQYF
CGARGSSYEQYF
CGARGSYEQYF
CGARGTANTEVFF
CGARGTVYAEQFF
CGARGWGYAEQFF
CGARGYAEQFF
CGARGYEQYF
CGARGYNSPLYF
CGARHNSAETLYF
CGARHSQNTLYF
CGARHSSYEQYF
CGARISGNYAEQFF
CGARKGQDTQYF
CGARKNSDYTF
CGARLGASAETLYF
CGARLGGFEQYF
CGARLGGPETLYF
CGARLGSSYEQYF
CGARLTGDLTGQLYF
CGARLVNTGQLYF
CGARMGSQNTLYF
CGARNRAGETLYF
CGARNRDKDTQYF
CGARNSGNTLYF
CGARNWGNYAEQFF
CGARPGGYEQYF
CGARPGLGVYEQYF
CGARPGPYEQYF
CGARPGTGSYEQYF
CGARQGAEQFF
CGARQGDTQYF
CGARQGDYAEQFF
CGARQGGNTLYF
CGARQGGYAEQFF
CGARQGNSPLYF
CGARQGRQNTLYF
CGARQGSQNTLYF
CGARQGWDTQYF
CGARQTNSDYTF
CGARRANTGQLYF
CGARRDRNAETLYF
CGARREQYF
CGARRGGDTQYF
CGARRGNEQYF
CGARRGNYAEQFF
CGARRGQDTQYF
CGARRINQDTQYF
CGARRLGANTGQLYF
CGARRLGGAETLYF
CGARRLGGEDTQYF
CGARSGNTEVFF
CGARSGRAETLYF
CGARSHSYEQYF
CGARSLGGAETLYF
CGARSQNTLYF
CGARTASAETLYF
CGARTGAGTGQLYF
CGARTGANTEVFF
CGARTGENTLYF
CGARTGFEQYF
CGARTGGAETLYF
CGARTGGASDYTF
CGARTGGAYAEQFF
CGARTGGLDTQYF
CGARTGGNSDYTF
CGARTGGPYEQYF
CGARTGGRYEQYF
CGARTGKNTLYF
CGARTGNQDTQYF
CGARTGSAETLYF
CGARTGSYEQYF
CGARTGVYEQYF
CGARTGYYAEQFF
CGARTNTGQLYF
CGARTQNTGQLYF
CGARTTNTGQLYF
CGARVGDTQYF
CGARVGRDTQYF
CGARVLGSAETLYF
CGARVTSAETLYF
CGARVWGGSYEQYF
CGARVWGGYEQYF
CGARWASAETLYF
CGARWGGAGEQYF
CGARWGSQDTQYF
CGASAGGNTLYF
CGASGFNQDTQYF
CGASGQANTEVFF
CGASGSAETLYF
CGASGTASYEQYF
CGASGTGVAEQFF
CGASGTIYAEQFF
CGASLGGYEQYF
CGASPGGQNTLYF
CGASQGNSDYTF
CGASRDNQDTQYF
CGASRDNYAEQFF
CGASSANTEVFF
CGASSGGQNTLYF
CGASWGGYEQYF
CGASWGSSYEQYF
CGASYPGQTNTGQLYF
CGASYWGGAETLYF
CGATDWGGAETLYF
CGATGGAQDTQYF
CGATGTGGYEQYF
CGAVDWGSAETLYF
CGAVGQTYEQYF
CGNRGPTGQLYL
CICSAPGQYAEQFF
CNCSALGVSYEQYF
CSKQGLYAEQFF
CSSGTGYEQYF
CSSNWGGYAEQFF
CSSRAENTGQLYF
CSSRARQYEQYF
CSSRDNAETLYF
CSSRDRDRGFAEQFF
CSSRDRGAETLYF
CSSRDRGGEQYF
CSSRDRGYEQYF
CSSRDRNTGQLYF
CSSRDRNYAEQFF
CSSRDSQDTQYF
CSSRFGGQDTQYF
CSSRGGAETLYF
CSSRGGGYAEQFF
CSSRGQNQDTQYF
CSSRGTDYEQYF
CSSRGTGRDTQYF
CSSRHSNQDTQYF
CSSRLGNYAEQFF
CSSRLGVNTGQLYF
CSSRNWGNTGQLYF
CSSRQGAYAEQFF
CSSRQGGYAEQFF
CSSRQGNYAEQFF
CSSRQNQDTQYF
CSSRRLGGRDEQYF
CSSRRLGGYEQYF
CSSRRQGGDTQYF
CSSRRQGGEQYF
CSSRRRTSAETLYF
CSSRRTGYAEQFF
CSSRSQDTQYF
CSSRTGDYAEQFF
CSSRTGGYAEQFF
CSSRTGNQNTLYF
CSSRTGPGQLYF
CSSRVWGSYEQYF
CSSSGLGRDTQYF
CSSSHGGGYAEQFF
CSSSHGVQDTQYF
CSSSHYEQYF
CSSSLGGSAETLYF
CSSSLGGYAEQFF
CSSSLQNTGQLYF
CSSSLQSNTGQLYF
CSSSLRDSQDTQYF
CSSSLTGGRAEQFF
CSSSPDSNQDTQYF
CSSSPGLGGNQDTQYF
CSSSPGLGGVEQYF
CSSSPQGNTGQLYF
CSSSPRNTLYF
CSSSPSAETLYF
CSSSPTGGVEQYF
CSSSPTKSQNTLYF
CSSSQDKNTEVFF
CSSSQDREKQYF
CSSSQDSQNTLYF
CSSSQEVTGQLYF
CSSSQFGGAETLYF
CSSSQFRGDTQYF
CSSSQGANTGQLYF
CSSSQGAQDTQYF
CSSSQGASAETLYF
CSSSQGGQDTQYF
CSSSQGLGGYEQYF
CSSSQGLGQDTQYF
CSSSQGNYAEQFF
CSSSQGQNTGQLYF
CSSSQGQNYAEQFF
CSSSQGSYAEQFF
CSSSQGYEQYF
CSSSQKTGEDTQYF
CSSSQLGEQYF
CSSSQLGGGAEQFF
CSSSQLGGSSYEQYF
CSSSQNWNTLYF
CSSSQNYAEQFF
CSSSQPGNTEVFF
CSSSQPTGGAETLYF
CSSSQQDTQYF
CSSSQQGADTQYF
CSSSQQGAQNTLYF
CSSSQQGQDTQYF
CSSSQQGSSYEQYF
CSSSQRDSYEQYF
CSSSQRLGQDTQYF
CSSSQRTGGYEQYF
CSSSQSGAEQFF
CSSSQSGAGYEQYF
CSSSQSGANSDYTF
CSSSQSGGALEQYF
CSSSQSGGRQDTQYF
CSSSQSGRYEQYF
CSSSQSGTGYEQYF
CSSSQSGVNQDTQYF
CSSSQSKNTGQLYF
CSSSQSLGGDTQYF
CSSSQSMGRQNTLYF
CSSSQSPGGEDTQYF
CSSSQSPGQDTQYF
CSSSQSQNTLYF
CSSSQSRGNTGQLYF
CSSSQSRGTGQLYF
CSSSQSRNTQYF
CSSSQSRQNTLYF
CSSSQSVGSGTQYF
CSSSQSVTGQLYF
CSSSQTAYAEQFF
CSSSQTGAQNTLYF
CSSSQTGGAETLYF
CSSSQTGQNTLYF
CSSSQTGSAETLYF
CSSSQTGVYEQYF
CSSSQTVNQDTQYF
CSSSQVGTLYF
CSSSQWTGGQDTQYF
CSSSRDISYEQYF
CSSSRDKQDTQYF
CSSSRDNSYEQYF
CSSSRDRNYEQYF
CSSSRDWGVEQYF
CSSSRDWGYEQYF
CSSSRGNQDTQYF
CSSSRGYEQYF
CSSSRPNTGQLYF
CSSSRQGYEQYF
CSSSRRDWGQDTQYF
CSSSRSQNTLYF
CSSSRTGDYEQYF
CSSSRTGGEQYF
CSSSRTGGSAETLYF
CSSSRTGGYEQYF
CSSSRTGTETLYF
CSSSSQGDTEVFF
CSSSWTGSSAETLYF
CSSTRLGDQDTQYF
CSSTRQSSYEQYF
CTCAGDYAEQFF
CTCGAEFWGQDTQYF
CTCGGDQDTQYF
CTCGQGNTGQLYF
CTCGQINTEVFF
CTCGRANTEVFF
CTCGSANTEVFF
CTCGTGGFEQYF
CTCKGDISYEQYF
CTCKGLGAYEQYF
CTCKGTGGAETLYF
CTCNQGRDAEQFF
CTCNRQGGNSPLYF
CTCRAGTGGEQYF
CTCRAGTSSYEQYF
CTCRAQDTQYF
CTCRAQGGNSPLYF
CTCRAQVEQYF
CTCRDKNTGQLYF
CTCRDRNTLYF
CTCRDTYEQYF
CTCRDWGQNTLYF
CTCRERSSYEQYF
CTCRGANTGQLYF
CTCRGDNYAEQFF
CTCRGGANTGQLYF
CTCRGGGQDTQYF
CTCRGGVQDTQYF
CTCRGLGGAETLYF
CTCRGQANTEVFF
CTCRGQGDTQYF
CTCRGQGNTGQLYF
CTCRGQNQDTQYF
CTCRGQYEQYF
CTCRGTAETLYF
CTCRGTDTEVFF
CTCRGTGANTEVFF
CTCRGTGDEQYF
CTCRGTGDSQNTLYF
CTCRGTGDYAEQFF
CTCRGTGGKDTQYF
CTCRGTGNYAEQFF
CTCRGTGQDTQYF
CTCRGTSNTGQLYF
CTCRLGDNYAEQFF
CTCRLGHYAEQFF
CTCRPGGSYEQYF
CTCRPGLGYEQYF
CTCRPGLNYAEQFF
CTCRPQGGDTQYF
CTCRQGANTEVFF
CTCRQGSNERLFF
CTCRQGSQDTQYF
CTCRRDWGNTGQLYF
CTCRRLGNYAEQFF
CTCRRQGNQDTQYF
CTCRRQTNTGQLYF
CTCRRTKGSQNTLYF
CTCRTAGGAGAEQFF
CTCRTGGYEQYF
CTCRTGNQDTQYF
CTCRTGSQNTLYF
CTCRTGVQNTLYF
CTCRTSAETLYF
CTCSAAAGGYEQYF
CTCSAAASQNTLYF
CTCSAADRQYF
CTCSAADSGNTLYF
CTCSAADSQNTLYF
CTCSAADSYAEQFF
CTCSAADTQYF
CTCSAAEDTQYF
CTCSAAEQYF
CTCSAAGAGDTQYF
CTCSAAGAGNTLYF
CTCSAAGANTLYF
CTCSAAGARAETLYF
CTCSAAGATGQLYF
CTCSAAGDTGQLYF
CTCSAAGDYAEQFF
CTCSAAGEETLYF
CTCSAAGFNQDTQYF
CTCSAAGFQDTQYF
CTCSAAGGAGQDTQYF
CTCSAAGGAGQLYF
CTCSAAGGARAEQFF
CTCSAAGGAYTGQLYF
CTCSAAGGDTEVFF
CTCSAAGGDTLYF
CTCSAAGGGGDTQYF
CTCSAAGGGTEVFF
CTCSAAGGHTGQLYF
CTCSAAGGLQDTQYF
CTCSAAGGPPLYF
CTCSAAGGRDAEQFF
CTCSAAGGRGAETLYF
CTCSAAGGRSQNTLYF
CTCSAAGGSTGQLYF
CTCSAAGGSYAEQFF
CTCSAAGGTSQNTLYF
CTCSAAGGVAEQFF
CTCSAAGGVETLYF
CTCSAAGGVYAEQFF
CTCSAAGGYNSPLYF
CTCSAAGGYQDTQYF
CTCSAAGHQDTQYF
CTCSAAGISYEQYF
CTCSAAGLASAETLYF
CTCSAAGLGAYEQYF
CTCSAAGLGNTGQLYF
CTCSAAGLQDTQYF
CTCSAAGLSAETLYF
CTCSAAGNNYAEQFF
CTCSAAGNQNTLYF
CTCSAAGNSYEQYF
CTCSAAGPNTEVFF
CTCSAAGQENTLYF
CTCSAAGQGAETLYF
CTCSAAGQGNTEVFF
CTCSAAGQGYAEQFF
CTCSAAGQKNTLYF
CTCSAAGQNEQYF
CTCSAAGQSNERLFF
CTCSAAGQYEQYF
CTCSAAGRAETLYF
CTCSAAGRDAEQFF
CTCSAAGREVFF
CTCSAAGRSSYEQYF
CTCSAAGRYAEQFF
CTCSAAGSGTEVFF
CTCSAAGTGEDTQYF
CTCSAAGTGFYEQYF
CTCSAAGTGGAGQLYF
CTCSAAGTGGAREQYF
CTCSAAGTGGNERLFF
CTCSAAGTGGNTGQLYF
CTCSAAGTGGSYEQYF
CTCSAAGTGGYAEQFF
CTCSAAGTGKDTQYF
CTCSAAGTGRAETLYF
CTCSAAGTNQAQHF
CTCSAAGTNQDTQYF
CTCSAAGTSNTGQLYF
CTCSAAGTSSAETLYF
CTCSAAGTSSYEQYF
CTCSAAGVAEQFF
CTCSAAGVSNERLFF
CTCSAAGVYEQYF
CTCSAAGWAEQFF
CTCSAAGWEQYF
CTCSAAGYNNQAQHF
CTCSAAGYNYAEQFF
CTCSAAHSGNTLYF
CTCSAAHTEVFF
CTCSAAINTEVFF
CTCSAAINTGQLYF
CTCSAAIYEQYF
CTCSAAKTYEQYF
CTCSAALGDYAEQFF
CTCSAALGGNTLYF
CTCSAALGGQDTQYF
CTCSAALGSQNTLYF
CTCSAALSEQYF
CTCSAANANSDYTF
CTCSAANEQYF
CTCSAANERLFF
CTCSAANNQAQHF
CTCSAANNYAEQFF
CTCSAANQAQHF
CTCSAANQNTLYF
CTCSAANSGNTLYF
CTCSAANWGQDTQYF
CTCSAAPGGQDTQYF
CTCSAAQGGEQYF
CTCSAAQNYAEQFF
CTCSAARANERLFF
CTCSAARAQDTQYF
CTCSAARASAETLYF
CTCSAARDWGYEQYF
CTCSAARGANTEVFF
CTCSAARGDTGQLYF
CTCSAARGNQDTQYF
CTCSAARGQAQHF
CTCSAARGQDTQYF
CTCSAARGSSAETLYF
CTCSAARNSGNTLYF
CTCSAARQNTLYF
CTCSAARRSYEQYF
CTCSAARTSAETLYF
CTCSAARVGNSPLYF
CTCSAARVQDTQYF
CTCSAASNERLFF
CTCSAASNQDTQYF
CTCSAASNTEVFF
CTCSAASPSAETLYF
CTCSAATAEVFF
CTCSAATGAEQYF
CTCSAATGGASAETLYF
CTCSAATGGGEQYF
CTCSAATGGNYAEQFF
CTCSAATGGSQNTLYF
CTCSAATGGYEQYF
CTCSAATGNYAEQFF
CTCSAATGYAEQFF
CTCSAATNYAEQFF
CTCSAATYEQYF
CTCSAAVEQYF
CTCSAAVNTEVFF
CTCSAAVTGQLYF
CTCSAAWASYEQYF
CTCSAAWGANTGQLYF
CTCSAAWGDAEQFF
CTCSAAWGDTGQLYF
CTCSAAWGDYAEQFF
CTCSAAWGENTLYF
CTCSAAWGGSAETLYF
CTCSAAWGGSQNTLYF
CTCSAAWGGTNTGQLYF
CTCSAAWGVNQDTQYF
CTCSAAWGVYAEQFF
CTCSAAWNLGGLSAETLYF
CTCSADAENTLYF
CTCSADAERLFF
CTCSADAGAETLYF
CTCSADAGDTQYF
CTCSADAGGALEQYF
CTCSADAGGARYF
CTCSADAGGPGQLYF
CTCSADAGGSAETLYF
CTCSADAGSAETLYF
CTCSADAGSERLFF
CTCSADAGYNSPLYF
CTCSADANTGQLYF
CTCSADAQDTQYF
CTCSADAQNTLYF
CTCSADARPNQAQHF
CTCSADASYEQYF
CTCSADATWGEQFF
CTCSADCEQYF
CTCSADDKNTLYF
CTCSADDREDTQYF
CTCSADDRGDTQYF
CTCSADDSPLYF
CTCSADEGEQYF
CTCSADEGGEQYF
CTCSADFFEQYF
CTCSADFGDEQYF
CTCSADFGTGGYEQYF
CTCSADFKNTEVFF
CTCSADFNSYNSPLYF
CTCSADFQDTQYF
CTCSADFRDGAQHF
CTCSADFTEVFF
CTCSADFVYEQYF
CTCSADGAGSEQYF
CTCSADGDAEQFF
CTCSADGDERLFF
CTCSADGDRGTEVFF
CTCSADGDTLYF
CTCSADGDWGYEQYF
CTCSADGETLYF
CTCSADGFEQYF
CTCSADGGAGDTQYF
CTCSADGGAGNTLYF
CTCSADGGARDTQYF
CTCSADGGAYF
CTCSADGGEEQYF
CTCSADGGEEVFF
CTCSADGGFYEQYF
CTCSADGGGGAEQFF
CTCSADGGGNSPLYF
CTCSADGGGPGQLYF
CTCSADGGHEQYF
CTCSADGGHQDTQYF
CTCSADGGLNQDTQYF
CTCSADGGNSYEQYF
CTCSADGGPGNTLYF
CTCSADGGREQYF
CTCSADGGRYEQYF
CTCSADGGSAEQFF
CTCSADGGSNERLFF
CTCSADGGSQDTQYF
CTCSADGGSTGQLYF
CTCSADGGSYAEQFF
CTCSADGGYYAEQFF
CTCSADGISNERLFF
CTCSADGKQDTQYF
CTCSADGLGGLEQYF
CTCSADGNAETLYF
CTCSADGNQNTLYF
CTCSADGNSDYTF
CTCSADGQGAEQFF
CTCSADGQGNTEVFF
CTCSADGRGEQYF
CTCSADGRGGEQYF
CTCSADGRGQNTLYF
CTCSADGRGTGQLYF
CTCSADGRVYEQYF
CTCSADGTGGFEQYF
CTCSADGTGGGEQYF
CTCSADGTGGGTEVFF
CTCSADGTGGPEQFF
CTCSADGTGGYAEQFF
CTCSADGTKYAEQFF
CTCSADGTNNSPLYF
CTCSADGTSAETLYF
CTCSADGTSQNTLYF
CTCSADGTTNTEVFF
CTCSADGVGDTQYF
CTCSADGVGEQYF
CTCSADGVNSPLYF
CTCSADGVNYAEQFF
CTCSADGVSGNTLYF
CTCSADGWGNYAEQFF
CTCSADGYNSPLYF
CTCSADHDTQYF
CTCSADHERLFF
CTCSADHGYEQYF
CTCSADHRGLEQYF
CTCSADHRNTGQLYF
CTCSADHSGNTLYF
CTCSADHSNQAQHF
CTCSADHSSYEQYF
CTCSADHSYNSPLYF
CTCSADHTGQLYF
CTCSADHWGGDTQYF
CTCSADHWGNYAEQFF
CTCSADHWGQDTQYF
CTCSADIDTQYF
CTCSADIEQYF
CTCSADIQDTQYF
CTCSADIQNTLYF
CTCSADISAETLYF
CTCSADIWGQNTLYF
CTCSADKGYEQYF
CTCSADKQAQHF
CTCSADKSSYEQYF
CTCSADKVQDTQYF
CTCSADLANSDYTF
CTCSADLANTGQLYF
CTCSADLDSYEQYF
CTCSADLDTGQLYF
CTCSADLFEQYF
CTCSADLGAGEQYF
CTCSADLGAGVFF
CTCSADLGANTEVFF
CTCSADLGANTLYF
CTCSADLGDAEQFF
CTCSADLGDSYEQYF
CTCSADLGDTQYF
CTCSADLGDYAEQFF
CTCSADLGENTLYF
CTCSADLGGFQDTQYF
CTCSADLGGGSQNTLYF
CTCSADLGGHEQYF
CTCSADLGGQGTQYF
CTCSADLGGRGEQYF
CTCSADLGGRQYF
CTCSADLGGRREQYF
CTCSADLGGSETLYF
CTCSADLGLGGRGGQNTLYF
CTCSADLGQGYEQYF
CTCSADLGQLYF
CTCSADLGRANTGQLYF
CTCSADLGRSAETLYF
CTCSADLGRSSYEQYF
CTCSADLGTGTEVFF
CTCSADLGTSAETLYF
CTCSADLGTTNTGQLYF
CTCSADLGVDTQYF
CTCSADLGVQDTQYF
CTCSADLGYTEVFF
CTCSADLGYYAEQFF
CTCSADLLGGSQNTLYF
CTCSADLNSYEQYF
CTCSADLNTEVFF
CTCSADLQGANTLYF
CTCSADLQNTLYF
CTCSADLRAQHF
CTCSADLRGGEQYF
CTCSADLRTSQNTLYF
CTCSADLSAETLYF
CTCSADLSNYAEQFF
CTCSADLTGQLYF
CTCSADLVTEVFF
CTCSADLWEQYF
CTCSADLWGGAEQFF
CTCSADLWGQDTQYF
CTCSADLWGTSQNTLYF
CTCSADMGDTQYF
CTCSADMGGAETLYF
CTCSADMGSAETLYF
CTCSADNGGAQYF
CTCSADNGGEQYF
CTCSADNNYAEQFF
CTCSADNRGYEQYF
CTCSADNSNTEVFF
CTCSADNTGQDTQYF
CTCSADNTLYF
CTCSADNWGENTLYF
CTCSADNWGSYEQYF
CTCSADPAEQFF
CTCSADPDSYEQYF
CTCSADPEDTQYF
CTCSADPEQNTLYF
CTCSADPGANTEVFF
CTCSADPGAQDTQYF
CTCSADPGAQNTLYF
CTCSADPGDAEQFF
CTCSADPGDTGQLYF
CTCSADPGGAEQYF
CTCSADPGGANTGQLYF
CTCSADPGGAYEQYF
CTCSADPGGGTEVFF
CTCSADPGGGTLYF
CTCSADPGGKNTLYF
CTCSADPGGNYAEQFF
CTCSADPGGSTLYF
CTCSADPGKDTQYF
CTCSADPGLEQYF
CTCSADPGLGNYAEQFF
CTCSADPGNQAQHF
CTCSADPGPEVFF
CTCSADPGQAQHF
CTCSADPGQDTQYF
CTCSADPGQSNTGQLYF
CTCSADPGQYNSPLYF
CTCSADPGRAQHF
CTCSADPGRDTEVFF
CTCSADPGREQYF
CTCSADPGRQDTQYF
CTCSADPGRSPLYF
CTCSADPGSAEQFF
CTCSADPGSEQYF
CTCSADPGSQNTLYF
CTCSADPGTANTGQLYF
CTCSADPKNTEVFF
CTCSADPKYEQYF
CTCSADPLGGREQYF
CTCSADPNNSPLYF
CTCSADPNYAEQFF
CTCSADPPGNTEVFF
CTCSADPQQAQHF
CTCSADPQQDTQYF
CTCSADPQYAKQFF
CTCSADPRANTEVFF
CTCSADPRGAETLYF
CTCSADPRGNTLYF
CTCSADPRGNYAEQFF
CTCSADPSNERLFF
CTCSADPSNQAQHF
CTCSADPSQAQHF
CTCSADPSQDTQYF
CTCSADPVDTQYF
CTCSADPVNYAEQFF
CTCSADPVQAQHF
CTCSADPVSNERLFF
CTCSADPVYAEQFF
CTCSADPWEQYF
CTCSADPWGDEQYF
CTCSADPWGEDTQYF
CTCSADPWGGQDTQYF
CTCSADPWGYAEQFF
CTCSADPYAEQFF
CTCSADQAETLYF
CTCSADQEQYF
CTCSADQGADTQYF
CTCSADQGAYEQYF
CTCSADQGGAAQHF
CTCSADQGGGTEVFF
CTCSADQGGQDTQYF
CTCSADQGNERLFF
CTCSADQGQDTQYF
CTCSADQGSGNTLYF
CTCSADQGTEQYF
CTCSADQGYTGQLYF
CTCSADQNSPLYF
CTCSADQQAQHF
CTCSADQSNERLFF
CTCSADQTAETLYF
CTCSADRAEVFF
CTCSADRAGAETLYF
CTCSADRAQDTQYF
CTCSADRDFQDTQYF
CTCSADRDGNTLYF
CTCSADRDNNQAQHF
CTCSADRDNSYEQYF
CTCSADRDRGERLFF
CTCSADRDRGYEQYF
CTCSADRDSTLYF
CTCSADRDWGNTGQLYF
CTCSADREAQHF
CTCSADREDTQYF
CTCSADREKEQYF
CTCSADRERLFF
CTCSADRFEQYF
CTCSADRFSNERLFF
CTCSADRGADTQYF
CTCSADRGARGQDTQYF
CTCSADRGATGQLYF
CTCSADRGDNSPLYF
CTCSADRGDYAEQFF
CTCSADRGEQFF
CTCSADRGERNTEVFF
CTCSADRGFEQYF
CTCSADRGGAGQNTLYF
CTCSADRGGEQFF
CTCSADRGGETLYF
CTCSADRGGGNTLYF
CTCSADRGGGYEQYF
CTCSADRGGPTGQLYF
CTCSADRGGRNTEVFF
CTCSADRGGRSYEQYF
CTCSADRGGSDYTF
CTCSADRGGSNERLFF
CTCSADRGGSTLYF
CTCSADRGGVEVFF
CTCSADRGGWAEQFF
CTCSADRGHERLFF
CTCSADRGIEQYF
CTCSADRGLGTEVFF
CTCSADRGLNTQYF
CTCSADRGNEQYF
CTCSADRGNNQAQHF
CTCSADRGNSGNTLYF
CTCSADRGNTQYF
CTCSADRGPDTQYF
CTCSADRGPERLFF
CTCSADRGQEQYF
CTCSADRGQGTLYF
CTCSADRGQYF
CTCSADRGRDSPLYF
CTCSADRGRQNTLYF
CTCSADRGRSSYEQYF
CTCSADRGRTEVFF
CTCSADRGRTNERLFF
CTCSADRGRVSDYTF
CTCSADRGRYAEQFF
CTCSADRGSGQAQHF
CTCSADRGSNQAQHF
CTCSADRGSNTGQLYF
CTCSADRGSSQNTLYF
CTCSADRGSTLYF
CTCSADRGTGGYEQYF
CTCSADRGTGSYEQYF
CTCSADRGTLYF
CTCSADRGTNTLYF
CTCSADRGVAEQFF
CTCSADRGVETLYF
CTCSADRGVGNTLYF
CTCSADRHNSPLYF
CTCSADRISYEQYF
CTCSADRIYEQYF
CTCSADRKVFF
CTCSADRLGGEQYF
CTCSADRLGGRYEQYF
CTCSADRLTEVFF
CTCSADRPGQLYF
CTCSADRPNTGQLYF
CTCSADRPNYAEQFF
CTCSADRQNERLFF
CTCSADRQNTGQLYF
CTCSADRQPNTEVFF
CTCSADRQSSYEQYF
CTCSADRQTNTGQLYF
CTCSADRRDTQYF
CTCSADRRDYAEQFF
CTCSADRREVFF
CTCSADRRGYAEQFF
CTCSADRRQNQAQHF
CTCSADRRTAYEQYF
CTCSADRRTEVFF
CTCSADRRVAEQFF
CTCSADRRYEQYF
CTCSADRSQDTQYF
CTCSADRTEVFF
CTCSADRTGGYEQYF
CTCSADRVEVFF
CTCSADRVNQDTQYF
CTCSADRWGDTQYF
CTCSADRWGGYEQYF
CTCSADSASQNTLYF
CTCSADSEQFF
CTCSADSGAQDTQYF
CTCSADSGDEQYF
CTCSADSGDTLYF
CTCSADSGFQNTLYF
CTCSADSGGAEQYF
CTCSADSGGALEQYF
CTCSADSGGFAEQFF
CTCSADSGGIAEQFF
CTCSADSGGRDTQYF
CTCSADSGHYAEQFF
CTCSADSGSYEQYF
CTCSADSGVEQYF
CTCSADSGYNSPLYF
CTCSADSITEVFF
CTCSADSKYEQYF
CTCSADSNSDYTF
CTCSADSNSGNTLYF
CTCSADSNTLYF
CTCSADSRNTEVFF
CTCSADSRNTLYF
CTCSADSSSYEQYF
CTCSADSYNNQAQHF
CTCSADSYTQYF
CTCSADTDERLFF
CTCSADTDTEVFF
CTCSADTDTGQLYF
CTCSADTGAEQFF
CTCSADTGANTGQLYF
CTCSADTGEVFF
CTCSADTGGKNTLYF
CTCSADTGGQDTQYF
CTCSADTGGRAEQFF
CTCSADTGGSAETLYF
CTCSADTGGTGQLYF
CTCSADTGNTLYF
CTCSADTGQAQHF
CTCSADTGRNSPLYF
CTCSADTGWGNTLYF
CTCSADTNERLFF
CTCSADTNTGQLYF
CTCSADTQNTLYF
CTCSADTTGQLYF
CTCSADTWGGNYAEQFF
CTCSADVDTQYF
CTCSADVGADTQYF
CTCSADVGDEQYF
CTCSADVGEQYF
CTCSADVGGALEQYF
CTCSADVGGDTQYF
CTCSADVGGEQYF
CTCSADVGGPDTQYF
CTCSADVGGRREQYF
CTCSADVGGYAEQFF
CTCSADVGGYEQYF
CTCSADVGNTGQLYF
CTCSADVGQNTLYF
CTCSADVGSAETLYF
CTCSADVLGATLYF
CTCSADVRDAEQFF
CTCSADWDEQYF
CTCSADWDQNTLYF
CTCSADWDTEVFF
CTCSADWEDTQYF
CTCSADWENQDTQYF
CTCSADWGAAETLYF
CTCSADWGANTEVFF
CTCSADWGAPAEQFF
CTCSADWGASYEQYF
CTCSADWGATGQLYF
CTCSADWGDDTLYF
CTCSADWGFNYAEQFF
CTCSADWGFYEQYF
CTCSADWGGAHAEQFF
CTCSADWGGANTLYF
CTCSADWGGAQDTQYF
CTCSADWGGDEQYF
CTCSADWGGGGAETLYF
CTCSADWGGGTGQLYF
CTCSADWGGGTLYF
CTCSADWGGHEQYF
CTCSADWGGIQDTQYF
CTCSADWGGNQDTQYF
CTCSADWGGPETLYF
CTCSADWGGRNTGQLYF
CTCSADWGGTETLYF
CTCSADWGGTLYF
CTCSADWGGTQYF
CTCSADWGGVDTQYF
CTCSADWGGVEQYF
CTCSADWGHTGQLYF
CTCSADWGHYAEQFF
CTCSADWGLSAETLYF
CTCSADWGPGQLYF
CTCSADWGPYAEQFF
CTCSADWGRAEQFF
CTCSADWGRNTLYF
CTCSADWGRSQNTLYF
CTCSADWGRYEQYF
CTCSADWGSTGQLYF
CTCSADWGVGAEQFF
CTCSADWGVQYF
CTCSADWGYQDTQYF
CTCSADWNSYEQYF
CTCSADWNTGQLYF
CTCSADWQTEVFF
CTCSADWRGQNTLYF
CTCSADWSTGQLYF
CTCSADWYAEQFF
CTCSADYGGNTLYF
CTCSADYGYEQYF
CTCSADYINTGQLYF
CTCSADYNSYEQYF
CTCSADYQNTGQLYF
CTCSADYTQDTQYF
CTCSADYYEQYF
CTCSAEAASQNTLYF
CTCSAEAEQFF
CTCSAEAGAGNTLYF
CTCSAEAGETLYF
CTCSAEAGGAYEQYF
CTCSAEAGGDEQYF
CTCSAEAGGNTGQLYF
CTCSAEAGGQDTQYF
CTCSAEAGQNTLYF
CTCSAEAGYAEQFF
CTCSAEANSDYTF
CTCSAEANSPLYF
CTCSAEANYAEQFF
CTCSAEASNSPLYF
CTCSAEATSAETLYF
CTCSAEAWGNYAEQFF
CTCSAEDNNQAQHF
CTCSAEDRNQAQHF
CTCSAEDRYEQYF
CTCSAEDTGQLYF
CTCSAEDTQYL
CTCSAEDWGKNTLYF
CTCSAEEYEQYF
CTCSAEFEQYF
CTCSAEFYNSPLYF
CTCSAEGAAGQLYF
CTCSAEGAGQLYF
CTCSAEGANTEVFF
CTCSAEGANTGQLYF
CTCSAEGDGTGQLYF
CTCSAEGDNSYEQYF
CTCSAEGERLFF
CTCSAEGFAEQFF
CTCSAEGFNQDTQYF
CTCSAEGGAAETLYF
CTCSAEGGATQYF
CTCSAEGGFEQYF
CTCSAEGGGEQYF
CTCSAEGGGNSPLYF
CTCSAEGGGSAETLYF
CTCSAEGGKNTLYF
CTCSAEGGLAEQFF
CTCSAEGGNSDYTF
CTCSAEGGPGNTLYF
CTCSAEGGPNTGQLYF
CTCSAEGGRAETLYF
CTCSAEGGRDTQYF
CTCSAEGGRGAETLYF
CTCSAEGGRNTGQLYF
CTCSAEGGRVFF
CTCSAEGGSTQYF
CTCSAEGGSYNSPLYF
CTCSAEGGYNSPLYF
CTCSAEGHSQNTLYF
CTCSAEGHTQYF
CTCSAEGHYAEQFF
CTCSAEGISQNTLYF
CTCSAEGKNSPLYF
CTCSAEGLANTGQLYF
CTCSAEGLGGYAEQFF
CTCSAEGLGGYEQYF
CTCSAEGLGVYEQYF
CTCSAEGNQAQHF
CTCSAEGNSYNSPLYF
CTCSAEGPGQLYF
CTCSAEGQGNTLYF
CTCSAEGQQYF
CTCSAEGQTEVFF
CTCSAEGRAEQFF
CTCSAEGRAGNTLYF
CTCSAEGRDTGQLYF
CTCSAEGRGTGQLYF
CTCSAEGRNNQAQHF
CTCSAEGRYAEQFF
CTCSAEGSETLYF
CTCSAEGSNERLFF
CTCSAEGSSYEQYF
CTCSAEGSTEVFF
CTCSAEGTAETLYF
CTCSAEGTKNTLYF
CTCSAEGTTEVFF
CTCSAEGTTSQNTLYF
CTCSAEGTYAEQFF
CTCSAEGVDTQYF
CTCSAEGVYAEQFF
CTCSAEGWGQDTQYF
CTCSAEGWNTLYF
CTCSAEGYNYAEQFF
CTCSAEKDREGEQYF
CTCSAEKGGYEQYF
CTCSAEKGQNTLYF
CTCSAELGDEQYF
CTCSAELGDTQYF
CTCSAELGETLYF
CTCSAELGGNTGQLYF
CTCSAELGGTLYF
CTCSAELGGYEQYF
CTCSAELGNYAEQFF
CTCSAELGQNTLYF
CTCSAELGSSQNTLYF
CTCSAELGYAEQFF
CTCSAELSYEQYF
CTCSAENTQYF
CTCSAEPGNSPLYF
CTCSAEPGPYEQYF
CTCSAEPGQLYF
CTCSAEPKDTQYF
CTCSAEPNTEVFF
CTCSAEPYTGQLYF
CTCSAEQANTEVFF
CTCSAEQDEQYF
CTCSAEQGAYEQYF
CTCSAEQGGNSPLYF
CTCSAEQGNSPLYF
CTCSAEQGQNTLYF
CTCSAEQGRNSPLYF
CTCSAEQGSSPLYF
CTCSAEQGYNSPLYF
CTCSAEQKNTLYF
CTCSAEQLYEQYF
CTCSAEQNEQYF
CTCSAEQNTGQLYF
CTCSAEQNYAEQFF
CTCSAEQSQNTLYF
CTCSAERDEQYF
CTCSAERGANTGQLYF
CTCSAERGASAETLYF
CTCSAERGGAETLYF
CTCSAERGGGVFF
CTCSAERGGTGQLYF
CTCSAERGGYAEQFF
CTCSAERGNSPLYF
CTCSAERGNSYEQYF
CTCSAERGSNTGQLYF
CTCSAERGSSYEQYF
CTCSAERNNSPLYF
CTCSAERNQAQHF
CTCSAERNTLYF
CTCSAERNYAEQFF
CTCSAERQDTQYF
CTCSAERYAEQFF
CTCSAESEQYF
CTCSAESGGAQNTLYF
CTCSAESGQLYF
CTCSAESKNTLYF
CTCSAESNNQAQHF
CTCSAESSYEQYF
CTCSAESYNSPLYF
CTCSAESYYEQYF
CTCSAETANSDYTF
CTCSAETDEQYF
CTCSAETDTEVFF
CTCSAETENTLYF
CTCSAETGGAYEQYF
CTCSAETGGDYAEQFF
CTCSAETGGNTLYF
CTCSAETGGQDTQYF
CTCSAETGQAQHF
CTCSAETGQNTLYF
CTCSAETGSETLYF
CTCSAETGSYEQYF
CTCSAETGYAEQFF
CTCSAETSAETLYF
CTCSAEVFF
CTCSAEVGGSQNTLYF
CTCSAEVGQNTLYF
CTCSAEVNNQAQHF
CTCSAEVNQDTQYF
CTCSAEVNYEQYF
CTCSAEVRQDTQYF
CTCSAEWAEQFF
CTCSAEWGANTGQLYF
CTCSAEWGETLYF
CTCSAEWGGNTLYF
CTCSAEWGGQNTLYF
CTCSAEWGGSYEQYF
CTCSAEWTNTGQLYF
CTCSAEWVNQDTQYF
CTCSAEYNNQAQHF
CTCSAEYNQAQHF
CTCSAEYSYEQYF
CTCSAFAEQFF
CTCSAFGGASAETLYF
CTCSAGAANTEVFF
CTCSAGAANTGQLYF
CTCSAGAATQYF
CTCSAGADYEQYF
CTCSAGAEQYF
CTCSAGAGDTEVFF
CTCSAGAGGAETLYF
CTCSAGAGGAREQYF
CTCSAGAGGQDTQYF
CTCSAGAGGTGQLYF
CTCSAGAGNTEVFF
CTCSAGAGNYAEQFF
CTCSAGAGRNTLYF
CTCSAGAHSQNTLYF
CTCSAGASNTGQLYF
CTCSAGASTGQLYF
CTCSAGATYEQYF
CTCSAGAYAEQFF
CTCSAGDAEQFF
CTCSAGDERLFF
CTCSAGDKYAEQFF
CTCSAGDNTLYF
CTCSAGDPNQAQHF
CTCSAGDRAYEQYF
CTCSAGDRDTGQLYF
CTCSAGDRGNTGQLYF
CTCSAGDRGREQYF
CTCSAGDRNSPLYF
CTCSAGDRNTLYF
CTCSAGDRQAQHF
CTCSAGDRVEQYF
CTCSAGDRVGEQYF
CTCSAGDSQAQHF
CTCSAGDSQDTQYF
CTCSAGDTSYNSPLYF
CTCSAGDTYNSPLYF
CTCSAGDWGANTGQLYF
CTCSAGDWGQNTLYF
CTCSAGDYAEQFF
CTCSAGDYNSPLYF
CTCSAGEDSPLYF
CTCSAGEETLYF
CTCSAGEGAEQFF
CTCSAGEGAETLYF
CTCSAGENNSPLYF
CTCSAGENTEVFF
CTCSAGENTGQLYF
CTCSAGEVFF
CTCSAGFAEQFF
CTCSAGFNQAQHF
CTCSAGFSGNTLYF
CTCSAGGAAETLYF
CTCSAGGADEQYF
CTCSAGGAHTGQLYF
CTCSAGGAKAETLYF
CTCSAGGAKDTQYF
CTCSAGGALAETLYF
CTCSAGGANSDYTF
CTCSAGGANTLYF
CTCSAGGAPAEQFF
CTCSAGGARDQNTLYF
CTCSAGGASEQYF
CTCSAGGASNERLFF
CTCSAGGAVDTQYF
CTCSAGGAVEQYF
CTCSAGGAYTGQLYF
CTCSAGGDSYEQYF
CTCSAGGDTLYF
CTCSAGGEAETLYF
CTCSAGGEEQYF
CTCSAGGEGTGQLYF
CTCSAGGEQFF
CTCSAGGFNQDTQYF
CTCSAGGGASQNTLYF
CTCSAGGGATGQLYF
CTCSAGGGDAEQFF
CTCSAGGGDAETLYF
CTCSAGGGERLFF
CTCSAGGGGGAEQFF
CTCSAGGGGNSPLYF
CTCSAGGGGNTGQLYF
CTCSAGGGHQDTQYF
CTCSAGGGNAETLYF
CTCSAGGGNQDTQYF
CTCSAGGGNTEVFF
CTCSAGGGPQDTQYF
CTCSAGGGRGQNTLYF
CTCSAGGGRNSPLYF
CTCSAGGGRPGQLYF
CTCSAGGGRQDTQYF
CTCSAGGGSETLYF
CTCSAGGGSGQLYF
CTCSAGGGSPLYF
CTCSAGGGSSQNTLYF
CTCSAGGGTLYF
CTCSAGGGTSQNTLYF
CTCSAGGGVEQYF
CTCSAGGGVYEQYF
CTCSAGGHEQYF
CTCSAGGHTEVFF
CTCSAGGIDTQYF
CTCSAGGKETLYF
CTCSAGGKNTGQLYF
CTCSAGGLAEQFF
CTCSAGGLGDTQYF
CTCSAGGLGGAETLYF
CTCSAGGLGGFEQYF
CTCSAGGLGSQNTLYF
CTCSAGGLNTEVFF
CTCSAGGLQDTQYF
CTCSAGGLTGQLYF
CTCSAGGMGAETLYF
CTCSAGGNNNQAQHF
CTCSAGGNNYAEQFF
CTCSAGGNTQYF
CTCSAGGNYEQYF
CTCSAGGPAETLYF
CTCSAGGPDTQYF
CTCSAGGPKNTLYF
CTCSAGGPNERLFF
CTCSAGGPNTEVFF
CTCSAGGQGAETLYF
CTCSAGGQGGETLYF
CTCSAGGQGGTEVFF
CTCSAGGQGNERLFF
CTCSAGGQGSGQLYF
CTCSAGGQGTGQLYF
CTCSAGGQKNTLYF
CTCSAGGQQNTLYF
CTCSAGGQSNERLFF
CTCSAGGRAETLYF
CTCSAGGRDAEQFF
CTCSAGGRGNTLYF
CTCSAGGRNTLYF
CTCSAGGRSQNTLYF
CTCSAGGRSSYEQYF
CTCSAGGRTEVFF
CTCSAGGSEVFF
CTCSAGGSNSDYTF
CTCSAGGSSAKTLYF
CTCSAGGSSDYTF
CTCSAGGSTEVFF
CTCSAGGTANERLFF
CTCSAGGTDNSPLYF
CTCSAGGTDTEVFF
CTCSAGGTDTQYF
CTCSAGGTGDYEQYF
CTCSAGGTGGYEQYF
CTCSAGGTLYF
CTCSAGGTNSYEQYF
CTCSAGGTQDTQYF
CTCSAGGTSNERLFF
CTCSAGGVAEQFF
CTCSAGGVGTGQLYF
CTCSAGGWGEQYF
CTCSAGGWGQDTQYF
CTCSAGGYTGQLYF
CTCSAGGYYAEQFF
CTCSAGHIYEQYF
CTCSAGHLSNERLFF
CTCSAGHNNSPLYF
CTCSAGHPNTEVFF
CTCSAGHSAETLYF
CTCSAGHSQNTLYF
CTCSAGINTEVFF
CTCSAGIYAEQFF
CTCSAGKDQDTQYF
CTCSAGKGDTQYF
CTCSAGKGQDTQYF
CTCSAGKNQAQHF
CTCSAGKNTGQLYF
CTCSAGKPYEQYF
CTCSAGKQDTQYF
CTCSAGKSAETLYF
CTCSAGKSYNSPLYF
CTCSAGLANTGQLYF
CTCSAGLDEQYF
CTCSAGLDSQNTLYF
CTCSAGLDTQYF
CTCSAGLDYEQYF
CTCSAGLENTLYF
CTCSAGLETLYF
CTCSAGLGAEQFF
CTCSAGLGGETLYF
CTCSAGLGGGAETLYF
CTCSAGLGGGQDTQYF
CTCSAGLGGGYEQYF
CTCSAGLGGLYEQYF
CTCSAGLGGPQNTLYF
CTCSAGLGGRAETLYF
CTCSAGLGGRGEQYF
CTCSAGLGGRYAEQFF
CTCSAGLGGSSYEQYF
CTCSAGLGGTYEQYF
CTCSAGLGSSQNTLYF
CTCSAGLGTETLYF
CTCSAGLGTEVFF
CTCSAGLGTGQLYF
CTCSAGLGTYEQYF
CTCSAGLGVSQNTLYF
CTCSAGLGYAEQFF
CTCSAGLNSPLYF
CTCSAGLSGNTLYF
CTCSAGLSNERLFF
CTCSAGLSNTGQLYF
CTCSAGLSYEQYF
CTCSAGLYEQYF
CTCSAGMGDTQYF
CTCSAGNSAETLYF
CTCSAGNSDYTF
CTCSAGNSPLYL
CTCSAGNSQNTLYF
CTCSAGPENTLYF
CTCSAGPETLYF
CTCSAGPGAETLYF
CTCSAGPGRAEQFF
CTCSAGPGSGNTLYF
CTCSAGPGSSYEQYF
CTCSAGPNYAEQFF
CTCSAGPSSAETLYF
CTCSAGPSSGNTLYF
CTCSAGPSSYEQYF
CTCSAGQANSDYTF
CTCSAGQASQNTLYF
CTCSAGQDAEQFF
CTCSAGQDTGQLYF
CTCSAGQFQDTQYF
CTCSAGQFSNEKLFF
CTCSAGQGANERLFF
CTCSAGQGASQNTLYF
CTCSAGQGAYNSPLYF
CTCSAGQGFERLFF
CTCSAGQGGYEQYF
CTCSAGQGHAEQFF
CTCSAGQGIQNTLYF
CTCSAGQGIYEQYF
CTCSAGQGPGQLYF
CTCSAGQGPNERLFF
CTCSAGQGRAETLYF
CTCSAGQGRAQHF
CTCSAGQGRGTEVFF
CTCSAGQGRNSPLYF
CTCSAGQGSGQLYF
CTCSAGQGVFF
CTCSAGQGVNTGQLYF
CTCSAGQHNSPLYF
CTCSAGQHSYEQYF
CTCSAGQINYAEQFF
CTCSAGQIQNTLYF
CTCSAGQIYAEQFF
CTCSAGQNERLFF
CTCSAGQNQDTQYF
CTCSAGQPNTGQLYF
CTCSAGQREVFF
CTCSAGQTETLYF
CTCSAGQTNSDYTF
CTCSAGQVYAEQFF
CTCSAGQYAEQFF
CTCSAGRATEVFF
CTCSAGRDRGGEQYF
CTCSAGRDSPLYF
CTCSAGRDTLYF
CTCSAGRENTLYF
CTCSAGRGAEQFF
CTCSAGRGGEQYF
CTCSAGRGNERLFF
CTCSAGRGNQDTQYF
CTCSAGRGSAETLYF
CTCSAGRKDTQYF
CTCSAGRNNSPLYF
CTCSAGRSNTGQLYF
CTCSAGRSQNTLYF
CTCSAGRTGGQDTQYF
CTCSAGSAEQFF
CTCSAGSDNSPLYF
CTCSAGSEVFF
CTCSAGSPSAETLYF
CTCSAGSPYEQYF
CTCSAGSSYNSPLYF
CTCSAGSTGQLYF
CTCSAGSYAEQFF
CTCSAGTAANTGQLYF
CTCSAGTADTQYF
CTCSAGTAEQFF
CTCSAGTAQNTLYF
CTCSAGTDNNQAQHF
CTCSAGTDNQAQHF
CTCSAGTDSAETLYF
CTCSAGTDSGNTLYF
CTCSAGTENSPLYF
CTCSAGTFQDTQYF
CTCSAGTGANTEVFF
CTCSAGTGANTLYF
CTCSAGTGANYAEQFF
CTCSAGTGAQAQHF
CTCSAGTGATQYF
CTCSAGTGDNSPLYF
CTCSAGTGFAEQFF
CTCSAGTGGAEQYF
CTCSAGTGGAGTLYF
CTCSAGTGGAHAEQFF
CTCSAGTGGAQHF
CTCSAGTGGARAEQFF
CTCSAGTGGEVFF
CTCSAGTGGGGTQYF
CTCSAGTGGGTEVFF
CTCSAGTGGNERLFF
CTCSAGTGGPERLFF
CTCSAGTGGTSQNTLYF
CTCSAGTGGTTEVFF
CTCSAGTGGTYEQYF
CTCSAGTGGVAEQFF
CTCSAGTGGVFF
CTCSAGTGGYYAEQFF
CTCSAGTGIYEQYF
CTCSAGTGLEQYF
CTCSAGTGNAEQFF
CTCSAGTGNQAQHF
CTCSAGTGRNTLYF
CTCSAGTGRRDTQYF
CTCSAGTGSEQYF
CTCSAGTGSGQLYF
CTCSAGTGSTLYF
CTCSAGTGSYNSPLYF
CTCSAGTGVTEVFF
CTCSAGTGWNSPLYF
CTCSAGTGYNYAEQFF
CTCSAGTGYTGQLYF
CTCSAGTISAETLYF
CTCSAGTISNERLFF
CTCSAGTKEVFF
CTCSAGTKQAQHF
CTCSAGTKSAETLYF
CTCSAGTNAETLYF
CTCSAGTNNNQAQHF
CTCSAGTNNSPLYL
CTCSAGTNSGNTLYF
CTCSAGTNSYNSPLYF
CTCSAGTRANTGQLYF
CTCSAGTRKNTLYF
CTCSAGTSYNSPLYF
CTCSAGTTGNTLYF
CTCSAGTVNERLFF
CTCSAGTVNTEVFF
CTCSAGTYTEVFF
CTCSAGVEDTQYF
CTCSAGVETLYF
CTCSAGVGGNTLYF
CTCSAGVKDTQYF
CTCSAGVKNTLYF
CTCSAGVNERLFF
CTCSAGVQLYF
CTCSAGVSPLYF
CTCSAGVSYNSPLYF
CTCSAGVYYAEQFF
CTCSAGWGDAEQFF
CTCSAGWGDEQYF
CTCSAGWGGDAEQFF
CTCSAGWGNYAEQFF
CTCSAGWGTSQNTLYF
CTCSAGWGVAETLYF
CTCSAGWTSAETLYF
CTCSAGYNQAQHF
CTCSAGYQNTLYF
CTCSAGYSQNTLYF
CTCSAHAEQFF
CTCSAHANTEVFF
CTCSAHGLGAQDTQYF
CTCSAHISNERLFF
CTCSAHNAETLYF
CTCSAHNERLFF
CTCSAHNQNTLYF
CTCSAHNSPLYF
CTCSAHRDRGGERLFF
CTCSAHRDSDYTF
CTCSAHRDTQYF
CTCSAHRDYEQYF
CTCSAHRGDSDYTF
CTCSAHRGNTEVFF
CTCSAHRGRGNTEVFF
CTCSAHRGSQNTLYF
CTCSAHRVAEQFF
CTCSAHRVRNTEVFF
CTCSAHSNTGQLYF
CTCSAHSSQNTLYF
CTCSAHSSYEQYF
CTCSAHTGYEQYF
CTCSAHWGGDAEQFF
CTCSAHWGGDTQYF
CTCSAHWGQDTQYF
CTCSAHWGSAETLYF
CTCSAIANTGQLYF
CTCSAIWASAETLYF
CTCSAKANTGQLYF
CTCSAKDTLYF
CTCSAKGAEVFF
CTCSAKGGEQYF
CTCSAKGLGGEQYF
CTCSAKGNTEVFF
CTCSAKGQNTLYF
CTCSAKGTNTGQLYF
CTCSAKKDTQYF
CTCSAKNQAQHF
CTCSAKNRDEQFF
CTCSAKNSNERLFF
CTCSAKNSYNSPLYF
CTCSAKPGLGAYEQYF
CTCSAKRQDTQYF
CTCSAKSSYEQYF
CTCSAKTGGQNTLYF
CTCSAKTGSSYEQYF
CTCSAKYAEQFF
CTCSALDNQDTQYF
CTCSALDRGPEVFF
CTCSALGAQDTQYF
CTCSALGDSYEQYF
CTCSALGGFAEQFF
CTCSALGGGQNTLYF
CTCSALGGGSYEQYF
CTCSALGGGTLYF
CTCSALGGHQDTQYF
CTCSALGGLGEQYF
CTCSALGGNEQYF
CTCSALGGPDTQYF
CTCSALGGPEQYF
CTCSALGGPGQLYF
CTCSALGGPQNTLYF
CTCSALGGRDQNTLYF
CTCSALGGRGNTLYF
CTCSALGGRSAETLYF
CTCSALGGRYAEQFF
CTCSALGGSSQNTLYF
CTCSALGGSTGQLYF
CTCSALGGTTGQLYF
CTCSALGGYQDTQYF
CTCSALGHQDTQYF
CTCSALGIYAEQFF
CTCSALGLQNTLYF
CTCSALGQGDERLFF
CTCSALGQGYEQYF
CTCSALGRAETLYF
CTCSALGSSQNTLYF
CTCSALGTGGTGQLYF
CTCSALGTGGYEQYF
CTCSALGTYAEQFF
CTCSALGTYEQYF
CTCSALGVAETLYF
CTCSALGVQDTQYF
CTCSALGVYEQYF
CTCSALLGGLEQYF
CTCSALNQDTQYF
CTCSALPGQGYAEQFF
CTCSALQGANTEVFF
CTCSALRDRGHEQYF
CTCSALSGNTLYF
CTCSALTANTGQLYF
CTCSALTGNTGQLYF
CTCSALTSAETLYF
CTCSALWGNYAEQFF
CTCSALYNSPLYF
CTCSAMGAETLYF
CTCSAMGSGNTLYF
CTCSAMGTSAETLYF
CTCSAMNTGQLYF
CTCSAMTGGYEQYF
CTCSANAETLYF
CTCSANKDTQYF
CTCSANPGQYEQYF
CTCSANRANTGQLYF
CTCSANRDNQAQHF
CTCSANRENTLYF
CTCSANREVFF
CTCSANRGGEQYF
CTCSANRGGNSPLYF
CTCSANRGGTGQLYF
CTCSANRGQNTLYF
CTCSANRGREQYF
CTCSANRGRNSPLYF
CTCSANRGSGNTLYF
CTCSANRGTGQLYF
CTCSANRNTEVFF
CTCSANRQDTQYF
CTCSANSGNTLYF
CTCSANSNERLFF
CTCSANTYEQYF
CTCSANWAQDTQYF
CTCSANWDEQYF
CTCSANWDSYEQYF
CTCSANWESSYEQYF
CTCSANWGDTQYF
CTCSANWGGQDTQYF
CTCSANWGGYEQYF
CTCSANWGLYEQYF
CTCSANWGQNTLYF
CTCSANWGTGQLYF
CTCSANWGVYEQYF
CTCSANWVDTQYF
CTCSANWVQDTQYF
CTCSAPAVNQDTQYF
CTCSAPDANTEVFF
CTCSAPDIQDTQYF
CTCSAPDKYEQYF
CTCSAPDNSPLYF
CTCSAPDRGQNTLYF
CTCSAPDRNYAEQFF
CTCSAPDSGNTLYF
CTCSAPDTQYF
CTCSAPENTLYF
CTCSAPFYEQYF
CTCSAPGADTQYF
CTCSAPGAGNTLYF
CTCSAPGANYAEQFF
CTCSAPGAQDTQYF
CTCSAPGASSYEQYF
CTCSAPGAVYEQYF
CTCSAPGDSYEQYF
CTCSAPGGAAETLYF
CTCSAPGGAGTQYF
CTCSAPGGALEQYF
CTCSAPGGARDTQYF
CTCSAPGGAREQYF
CTCSAPGGEVFF
CTCSAPGGGAEQFF
CTCSAPGGGAETLYF
CTCSAPGGKNTLYF
CTCSAPGGNERLFF
CTCSAPGGNQNTLYF
CTCSAPGGPSAETLYF
CTCSAPGGSQNTLYF
CTCSAPGGVAEQFF
CTCSAPGGWEQYF
CTCSAPGGYNSPLYF
CTCSAPGHKDTQYF
CTCSAPGHNTGQLYF
CTCSAPGKKDTQYF
CTCSAPGKNTLYF
CTCSAPGLGAEQFF
CTCSAPGLGASQNTLYF
CTCSAPGLGEDTQYF
CTCSAPGLGENTLYF
CTCSAPGLGEYEQYF
CTCSAPGLGFEQYF
CTCSAPGLGFYEQYF
CTCSAPGLGGGEQYF
CTCSAPGLGGHEQYF
CTCSAPGLGGSYEQYF
CTCSAPGLGNQDTQYF
CTCSAPGLGSAETLYF
CTCSAPGLGSQNTLYF
CTCSAPGLGVEQYF
CTCSAPGLGYAEQFF
CTCSAPGNNNQAQHF
CTCSAPGNQAQHF
CTCSAPGNYEQYF
CTCSAPGPEQYF
CTCSAPGPNYAEQFF
CTCSAPGPTGQLYF
CTCSAPGQDEQYF
CTCSAPGQDYAEQFF
CTCSAPGQGAEQFF
CTCSAPGQGAGEQYF
CTCSAPGQGATGQLYF
CTCSAPGQGEAQHF
CTCSAPGQGFERLFF
CTCSAPGQGNEQYF
CTCSAPGQGNTQYF
CTCSAPGQGQAQHF
CTCSAPGQGRAQHF
CTCSAPGQGTGQLYF
CTCSAPGQGYSDYTF
CTCSAPGQLQDTQYF
CTCSAPGQLYF
CTCSAPGQNQDTQYF
CTCSAPGQNTEVFF
CTCSAPGQNTGQLYF
CTCSAPGQRNTGQLYF
CTCSAPGQSNERLFF
CTCSAPGQSNTEVFF
CTCSAPGQVSNERLFF
CTCSAPGRAEQFF
CTCSAPGRDTQYF
CTCSAPGRGAETLYF
CTCSAPGRGDTQYF
CTCSAPGRQDTQYF
CTCSAPGSSYEQYF
CTCSAPGSYEQYF
CTCSAPGTAQDTQYF
CTCSAPGTASYEQYF
CTCSAPGTGAETLYF
CTCSAPGTGAGTEVFF
CTCSAPGTGAYEQYF
CTCSAPGTGDEQYF
CTCSAPGTGDYEQYF
CTCSAPGTGGSQNTLYF
CTCSAPGTGGWEQYF
CTCSAPGTGTGQLYF
CTCSAPGTNSGNTLYF
CTCSAPGTSNTGQLYF
CTCSAPGTSQNTLYF
CTCSAPGTTSAETLYF
CTCSAPGVGTLYF
CTCSAPGYAEQFF
CTCSAPISYEQYF
CTCSAPLGAYAEQFF
CTCSAPLGGREQYF
CTCSAPLGGYAEQFF
CTCSAPLGSAETLYF
CTCSAPLGSYAEQFF
CTCSAPLGYEQYF
CTCSAPLNTGQLYF
CTCSAPNSDYTF
CTCSAPNYEQYF
CTCSAPPGDTEVFF
CTCSAPPNERLFF
CTCSAPQAQHF
CTCSAPQGNTGQLYF
CTCSAPQNSDYTF
CTCSAPQNYAEQFF
CTCSAPQRDTQYF
CTCSAPQYAEQFF
CTCSAPQYQDTQYF
CTCSAPRAGNTLYF
CTCSAPRGEQYF
CTCSAPRGNYAEQFF
CTCSAPRGQNTLYF
CTCSAPRLGNYAEQFF
CTCSAPRNTEVFF
CTCSAPRSSYEQYF
CTCSAPSSAETLYF
CTCSAPSSNERLFF
CTCSAPSTGQYF
CTCSAPTGGANTGQLYF
CTCSAPTGGAYEQYF
CTCSAPTGGQDTQYF
CTCSAPTGGQNTLYF
CTCSAPTGGSAETLYF
CTCSAPTGGSSYEQYF
CTCSAPTGGSYEQYF
CTCSAPTGGYEQYF
CTCSAPTGNQDTQYF
CTCSAPTGNYAEQFF
CTCSAPTGQDTQYF
CTCSAPTNNQDTQYF
CTCSAPTSQNTLYF
CTCSAPTTIQDTQYF
CTCSAPTVYEQYF
CTCSAPVSAETLYF
CTCSAPWGAYAEQFF
CTCSAPWGGDQNTLYF
CTCSAPWGNTGQLYF
CTCSAPWGSSYEQYF
CTCSAQANYAEQFF
CTCSAQASAETLYF
CTCSAQASQNTLYF
CTCSAQENTEVFF
CTCSAQESSYEQYF
CTCSAQFQDTQYF
CTCSAQGAGTEVFF
CTCSAQGANSPLYF
CTCSAQGDDTQYF
CTCSAQGDNSPLYF
CTCSAQGDQNTLYF
CTCSAQGDSYEQYF
CTCSAQGDTEVFF
CTCSAQGEDTQYF
CTCSAQGGAEQFF
CTCSAQGGDTEVFF
CTCSAQGGGQNTLYF
CTCSAQGGNQAQHF
CTCSAQGGNTGQLYF
CTCSAQGGQDTQYF
CTCSAQGGSAETLYF
CTCSAQGIDTQYF
CTCSAQGLDTQYF
CTCSAQGNTLYF
CTCSAQGPGAETLYF
CTCSAQGQAQHF
CTCSAQGQYNSPLYF
CTCSAQGRDTQYF
CTCSAQGRQNTLYF
CTCSAQGRSAETLYF
CTCSAQGTERLFF
CTCSAQGTGNTLYF
CTCSAQGTNTEVFF
CTCSAQGTNTGQLYF
CTCSAQGWDTEVFF
CTCSAQHTEVFF
CTCSAQINQDTQYF
CTCSAQINYAEQFF
CTCSAQISAETLYF
CTCSAQLGGYAEQFF
CTCSAQNNYAEQFF
CTCSAQNSQNTLYF
CTCSAQPSQNTLYF
CTCSAQQNTEVFF
CTCSAQQSQNTLYF
CTCSAQSNERLFF
CTCSAQTGGYEQYF
CTCSAQTGSGNTLYF
CTCSAQTQDTQYF
CTCSAQTTGQLYF
CTCSARAEQFF
CTCSARAGTEVFF
CTCSARASGNTLYF
CTCSARASQNTLYF
CTCSARDDEQYF
CTCSARDGYAEQFF
CTCSARDKLYEQYF
CTCSARDKNTEVFF
CTCSARDKNTGQLYF
CTCSARDKNTLYF
CTCSARDKYAEQFF
CTCSARDNTEVFF
CTCSARDRETLYF
CTCSARDREVFF
CTCSARDRFYEQYF
CTCSARDRGLDSDYTF
CTCSARDRGNTGQLYF
CTCSARDRGYTLYF
CTCSARDRHAEQFF
CTCSARDRTGQLYF
CTCSARDSGNTLYF
CTCSARDSNERLFF
CTCSARDSPLYF
CTCSARDSTEVFF
CTCSARDSYNSPLYF
CTCSARDTNERLFF
CTCSARDTYEQYF
CTCSARDWGAYAEQFF
CTCSARDWGGYEQYF
CTCSARDWGQDTQYF
CTCSARDWGSAETLYF
CTCSARDWGSQNTLYF
CTCSARDWGVAEQFF
CTCSARDWGVAETLYF
CTCSARDWSYEQYF
CTCSARDYQDTQYF
CTCSAREDTQYF
CTCSAREGTGQLYF
CTCSARGAEQYF
CTCSARGAGNTLYF
CTCSARGAGQLYF
CTCSARGANQAQHF
CTCSARGANTEVFF
CTCSARGAQNTLYF
CTCSARGAVNTLYF
CTCSARGDEQYF
CTCSARGDNQAQHF
CTCSARGDSPLYF
CTCSARGDSYEQYF
CTCSARGDTEVFF
CTCSARGDYAEQFF
CTCSARGEVFF
CTCSARGFEQYF
CTCSARGGADTLYF
CTCSARGGAGAETLYF
CTCSARGGAQHF
CTCSARGGDERLFF
CTCSARGGDTQYF
CTCSARGGERLFF
CTCSARGGGNTLYF
CTCSARGGKDTQYF
CTCSARGGKNTLYF
CTCSARGGPGQLYF
CTCSARGGQYF
CTCSARGGSQNTLYF
CTCSARGIDTQYF
CTCSARGKDTGQLYF
CTCSARGKDTQYF
CTCSARGKNTLYF
CTCSARGLNTLYF
CTCSARGLSYEQYF
CTCSARGNQAQHF
CTCSARGNSYNSPLYF
CTCSARGPENTLYF
CTCSARGPEVFF
CTCSARGPTGQLYF
CTCSARGQYEQYF
CTCSARGRQDTQYF
CTCSARGSNTGQLYF
CTCSARGSQDTQYF
CTCSARGSTEVFF
CTCSARGTGNTLYF
CTCSARGTNERLFF
CTCSARGTQNTLYF
CTCSARGTSAETLYF
CTCSARGTYEQYF
CTCSARGVDTQYF
CTCSARGVGAETLYF
CTCSARGWNSPLYF
CTCSARHNSPLYF
CTCSARHSNTGQLYF
CTCSARHYAEQFF
CTCSARKYEQYF
CTCSARLASQNTLYF
CTCSARLGASQNTLYF
CTCSARLGDTQYF
CTCSARLGDYAEQFF
CTCSARLGENTGQLYF
CTCSARLGGDTQYF
CTCSARLGGHQDTQYF
CTCSARLGGLYEQYF
CTCSARLGGPDTQYF
CTCSARLGGRDAETLYF
CTCSARLGGRGAETLYF
CTCSARLGGRNTGQLYF
CTCSARLGGRTLYF
CTCSARLGGSDTQYF
CTCSARLGGSQNTLYF
CTCSARLGGSYEQYF
CTCSARLGNYAEQFF
CTCSARLGSNTGQLYF
CTCSARLGYAEQFF
CTCSARLGYEQYF
CTCSARNERLFF
CTCSARQDAETLYF
CTCSARQGAAETLYF
CTCSARQGAGNTLYF
CTCSARQGDSPLYF
CTCSARQGDTEVFF
CTCSARQGEQYF
CTCSARQGGNERLFF
CTCSARQGQAQHF
CTCSARQGRDTQYF
CTCSARQGSNERLFF
CTCSARQGTYEQYF
CTCSARQIQNTLYF
CTCSARQNYEQYF
CTCSARQPNTGQLYF
CTCSARQRNTLYF
CTCSARQSYNSPLYF
CTCSARQTETLYF
CTCSARQTYEQYF
CTCSARRNTEVFF
CTCSARSNSPLYF
CTCSARSTEVFF
CTCSARTASQNTLYF
CTCSARTENTLYF
CTCSARTEVFF
CTCSARTGAGNTLYF
CTCSARTGANTEVFF
CTCSARTGASQNTLYF
CTCSARTGDEQYF
CTCSARTGENTLYF
CTCSARTGGADTQYF
CTCSARTGGAGAETLYF
CTCSARTGGANTEVFF
CTCSARTGGENTLYF
CTCSARTGGFEQYF
CTCSARTGGNERLFF
CTCSARTGGSAETLYF
CTCSARTGGSSYEQYF
CTCSARTGIDTQYF
CTCSARTGKDTQYF
CTCSARTGNTEVFF
CTCSARTGPGNTLYF
CTCSARTGQLYF
CTCSARTGRAEQFF
CTCSARTGRDTQYF
CTCSARTGSAETLYF
CTCSARTGSQNTLYF
CTCSARTGSTGQLYF
CTCSARTGTYEQYF
CTCSARTGVGTGQLYF
CTCSARTGVNSPLYF
CTCSARTNNSPLYF
CTCSARTPSGNTLYF
CTCSARTTNTEVFF
CTCSARTTYEQYF
CTCSARTVAETLYF
CTCSARTVSAETLYF
CTCSARTVSNERLFF
CTCSARVAETLYF
CTCSARVDTQYF
CTCSARVEDTQYF
CTCSARVGAETLYF
CTCSARVGEQYF
CTCSARVGTGQLYF
CTCSARVNQDTQYF
CTCSARVNTEVFF
CTCSARWESSYEQYF
CTCSARWGQDTQYF
CTCSASAANTGQLYF
CTCSASAEQFF
CTCSASASAETLYF
CTCSASDEQYF
CTCSASDNNQAQHF
CTCSASFSGNTLYF
CTCSASGANTEVFF
CTCSASGASQNTLYF
CTCSASGDQNTLYF
CTCSASGDTEVFF
CTCSASGDTGQLYF
CTCSASGGALEQYF
CTCSASGGANTGQLYF
CTCSASGGAPAEQFF
CTCSASGGAQDTQYF
CTCSASGGGQNTLYF
CTCSASGGGTEVFF
CTCSASGGKDTQYF
CTCSASGGQAQHF
CTCSASGGVAEQFF
CTCSASGLGVEQYF
CTCSASGNQAQHF
CTCSASGNSGNTLYF
CTCSASGNYAEQFF
CTCSASGSNQAQHF
CTCSASGTEVFF
CTCSASGTGGGEQYF
CTCSASGTGGREQYF
CTCSASGTGGSEQYF
CTCSASGTGNTEVFF
CTCSASGTGQDTQYF
CTCSASGVAETLYF
CTCSASGVNYAEQFF
CTCSASKNTEVFF
CTCSASLGGQDTQYF
CTCSASLGGYAEQFF
CTCSASLGNTLYF
CTCSASNNQAQHF
CTCSASNQAQHF
CTCSASNYAEQFF
CTCSASQGREQYF
CTCSASRANTEVFF
CTCSASRDRNTGQLYF
CTCSASSNTGQLYF
CTCSASTGQLYF
CTCSASTSQNTLYF
CTCSASTYEQYF
CTCSASWGQNTLYF
CTCSASWGVSYEQYF
CTCSATANERLFF
CTCSATANNQAQHF
CTCSATDNNQAQHF
CTCSATDNSPLYF
CTCSATDSGNTLYF
CTCSATDSQNTLYF
CTCSATGAGEQYF
CTCSATGANERLFF
CTCSATGAQDTQYF
CTCSATGASAETLYF
CTCSATGASYEQYF
CTCSATGAYEQYF
CTCSATGENTLYF
CTCSATGEVFF
CTCSATGGAEQFF
CTCSATGGAGEQYF
CTCSATGGAHEQYF
CTCSATGGALDTQYF
CTCSATGGARGAETLYF
CTCSATGGFAEQFF
CTCSATGGGNTLYF
CTCSATGGGSQNTLYF
CTCSATGGKDTQYF
CTCSATGGQYEQYF
CTCSATGGRAETLYF
CTCSATGGRDTQYF
CTCSATGGRGAEQFF
CTCSATGGRNTLYF
CTCSATGGSAEQFF
CTCSATGGSGQLYF
CTCSATGGSPLYF
CTCSATGGSYAEQFF
CTCSATGIAEQFF
CTCSATGKNTLYF
CTCSATGLDNQAQHF
CTCSATGLGSYEQYF
CTCSATGNNSPLYF
CTCSATGNSYNSPLYF
CTCSATGPGNTLYF
CTCSATGPTGQLYF
CTCSATGRGAEQFF
CTCSATGRYNSPLYF
CTCSATGSEQYF
CTCSATGSEVFF
CTCSATGSNTEVFF
CTCSATGSNTGQLYF
CTCSATGSSAETLYF
CTCSATGSSQNTLYF
CTCSATGTDQDTQYF
CTCSATGTGDERLFF
CTCSATGTGDQAQHF
CTCSATGTGDTGQLYF
CTCSATGTGDTQYF
CTCSATGTGGVEQYF
CTCSATGTGSYEQYF
CTCSATGTGYEQYF
CTCSATGTQVFF
CTCSATGVDTEVFF
CTCSATGVGTGQLYF
CTCSATGVYAEQFF
CTCSATGWAEQFF
CTCSATGWNSPLYF
CTCSATINQDTQYF
CTCSATKDTQYF
CTCSATLSAETLYF
CTCSATLSNERLFF
CTCSATLSYEQYF
CTCSATNAEQFF
CTCSATNSGNTLYF
CTCSATNSYNSPLYF
CTCSATNYEQYF
CTCSATPSAETLYF
CTCSATPSQNTLYF
CTCSATPSYNSPLYF
CTCSATQGNTEVFF
CTCSATQGYEQYF
CTCSATQNSPLYF
CTCSATQNTEVFF
CTCSATRGAETLYF
CTCSATRQNTLYF
CTCSATSSQNTLYF
CTCSATTGQLYF
CTCSATVNSPLYF
CTCSATWGGGAEQFF
CTCSAVAANTEVFF
CTCSAVAGQDTQYF
CTCSAVAGSETLYF
CTCSAVANSDYTF
CTCSAVAYEQYF
CTCSAVDAEQFF
CTCSAVDNNQAQHF
CTCSAVDNQDTQYF
CTCSAVDRQDTQYF
CTCSAVDRTGQLYF
CTCSAVDRYEQYF
CTCSAVDTEVFF
CTCSAVENQDTQYF
CTCSAVFEQYF
CTCSAVFF
CTCSAVGAAEQFF
CTCSAVGAGDTQYF
CTCSAVGAGNTLYF
CTCSAVGANTGQLYF
CTCSAVGASSYEQYF
CTCSAVGATQYF
CTCSAVGAYAEQFF
CTCSAVGDDTGQLYF
CTCSAVGDNQDTQYF
CTCSAVGDTGQLYF
CTCSAVGEETLYF
CTCSAVGENTGQLYF
CTCSAVGEQYF
CTCSAVGFSAETLYF
CTCSAVGGAAETLYF
CTCSAVGGADTQYF
CTCSAVGGAGAETLYF
CTCSAVGGAGQNTLYF
CTCSAVGGALQNTLYF
CTCSAVGGANTGQLYL
CTCSAVGGARAEQFF
CTCSAVGGASEQYF
CTCSAVGGATGQLYF
CTCSAVGGAYAEQFF
CTCSAVGGFSAETLYF
CTCSAVGGGETLYF
CTCSAVGGGNTGQLYF
CTCSAVGGGQDTQYF
CTCSAVGGGQLYF
CTCSAVGGHAEQFF
CTCSAVGGHEQYF
CTCSAVGGHTGQLYF
CTCSAVGGKDTQYF
CTCSAVGGLDTQYF
CTCSAVGGLQDTQYF
CTCSAVGGLQNTLYF
CTCSAVGGLSYEQYF
CTCSAVGGPNTGQLYF
CTCSAVGGPQDTQYF
CTCSAVGGRDAEQFF
CTCSAVGGRGQDTQYF
CTCSAVGGRGQNTLYF
CTCSAVGGRNSPLYF
CTCSAVGGRRDTQYF
CTCSAVGGSSQNTLYF
CTCSAVGGVQDTQYF
CTCSAVGGVSQNTLYF
CTCSAVGISNERLFF
CTCSAVGKDTEVFF
CTCSAVGKQDTQYF
CTCSAVGNEQYF
CTCSAVGNSAETLYF
CTCSAVGNSDYTF
CTCSAVGNTGQPYF
CTCSAVGNTLYF
CTCSAVGPGQLYF
CTCSAVGPNTGQLYF
CTCSAVGPSAETLYF
CTCSAVGPYAEQFF
CTCSAVGQGAETLYF
CTCSAVGQGGEQYF
CTCSAVGQGQDTQYF
CTCSAVGQGQNTLYF
CTCSAVGQGSQNTLYF
CTCSAVGQGTEVFF
CTCSAVGQSSYEQYF
CTCSAVGQSTLYF
CTCSAVGQYEQYF
CTCSAVGRAETLYF
CTCSAVGRGQNTLYF
CTCSAVGRNTLYF
CTCSAVGRQNTLYF
CTCSAVGRSSYEQYF
CTCSAVGSAEQFF
CTCSAVGSEQFF
CTCSAVGSERLFF
CTCSAVGSNERLFF
CTCSAVGSNTEVFF
CTCSAVGSTEVFF
CTCSAVGSTGQLYF
CTCSAVGTEDTQYF
CTCSAVGTGGNTGQLYF
CTCSAVGTGGSQNTLYF
CTCSAVGTGGYAEQFF
CTCSAVGTNTGQLYF
CTCSAVGTSNTGQLYF
CTCSAVGTTSAETLYF
CTCSAVGVNQDTQYF
CTCSAVGVQNTLYF
CTCSAVGYTEVFF
CTCSAVKNTEVFF
CTCSAVLGAYEQYF
CTCSAVLGGGAEQFF
CTCSAVLGGNYAEQFF
CTCSAVLGGQDTQYF
CTCSAVLGGRAETLYF
CTCSAVLSNERLFF
CTCSAVLYEQYF
CTCSAVNEQYF
CTCSAVNNERLFF
CTCSAVNSQNTLYF
CTCSAVNTLYF
CTCSAVPGGSYEQYF
CTCSAVPGNTGQLYF
CTCSAVPGSETLYF
CTCSAVQEDTQYF
CTCSAVQGGDTQYF
CTCSAVQGGYEQYF
CTCSAVQNEQYF
CTCSAVQNNSPLYF
CTCSAVQNQAQHF
CTCSAVQNQDTQYF
CTCSAVQPNTGQLYF
CTCSAVQSAETLYF
CTCSAVRAEQFF
CTCSAVRANTEVFF
CTCSAVRDRGLEQYF
CTCSAVREGTEVFF
CTCSAVRGEQYF
CTCSAVRGGQDTQYF
CTCSAVRGSYNSPLYF
CTCSAVRVSAETLYF
CTCSAVRYEQYF
CTCSAVSAEQFF
CTCSAVSGGYAEQFF
CTCSAVSPLYF
CTCSAVTASQNTLYF
CTCSAVTGDAEQFF
CTCSAVTGGAQHF
CTCSAVTGGEDTQYF
CTCSAVTGGGEQYF
CTCSAVTGGSYEQYF
CTCSAVTGPNERLFF
CTCSAVTNTGQLYF
CTCSAVVAEQFF
CTCSAVVNTGQLYF
CTCSAVWANTGQLYF
CTCSAVWGDYEQYF
CTCSAVWGEQFF
CTCSAVWGGQNTLYF
CTCSAVWGGSETLYF
CTCSAVWGSSQNTLYF
CTCSAVWGVAETLYF
CTCSAWDNSAETLYF
CTCSAWDRANTEVFF
CTCSAWDTYAEQFF
CTCSAWDYAEQFF
CTCSAWGAETLYF
CTCSAWGAYEQYF
CTCSAWGENTLYF
CTCSAWGGAATGQLYF
CTCSAWGGAEQFF
CTCSAWGGAEQYF
CTCSAWGGGAETLYF
CTCSAWGGRDTQYF
CTCSAWGGTGQLYF
CTCSAWGGVQNTLYF
CTCSAWGRDSPLYF
CTCSAWGSAKTLYF
CTCSAWGSNTGQLYF
CTCSAWGSSAETLYF
CTCSAWGTNTGQLYF
CTCSAWGTYEQYF
CTCSAWGVGAETLYF
CTCSAWGVNQDTQYF
CTCSAWGVNTGQLYF
CTCSAWQNSAETLYF
CTCSAWTGEDTQYF
CTCSAWTGGNYAEQFF
CTCSAWVAEQFF
CTCSAWVNYAEQFF
CTCSAYEQYF
CTCSAYGGEQYF
CTCSAYNQDTQYF
CTCSAYNYAEQFF
CTCSAYRDEQYF
CTCSAYRGPSAETLYF
CTCSAYSQNTLYF
CTCSAYSSYEQYF
CTCSAYSYNSPLYF
CTCSAYYEQYF
CTCSDANTEVFF
CTCSDDKYEQYF
CTCSDGGNTLYF
CTCSDGQDTQYF
CTCSDKNQDTQYF
CTCSDNNERLFF
CTCSDNNQDTQYF
CTCSDNSGNTLYF
CTCSDPGGAGAEQFF
CTCSDPGNTEVFF
CTCSDQGAGQLYF
CTCSDRAEQFF
CTCSDRAGNTLYF
CTCSDRANERLFF
CTCSDRATGQLYF
CTCSDRDAETLYF
CTCSDRDIQDTQYF
CTCSDRDNNQAQHF
CTCSDRDNQDTQYF
CTCSDRDQDTQYF
CTCSDRDRDAEQFF
CTCSDRDRDTQYF
CTCSDREGQNTLYF
CTCSDRENTLYF
CTCSDRGEDTQYF
CTCSDRGEVFF
CTCSDRGFEQYF
CTCSDRGGGNTLYF
CTCSDRGGQNTLYF
CTCSDRGNQAQHF
CTCSDRGNSPLYF
CTCSDRGRQDTQYF
CTCSDRNNNQAQHF
CTCSDRNQDTQYF
CTCSDRNQNTLYF
CTCSDRSGNTLYF
CTCSDRSSYEQYF
CTCSDRVAEQFF
CTCSDRVGAETLYF
CTCSDRVGDTQYF
CTCSDRVGNTLYF
CTCSDRVGTEVFF
CTCSDRYNNQAQHF
CTCSDSPLYF
CTCSDSQDTQYF
CTCSDSSGQLYF
CTCSDSSYNSPLYF
CTCSDSTGQLYF
CTCSDSYAEQFF
CTCSDTQDTQYF
CTCSDTYEQYF
CTCSDWGAQDTQYF
CTCSDWGAYEQYF
CTCSDWGEDTQYF
CTCSDWGGYAEQFF
CTCSEAGGNYAEQFF
CTCSEDRDNSPLYF
CTCSEDRGGITEVFF
CTCSEDRGYEQYF
CTCSEDSTGQLYF
CTCSEDWGQNTLYF
CTCSEDWGTYEQYF
CTCSEGAETLYF
CTCSEGARNSPLYF
CTCSEGGEQYF
CTCSEGLQNTLYF
CTCSEGPAETLYF
CTCSEGQNSPLYF
CTCSEGQNTGQLYF
CTCSEGQQDTQYF
CTCSEGQYEQYF
CTCSEGQYNSPLYF
CTCSEGTGGYEQYF
CTCSEKNTLYF
CTCSELGGFSAETLYF
CTCSELGVNQDTQYF
CTCSENRDEQYF
CTCSENWDQNTLYF
CTCSEPGLGEDTQYF
CTCSEQGGEQYF
CTCSEQGGNSPLYF
CTCSEQGGTEVFF
CTCSEQGTGNTLYF
CTCSEQGTNERLFF
CTCSEQGYEQYF
CTCSEQQDTQYF
CTCSEQSQNTLYF
CTCSEQSSAETLYF
CTCSERGGDTQYF
CTCSERGYEQYF
CTCSERQSSYEQYF
CTCSETDYNSPLYF
CTCSETGAETLYF
CTCSETGATGQLYF
CTCSETGDEQYF
CTCSETGDTGQLYF
CTCSETGDTQYF
CTCSETGGNSYEQYF
CTCSETGGPYAEQFF
CTCSETGGQDTQYF
CTCSETGPYEQYF
CTCSETGQDTQYF
CTCSETGTEVFF
CTCSETGYEQYF
CTCSETNQDTQYF
CTCSETYAEQFF
CTCSETYEQYF
CTCSEYNYAEQFF
CTCSGAGQYAEQFF
CTCSGASQNTLYF
CTCSGATGGYEQYF
CTCSGDEQYF
CTCSGDGAETLYF
CTCSGDGGEQYF
CTCSGDGNTGQLYF
CTCSGDGYAEQFF
CTCSGDISAETLYF
CTCSGDISQNTLYF
CTCSGDNNYAEQFF
CTCSGDRAAEQFF
CTCSGDRAEQYF
CTCSGDRATEVFF
CTCSGDRDEQYF
CTCSGDRGAAEQFF
CTCSGDRGAETLYF
CTCSGDRGQAQHF
CTCSGDRQDTQYF
CTCSGDRSQNTLYF
CTCSGDRYNSPLYF
CTCSGDSNQDTQYF
CTCSGDSNSPLYF
CTCSGDSNYAEQFF
CTCSGDSYNSPLYF
CTCSGDTNTEVFF
CTCSGDTSGNTLYF
CTCSGDWGAEQYF
CTCSGDWGDAEQFF
CTCSGDWGDEQYF
CTCSGDWGDNYAEQFF
CTCSGDWGGAEQYF
CTCSGDWGGENTLYF
CTCSGDWGGGQNTLYF
CTCSGDWGRYEQYF
CTCSGDWGSETLYF
CTCSGEVFF
CTCSGGAQNTLYF
CTCSGGARDTQYF
CTCSGGARGAETLYF
CTCSGGAVAETLYF
CTCSGGFNQDTQYF
CTCSGGGADTQYF
CTCSGGGAEQYF
CTCSGGGANTGQLYF
CTCSGGGARAETLYF
CTCSGGGARDTQYF
CTCSGGGASYEQYF
CTCSGGGEQYF
CTCSGGGFQDTQYF
CTCSGGGGYAEQFF
CTCSGGGYQDTQYF
CTCSGGISNERLFF
CTCSGGKNTGQLYF
CTCSGGKNTLYF
CTCSGGLGGDTQYF
CTCSGGLGGETLYF
CTCSGGLGGGDTQYF
CTCSGGLGGLEQYF
CTCSGGLGGPNTGQLYF
CTCSGGLGGRGAEQFF
CTCSGGLGGRYEQYF
CTCSGGLGGTETLYF
CTCSGGLGVYEQYF
CTCSGGLNTLYF
CTCSGGLYAEQFF
CTCSGGNTLYF
CTCSGGPNTGQLYF
CTCSGGQANTEVFF
CTCSGGQANTGQLYF
CTCSGGQGAYEQYF
CTCSGGQGDTLYF
CTCSGGQGFNERLFF
CTCSGGQGGDTLYF
CTCSGGQGSAETLYF
CTCSGGQGSNERLFF
CTCSGGQHSGNTLYF
CTCSGGQIEQYF
CTCSGGQLYAEQFF
CTCSGGQNNSPLYF
CTCSGGQSGNTLYF
CTCSGGRGNSPLYF
CTCSGGRTETLYF
CTCSGGRYNSPLYF
CTCSGGSNERLFF
CTCSGGSSYEQYF
CTCSGGSYAEQFF
CTCSGGTANTEVFF
CTCSGGTAYEQYF
CTCSGGTDQAQHF
CTCSGGTEQYF
CTCSGGTGANTGQLYF
CTCSGGTGDAEQFF
CTCSGGTGGDTQYF
CTCSGGTGGFEQYF
CTCSGGTGGNTEVFF
CTCSGGTGGSQNTLYF
CTCSGGTGGYAEQFF
CTCSGGTNYAEQFF
CTCSGGTTNTGQLYF
CTCSGGYNSPLYF
CTCSGHANTEVFF
CTCSGHNTGQLYF
CTCSGHQDTQYF
CTCSGHYEQYF
CTCSGINQDTQYF
CTCSGKNTGQLYF
CTCSGLDNYAEQFF
CTCSGLENTLYF
CTCSGLGAQDTQYF
CTCSGLGASQNTLYF
CTCSGLGDYEQYF
CTCSGLGFYAEQFF
CTCSGLGGEDTQYF
CTCSGLGGKDTQYF
CTCSGLGGLAEQFF
CTCSGLGGRAETLYF
CTCSGLGGRGAETLYF
CTCSGLGGRYEQYF
CTCSGLGGSETLYF
CTCSGLGGTNTGQLYF
CTCSGLGNYEQYF
CTCSGLGPSQNTLYF
CTCSGLGPSYEQYF
CTCSGLGRSYEQYF
CTCSGLGSNTGQLYF
CTCSGLGSSYEQYF
CTCSGLGSYEQYF
CTCSGLGTQDTQYF
CTCSGLGTSAETLYF
CTCSGLGVEQYF
CTCSGLGVSAETLYF
CTCSGLGYEQYF
CTCSGLNYAEQFF
CTCSGNANTEVFF
CTCSGNSPLYF
CTCSGNWGENTLYF
CTCSGPGGSYEQYF
CTCSGPGHYEQYF
CTCSGPGLGGYAEQFF
CTCSGPGLGSYEQYF
CTCSGPGLGVQDTQYF
CTCSGPGLGVYEQYF
CTCSGPGNTLYF
CTCSGPGQGAYEQYF
CTCSGPGQGDERLFF
CTCSGPGQGFEQYF
CTCSGPGQLNERLFF
CTCSGPGQNTEVFF
CTCSGPGQSNERLFF
CTCSGPGQSSYEQYF
CTCSGPGQYAEQFF
CTCSGPGTGQLYF
CTCSGPNERLFF
CTCSGPNTEVFF
CTCSGQANTLYF
CTCSGQDSGNTLYF
CTCSGQDSYEQYF
CTCSGQENTGQLYF
CTCSGQGAEQFF
CTCSGQGAEVFF
CTCSGQGAGQLYF
CTCSGQGANSPLYF
CTCSGQGANTEVFF
CTCSGQGATNTGQLYF
CTCSGQGDEQYF
CTCSGQGDTQYF
CTCSGQGFQDTQYF
CTCSGQGGAEQFF
CTCSGQGGAETLYF
CTCSGQGGDNQAQHF
CTCSGQGGNQAQHF
CTCSGQGGSQNTLYF
CTCSGQGISGNTLYF
CTCSGQGNAEQFF
CTCSGQGRNTGQLYF
CTCSGQGRNTLYF
CTCSGQGRYAEQFF
CTCSGQGSNSPLYF
CTCSGQGSSYEQYF
CTCSGQGTGNTLYF
CTCSGQGTNERLFF
CTCSGQGTNQAQHF
CTCSGQGYTGQLYF
CTCSGQGYTQYF
CTCSGQKNSDYTF
CTCSGQKYEQYF
CTCSGQLNTGQLYF
CTCSGQNNQDTQYF
CTCSGQNSGNTLYF
CTCSGQNSNERLFF
CTCSGQQNTLYF
CTCSGQRNTEVFF
CTCSGQSNTGQLYF
CTCSGQVSSYEQYF
CTCSGQYTGQLYF
CTCSGRAETLYF
CTCSGRDGDTQYF
CTCSGRDNQAQHF
CTCSGRDNTEVFF
CTCSGRDRENEQYF
CTCSGRDRGEVFF
CTCSGRDRGGEQYF
CTCSGRDRQNTLYF
CTCSGRDRTYEQYF
CTCSGRDRYAEQFF
CTCSGRDTQDTQYF
CTCSGRDWAYEQYF
CTCSGRDWGAEQYF
CTCSGRDWGANTGQLYF
CTCSGRDWGGEQYF
CTCSGRDWGQDTQYF
CTCSGRENQDTQYF
CTCSGRGAEQFF
CTCSGRGDYAEQFF
CTCSGRGNSGNTLYF
CTCSGRGNTEVFF
CTCSGRGNTGQLYF
CTCSGRGRAETLYF
CTCSGRGSNERLFF
CTCSGRHNSPLYF
CTCSGRNNYAEQFF
CTCSGRNQDTQYF
CTCSGRNSDYTF
CTCSGRNTGQLYF
CTCSGRQGQDTQYF
CTCSGRQGSAEQFF
CTCSGRSAETLYF
CTCSGRVDTEVFF
CTCSGRVYEQYF
CTCSGSGTGGQAQHF
CTCSGSNTGQLYF
CTCSGTAKHRSLL
CTCSGTASSYEQYF
CTCSGTAYNSPLYF
CTCSGTDSGNTLYF
CTCSGTDSNERLFF
CTCSGTDSYEQYF
CTCSGTENYAEQFF
CTCSGTFSNERLFF
CTCSGTGAEQYF
CTCSGTGAGNTLYF
CTCSGTGANQAQHF
CTCSGTGAQNTLYF
CTCSGTGASAETLYF
CTCSGTGDSPLYF
CTCSGTGDSYEQYF
CTCSGTGDTLYF
CTCSGTGDYAEQFF
CTCSGTGGAGSYEQYF
CTCSGTGGALAEQFF
CTCSGTGGAQNTLYF
CTCSGTGGFAEQFF
CTCSGTGGFQDTQYF
CTCSGTGGGDTQYF
CTCSGTGGGQDTQYF
CTCSGTGGINTLYF
CTCSGTGGISAETLYF
CTCSGTGGKQYF
CTCSGTGGNEQYF
CTCSGTGGNQAQHF
CTCSGTGGRAEQFF
CTCSGTGGRDTQYF
CTCSGTGGRGAETLYF
CTCSGTGGRTGQLYF
CTCSGTGGRTLYF
CTCSGTGGSEQYF
CTCSGTGGSGNTLYF
CTCSGTGGTNTGQLYF
CTCSGTGGTQNTLYF
CTCSGTGGVEQYF
CTCSGTGGVYAEQFF
CTCSGTGGYQDTQYF
CTCSGTGIYAEQFF
CTCSGTGLDTQYF
CTCSGTGNTLYF
CTCSGTGPAEQFF
CTCSGTGPNQAQHF
CTCSGTGPSYEQYF
CTCSGTGPYNSPLYF
CTCSGTGRDAEQFF
CTCSGTGRGYAEQFF
CTCSGTGRSQNTLYF
CTCSGTGSNQAQHF
CTCSGTGSNTEVFF
CTCSGTGTERLFF
CTCSGTGTSAETLYF
CTCSGTGVGNTLYF
CTCSGTGVQAQHF
CTCSGTHQDTQYF
CTCSGTKNTLYF
CTCSGTNAETLYF
CTCSGTNNSPLYF
CTCSGTNSGNTLYF
CTCSGTPSQNTLYF
CTCSGTQDTQYF
CTCSGTSGNTLYF
CTCSGTSSQNTLYF
CTCSGTTSQNTLYF
CTCSGTTYEQYF
CTCSGTVNTEVFF
CTCSGTVQNTLYF
CTCSGWGGQDTQYF
CTCSGWTGYEQYF
CTCSGYEQYF
CTCSGYYAEQFF
CTCSHRGETLYF
CTCSHRGTSAETLYF
CTCSHRVEQYF
CTCSIQDTQYF
CTCSIQNTGQLYF
CTCSIRDNYAEQFF
CTCSISGTTEVFF
CTCSKATNTGQLYF
CTCSKYNNQAQHF
CTCSLGGNTGQLYF
CTCSLGNQDTQYF
CTCSLNQDTQYF
CTCSLQGNQDTQYF
CTCSLSSQNTLYF
CTCSLTGESSYEQYF
CTCSLTGSAETLYF
CTCSLWGENTLYF
CTCSNRGNTEVFF
CTCSNRLDNYAEQFF
CTCSPDSANTEVFF
CTCSPDWGGQDTQYF
CTCSPDWGSQNTLYF
CTCSPDWSSYEQYF
CTCSPGASAETLYF
CTCSPGGAETLYF
CTCSPGGAGAETLYF
CTCSPGGDTQYF
CTCSPGGGQDTQYF
CTCSPGGRDTQYF
CTCSPGGSQNTLYF
CTCSPGGYAEQFF
CTCSPGLGAQDTQYF
CTCSPGLGGREQYF
CTCSPGLGLAETLYF
CTCSPGLGNYAEQFF
CTCSPGLGSSYEQYF
CTCSPGQANSDYTF
CTCSPGQGARNERLFF
CTCSPGQGSTGQLYF
CTCSPGQGYAEQFF
CTCSPGQNQAQHF
CTCSPGQNSPLYF
CTCSPGSYEQYF
CTCSPGTGGGNTLYF
CTCSPGTGGSAETLYF
CTCSPGTGKDTQYF
CTCSPGTGVGQLYF
CTCSPGVQDTQYF
CTCSPGVQNTLYF
CTCSPGVSNERLFF
CTCSPHANTEVFF
CTCSPLTF
CTCSPPGGSYEQYF
CTCSPPGQGSNERLFF
CTCSPQGSETLYF
CTCSPRDWGVAEQFF
CTCSPRDWGYEQYF
CTCSPRGGYEQYF
CTCSPRGPNNQAQHF
CTCSPRLGGNTGQLYF
CTCSPRLGNQDTQYF
CTCSPRQGQAQHF
CTCSPRTGGAYEQYF
CTCSPTGAGNTLYF
CTCSPTGGALEQYF
CTCSPTGGQDTQYF
CTCSPTGGSAETLYF
CTCSPTGGSSYEQYF
CTCSPTGGYAEQFF
CTCSPTGNQDTQYF
CTCSPTGVNSPLYF
CTCSPTTSAETLYF
CTCSQANTEVFF
CTCSQGADSPLYF
CTCSQGANTEVFF
CTCSQGANTGQLYF
CTCSQGGDTEVFF
CTCSQGQNTLYF
CTCSQGSQNTLYF
CTCSQQDTQYF
CTCSQTGGAYEQYF
CTCSQTGYEQYF
CTCSRANTEVFF
CTCSRDNSYNSPLYF
CTCSRDRATEVFF
CTCSRDREVFF
CTCSRDRGQAQHF
CTCSRDSNTGQLYF
CTCSRDSQDTQYF
CTCSRDSYEQYF
CTCSRDWGEQYF
CTCSRDWGGQDTQYF
CTCSRDWGQDTQYF
CTCSRDWGSYEQYF
CTCSRDWGVEQYF
CTCSRGQANTGQLYF
CTCSRGQGAETLYF
CTCSRLGANTGQLYF
CTCSRLGANYAEQFF
CTCSRLGAYEQYF
CTCSRLGEDTQYF
CTCSRLGGGQDTQYF
CTCSRLGGPYEQYF
CTCSRLGSAETLYF
CTCSRNNNQAQHF
CTCSRQGASAETLYF
CTCSRQGNTEVFF
CTCSRQGSTEVFF
CTCSRQGTEVFF
CTCSRQNSPLYF
CTCSRQQDTQYF
CTCSRQSSYEQYF
CTCSRTDNERLFF
CTCSRTDNSPLYF
CTCSRTGGYEQYF
CTCSRTGQDTQYF
CTCSRTGYNSPLYF
CTCSSGGAETLYF
CTCSSGGYEQYF
CTCSSGQGWDTQYF
CTCSSKETLYF
CTCSSNSGNTLYF
CTCSSQNTLYF
CTCSSRQNYAEQFF
CTCSSTAAEQFF
CTCSSTGGQNTLYF
CTCSSTGSNTEVFF
CTCSSTSAETLYF
CTCSTDNYEQYF
CTCSTDWGNQDTQYF
CTCSTENTGQLYF
CTCSTGANTEVFF
CTCSTGGADTQYF
CTCSTGGSQNTLYF
CTCSTGLGETLYF
CTCSTGQGTLYF
CTCSTGSQDTQYF
CTCSTGSQNTLYF
CTCSTGTGNERLFF
CTCSTGVRDTQYF
CTCSTPGTGAGQNTLYF
CTCSTPGTGGYEQYF
CTCSTQGSAETLYF
CTCSTTGANTGQLYF
CTCSTTGGYAEQFF
CTCSTTNTGQLYF
CTCSTVNQDTQYF
CTCSTVQDTQYF
CTCSVDNSGNTLYF
CTCSVDRGDTQYF
CTCSVDRGYEQYF
CTCSVDRNSPLYF
CTCSVDRYEQYF
CTCSVDWGSAETLYF
CTCSVEDTQYF
CTCSVEGFFEQYF
CTCSVENTLYF
CTCSVGASQNTLYF
CTCSVGGANTGQLYF
CTCSVGGGNTGQLYF
CTCSVGGYAEQFF
CTCSVGGYEQYF
CTCSVGHYNSPLYF
CTCSVGLGGREQYF
CTCSVGNQDTQYF
CTCSVGNTEVFF
CTCSVGQANTGQLYF
CTCSVGQGATEVFF
CTCSVGQKNTLYF
CTCSVGQNNSPLYF
CTCSVGQNTEVFF
CTCSVGQSGNTLYF
CTCSVGTDQNTLYF
CTCSVGTPNSDYTF
CTCSVGTTNQAQHF
CTCSVGYEQYF
CTCSVLGGNYAEQFF
CTCSVPGGNYAEQFF
CTCSVPGQQDTQYF
CTCSVQANTGQLYF
CTCSVQGAETLYF
CTCSVQGANTEVFF
CTCSVQGANTGQLYF
CTCSVQGEVFF
CTCSVQGGAETLYF
CTCSVQGSAETLYF
CTCSVQGYEQYF
CTCSVQYEQYF
CTCSVRANTEVFF
CTCSVRDKSYEQYF
CTCSVRDNSYEQYF
CTCSVRDRGDEQFF
CTCSVRDRGDTQYF
CTCSVRDRGLEQYF
CTCSVRDRGYEQYF
CTCSVRGAETLYF
CTCSVRGDNQAQHF
CTCSVRGNTEVFF
CTCSVRGPEQYF
CTCSVRGQDTQYF
CTCSVRGREQYF
CTCSVRGSSYEQYF
CTCSVRSQNTLYF
CTCSVSGGSAETLYF
CTCSVSSYEQYF
CTCSVTDNYAEQFF
CTCSVTGANTEVFF
CTCSVTGGAEQFF
CTCSVTGGAGAEQFF
CTCSVTGGDERLFF
CTCSVTGGDTQYF
CTCSVTGGEQYF
CTCSVTGGINQDTQYF
CTCSVTGGTETLYF
CTCSVTGNEQYF
CTCSVTGVNTGQLYF
CTCSVTTNTGQLYF
CTCSVTVSYEQYF
CTCSVWGGAETLYF
CTCSVWGGGAETLYF
CTCSWTYSGNTLYF
CTCTGSQNTLYF
CTCTGTGPETLYF
CTCTQGANTEVFF
CTLSAPGGAPETLYF
CTRSAGQAYEQYF
CTSSLPDQDTQYF
CTYSARGAEQFF
CVSSLSSSAETLYF
CVSSQDIYNSPLYF
GASSLAWSSQNTLYF
PQGTNSDYTF
WAWSLHRNTEVFF
YASSLGGNTEVFF
YTCSAAGQGDYEQYF
